# Supplementary material for: Microbial signals in primary and metastatic brain tumors
Source: Nat Med. 2025 Nov 14;31(11):3675–88. doi: 10.1038/s41591-025-03957-4 (PMC12618227; doi:10.1038/s41591-025-03957-4)
Supplement: Supplementary file 2 — Supplementary Table 1 Summary of methodologies applied to individual samples and corresponding results on detection of bacterial signalSupplementary Table 2 Description of samples included in TMAs constructed from patients with glioma and BrM for DSP and SMISupplementary Table 3 Description of tissue (tumor and non-cancerous brain tissue), stool, saliva and cheek swab samples from all cohorts included for sequencing in this study with associated demographic and clinical informationSupplementary Table 4 Bacterial taxa identified through shotgun metagenomic sequencing in tumor samples and the associated genome coverage informationSupplementary Table 5 Differentially enriched proteins and transcripts in bacterial 16S-high and 16S-low regions of interest in BrM and glioma samplesSupplementary Table 6 Differentially enriched transcripts in 16S-positive cells and neighborhoods in BrM and glioma samplesSupplementary Table 7 Differentially abundant oral and gut bacterial taxa in patients with brain tumor compared to healthy individuals (HMP)Supplementary Table 8 Bacterial taxa identified through shotgun metagenomic sequencing in matched brain metastasis and primary tumor samplesSupplementary Table 9 Differentially abundant oral and gut bacterial taxa in patients with brain tumor with or without progression post-surgerySupplementary Table 10 Correlation of gut, oral and intratumoral bacterial signatures with clinical characteristics and outcomeSupplementary Table 11 Bacterial probe sequences for SMI and DSPSupplementary Table 12 Curated gene sets used for custom pathway analysis in small molecular imaging cell and neighborhood analyses [file 41591_2025_3957_MOESM2_ESM.xlsx]

## Sheet: Table 1
Table 1. Summary of methodologies applied to individual samples and corresponding results on detection of bacterial signal.
				Methods							Results
Patient_Coded_ID	Age	Sex	TumorCategory	FISH	LPS IHC	SMI	DSP	Culture	16S Seq	WGS	FISH_results	LPS IHC_results	SMI_result	DSP_result	Culture_result	16S Seq_result	WGS_result
761fc84a	71	M	Glioma	Yes	Yes	No	No	No	Yes	No	Yes	Yes	NA	NA	NA	Yes	NA
c66bb2fc	59	M	Glioma	Yes	Yes	Yes	Yes	No	Yes	No	Yes	Yes	Yes	Yes	NA	Yes	NA
f485f261	52	M	Glioma	Yes	Yes	No	Yes	No	Yes	No	Yes	Yes	NA	Yes	NA	Yes	NA
91b26a8c	48	M	Glioma	No	No	Yes	Yes	No	Yes	No	NA	NA	Yes	Yes	NA	Yes	NA
b339afbc	35	M	Glioma	Yes	Yes	No	No	No	Yes	No	Yes	Yes	NA	NA	NA	Yes	NA
11acd283	30	M	Glioma	Yes	Yes	No	No	Yes	Yes	No	Yes	No	NA	NA	No	Yes	NA
443e8318	54	F	Glioma	Yes	Yes	No	Yes	No	Yes	No	No	Yes	NA	Yes	NA	Yes	NA
6f37f2e3	51	F	Glioma	Yes	Yes	No	No	No	Yes	No	Yes	Yes	NA	NA	NA	Yes	NA
25eb5a8a	28	F	Glioma	Yes	Yes	Yes	Yes	No	Yes	No	Yes	Yes	No	Yes	NA	Yes	NA
93810f36	50	F	Glioma	Yes	Yes	No	No	Yes	Yes	No	Yes	Yes	NA	NA	No	Yes	NA
4999a2d9	60	F	BrM	Yes	Yes	Yes	Yes	No	Yes	No	Yes	No	Yes	Yes	NA	Yes	NA
c57cf908	62	F	BrM	Yes	Yes	No	Yes	No	Yes	Yes	Yes	Yes	NA	Yes	NA	Yes	Yes
c757c314	54	F	BrM	Yes	Yes	No	Yes	No	Yes	Yes	Yes	Yes	NA	Yes	NA	No	Yes
75d1b18d	35	F	Glioma	Yes	Yes	Yes	Yes	No	Yes	No	No	Yes	Yes	Yes	NA	Yes	NA
86162175	77	M	Glioma	No	No	No	No	No	Yes	Yes	NA	NA	NA	NA	NA	Yes	Yes
9c9f77fa	81	M	Glioma	No	No	Yes	Yes	No	Yes	No	NA	NA	No	Yes	NA	No	NA
4.179e+97	79	M	Glioma	No	No	No	Yes	No	Yes	No	NA	NA	NA	Yes	NA	No	NA
ef41514b	78	M	Glioma	No	No	No	No	No	Yes	No	NA	NA	NA	NA	NA	Yes	NA
79c011e5	76	M	Glioma	No	No	No	No	No	Yes	No	NA	NA	NA	NA	NA	No	NA
fd130e69	76	M	Glioma	No	No	No	No	No	Yes	No	NA	NA	NA	NA	NA	No	NA
39760fb3	74	M	Glioma	No	No	No	No	No	Yes	No	NA	NA	NA	NA	NA	Yes	NA
edb34a26	72	M	Glioma	No	No	Yes	Yes	No	Yes	No	NA	NA	No	Yes	NA	No	NA
af43f4c1	70	M	Glioma	No	No	No	No	No	Yes	No	NA	NA	NA	NA	NA	Yes	NA
a9875d0c	69	M	Glioma	No	No	No	No	No	Yes	No	NA	NA	NA	NA	NA	No	NA
d5e9f5b1	63	M	Glioma	No	No	No	No	No	Yes	Yes	NA	NA	NA	NA	NA	Yes	Yes
16dd94ed	68	M	Glioma	Yes	Yes	No	Yes	No	Yes	No	No	Yes	NA	Yes	NA	Yes	NA
8d0c9289	66	M	Glioma	No	No	No	No	No	No	Yes	NA	NA	NA	NA	NA	NA	No
f9839dca	44	M	Glioma	No	No	No	No	No	Yes	Yes	NA	NA	NA	NA	NA	Yes	Yes
9a9c9214	65	M	Glioma	No	No	No	No	No	Yes	No	NA	NA	NA	NA	NA	Yes	NA
d8ce2002	65	M	Glioma	No	No	No	No	No	Yes	No	NA	NA	NA	NA	NA	Yes	NA
a76217d7	55	M	Glioma	No	No	No	No	No	No	Yes	NA	NA	NA	NA	NA	NA	Yes
16ee77fc	55	M	Glioma	No	No	No	No	No	No	Yes	NA	NA	NA	NA	NA	NA	No
21e27039	63	M	Glioma	No	No	No	No	No	Yes	No	NA	NA	NA	NA	NA	No	NA
8f20b2cb	49	M	Glioma	No	No	No	No	No	No	Yes	NA	NA	NA	NA	NA	NA	Yes
af190561	69	M	Glioma	No	No	No	No	Yes	No	No	NA	NA	NA	NA	No	NA	NA
979673ae	48	M	Glioma	No	No	No	No	No	No	Yes	NA	NA	NA	NA	NA	NA	No
067ccaba	59	M	Glioma	No	No	No	No	No	Yes	No	NA	NA	NA	NA	NA	Yes	NA
87e72bf1	58	M	Glioma	No	No	No	Yes	No	Yes	No	NA	NA	NA	Yes	NA	NA	NA
30dbba9d	58	M	Glioma	No	No	No	No	No	Yes	No	NA	NA	NA	NA	NA	No	NA
5f86e71b	43	M	Glioma	No	No	No	No	No	No	Yes	NA	NA	NA	NA	NA	NA	Yes
71fd34bd	43	M	Glioma	No	No	No	No	No	No	Yes	NA	NA	NA	NA	NA	NA	No
adc4d0c0	56	M	Glioma	No	No	No	Yes	No	Yes	No	NA	NA	NA	Yes	NA	No	NA
fa2f125e	41	M	Glioma	No	No	No	No	No	No	Yes	NA	NA	NA	NA	NA	NA	No
873fd2b7	40	M	Glioma	No	No	No	No	No	No	Yes	NA	NA	NA	NA	NA	NA	No
6d675462	39	M	Glioma	No	No	No	No	No	No	Yes	NA	NA	NA	NA	NA	NA	No
ca3cdd80	37	M	Glioma	No	No	No	No	No	No	Yes	NA	NA	NA	NA	NA	NA	No
2e0f7dea	33	M	Glioma	No	No	No	No	No	No	Yes	NA	NA	NA	NA	NA	NA	Yes
663a189f	33	M	Glioma	No	No	No	No	No	No	Yes	NA	NA	NA	NA	NA	NA	No
928b59c4	55	M	Glioma	No	No	Yes	Yes	No	Yes	No	NA	NA	Yes	Yes	NA	No	NA
2a066b24	28	M	Glioma	No	No	No	No	No	No	Yes	NA	NA	NA	NA	NA	NA	No
ec748f2b	54	M	Glioma	No	No	No	No	No	Yes	No	NA	NA	NA	NA	NA	No	NA
37cc8e8b	66	M	BrM	No	No	No	No	Yes	No	Yes	NA	NA	NA	NA	No	NA	No
9ef3bb28	62	M	Glioma	No	No	No	No	Yes	Yes	No	NA	NA	NA	NA	No	No	NA
149e556e	53	M	Glioma	Yes	Yes	No	No	No	Yes	No	Yes	Yes	NA	NA	NA	Yes	NA
ca540679	53	M	Glioma	No	No	Yes	Yes	No	Yes	No	NA	NA	Yes	Yes	NA	No	NA
a010b853	53	M	Glioma	No	No	No	Yes	No	Yes	No	NA	NA	NA	Yes	NA	No	NA
cd9784d7	65	M	BrM	No	No	No	Yes	No	No	No	NA	NA	NA	Yes	NA	NA	NA
7d15aa54	51	M	Glioma	Yes	Yes	Yes	Yes	No	Yes	No	Yes	Yes	Yes	Yes	NA	Yes	NA
5de73792	62	M	BrM	No	No	No	No	Yes	No	No	NA	NA	NA	NA	No	NA	NA
acfa0b1f	50	M	Glioma	Yes	Yes	Yes	Yes	No	Yes	No	No	No	Yes	Yes	NA	Yes	NA
8cb8ae3f	67	M	BrM	No	No	No	No	No	No	Yes	NA	NA	NA	NA	NA	NA	Yes
c7a99a1d	50	M	Glioma	No	No	No	No	No	Yes	No	NA	NA	NA	NA	NA	No	NA
e3c36391	60	M	Glioma	Yes	Yes	No	No	Yes	Yes	No	Yes	Yes	NA	NA	No	Yes	NA
48fc8bb9	48	M	Glioma	No	No	No	No	No	Yes	No	NA	NA	NA	NA	NA	Yes	NA
48c1c523	45	M	Glioma	No	No	No	No	No	Yes	No	NA	NA	NA	NA	NA	No	NA
4a282122	42	M	Glioma	No	No	Yes	Yes	No	Yes	No	NA	NA	Yes	Yes	NA	No	NA
de88f3d9	42	M	Glioma	No	No	No	No	No	Yes	No	NA	NA	NA	NA	NA	No	NA
2d17efbc	54	M	Glioma	No	No	Yes	Yes	No	No	No	NA	NA	Yes	Yes	NA	NA	NA
7bd49e5c	41	M	Glioma	No	No	No	No	No	Yes	No	NA	NA	NA	NA	NA	Yes	NA
08ee4a7a	39	M	Glioma	No	No	No	No	No	Yes	No	NA	NA	NA	NA	NA	Yes	NA
8996745d	38	M	Glioma	No	No	No	No	No	Yes	No	NA	NA	NA	NA	NA	Yes	NA
97dcb94d	38	M	Glioma	No	No	No	No	No	Yes	No	NA	NA	NA	NA	NA	No	NA
b8f42c86	37	M	Glioma	No	No	No	Yes	No	Yes	No	NA	NA	NA	Yes	NA	No	NA
4a2c8716	36	M	Glioma	No	No	No	No	No	Yes	No	NA	NA	NA	NA	NA	Yes	NA
befb4c97	56	M	Glioma	No	No	No	No	Yes	No	No	NA	NA	NA	NA	No	NA	NA
233b0b76	33	M	Glioma	No	No	No	No	No	Yes	No	NA	NA	NA	NA	NA	No	NA
d2505d13	31	M	Glioma	No	No	No	No	No	Yes	No	NA	NA	NA	NA	NA	Yes	NA
9c613989	26	M	Glioma	No	No	No	Yes	No	Yes	No	NA	NA	NA	Yes	NA	No	NA
ab4af962	49	M	Glioma	No	No	No	Yes	No	No	No	NA	NA	NA	Yes	NA	NA	NA
T861.CP04857	83	M	BrM	No	No	No	No	No	Yes	No	NA	NA	NA	NA	NA	Yes	NA
T957.CP04857	79	M	BrM	No	No	No	No	No	Yes	No	NA	NA	NA	NA	NA	Yes	NA
d5194e34	77	M	BrM	No	No	Yes	Yes	No	Yes	No	NA	NA	Yes	Yes	NA	No	NA
T873.CP04857	77	M	BrM	No	No	No	No	No	Yes	No	NA	NA	NA	NA	NA	No	NA
T976.CP04857	71	M	BrM	No	No	No	No	No	Yes	No	NA	NA	NA	NA	NA	No	NA
094abe03	69	M	BrM	Yes	Yes	Yes	Yes	No	Yes	No	No	No	Yes	Yes	NA	Yes	NA
T857.CP04857	67	M	BrM	No	No	No	No	No	Yes	No	NA	NA	NA	NA	NA	Yes	NA
fa43a1e5	66	M	BrM	No	No	No	No	No	Yes	No	NA	NA	NA	NA	NA	No	NA
b9f93ef9	38	M	Glioma	No	No	Yes	Yes	No	No	No	NA	NA	Yes	Yes	NA	NA	NA
904d8114	71	M	BrM	Yes	Yes	Yes	Yes	No	Yes	Yes	Yes	Yes	Yes	Yes	NA	Yes	Yes
3e902487	69	M	BrM	Yes	Yes	No	Yes	No	Yes	Yes	Yes	Yes	NA	Yes	NA	Yes	Yes
2049daa8	35	M	Glioma	No	No	Yes	Yes	No	No	No	NA	NA	Yes	Yes	NA	NA	NA
d7d6680d	65	M	BrM	No	No	No	No	No	Yes	No	NA	NA	NA	NA	NA	Yes	NA
T1115.CP04857	64	M	BrM	No	No	No	No	No	Yes	No	NA	NA	NA	NA	NA	Yes	NA
ecbfe566	64	M	BrM	No	No	No	Yes	No	Yes	No	NA	NA	NA	Yes	NA	No	NA
1ae833a3	25	M	Glioma	No	No	Yes	Yes	No	No	No	NA	NA	Yes	Yes	NA	NA	NA
T541.CP04857	60	M	BrM	No	No	No	No	No	Yes	No	NA	NA	NA	NA	NA	No	NA
T215.CP04857	59	M	BrM	No	No	No	No	No	Yes	No	NA	NA	NA	NA	NA	Yes	NA
c2fa9b4c	48	M	Glioma	No	No	No	No	Yes	No	No	NA	NA	NA	NA	No	NA	NA
0bbc2748	49	M	BrM	No	No	No	Yes	No	Yes	No	NA	NA	NA	Yes	NA	No	NA
e5a79cc8	45	M	BrM	No	No	No	No	No	Yes	No	NA	NA	NA	NA	NA	Yes	NA
9e9428cc	45	M	BrM	Yes	Yes	Yes	Yes	No	Yes	Yes	No	No	Yes	Yes	NA	No	Yes
fcea6cc6	42	M	BrM	Yes	Yes	No	Yes	No	Yes	Yes	Yes	Yes	NA	Yes	NA	No	Yes
df5135b4	38	M	BrM	Yes	Yes	No	Yes	No	Yes	No	No	NA	NA	Yes	NA	Yes	NA
6ece05ef	28	M	BrM	Yes	Yes	No	No	No	Yes	Yes	No	Yes	NA	NA	NA	Yes	Yes
b1a90d99	20	M	BrM	Yes	Yes	No	Yes	No	Yes	No	No	NA	NA	Yes	NA	Yes	NA
16af5117	48	M	Glioma	No	No	No	No	Yes	No	No	NA	NA	NA	NA	No	NA	NA
2d186dac	40	M	BrM	No	No	No	No	Yes	No	No	NA	NA	NA	NA	No	NA	NA
76b444c4	26	M	Glioma	No	No	No	No	Yes	No	Yes	NA	NA	NA	NA	No	NA	Yes
2c4166b8	68	F	Glioma	No	No	No	No	No	Yes	Yes	NA	NA	NA	NA	NA	Yes	Yes
3aea2685	77	F	Glioma	No	No	Yes	Yes	No	No	No	NA	NA	No	Yes	NA	NA	NA
T6	77	F	Glioma	No	No	No	No	Yes	No	No	No	yes	NA	NA	No	NA	NA
T8	73	F	Glioma	No	No	No	No	Yes	No	No	NA	NA	NA	NA	No	NA	NA
29acfeee	71	F	Glioma	No	No	No	Yes	Yes	Yes	No	NA	NA	NA	Yes	No	No	NA
3b217b8b	70	F	Glioma	No	No	No	No	No	Yes	No	NA	NA	NA	NA	NA	No	NA
722cc7de	67	F	Glioma	No	No	No	No	No	No	Yes	NA	NA	NA	NA	NA	NA	Yes
d28023f4	67	F	Glioma	No	No	No	No	No	Yes	No	NA	NA	NA	NA	NA	No	NA
f544f108	67	F	Glioma	No	No	No	No	No	Yes	No	NA	NA	NA	NA	NA	Yes	NA
246690bd	46	F	Glioma	No	No	No	No	No	Yes	Yes	NA	NA	NA	NA	NA	No	Yes
478eca08	45	F	Glioma	No	No	No	No	No	Yes	Yes	NA	NA	NA	NA	NA	Yes	Yes
3bb0a0af	43	F	Glioma	No	No	No	No	No	Yes	Yes	NA	NA	NA	NA	NA	No	Yes
8a160bbb	30	F	Glioma	No	No	No	No	No	Yes	Yes	NA	NA	NA	NA	NA	No	Yes
693ee4fc	59	F	Glioma	No	No	No	No	No	No	Yes	NA	NA	NA	NA	NA	NA	No
5fe15177	64	F	Glioma	No	No	No	No	No	Yes	No	NA	NA	NA	NA	NA	Yes	NA
704d5e6f	71	F	BrM	Yes	Yes	No	No	Yes	No	Yes	No	No	NA	NA	No	NA	Yes
9d1699d0	53	F	Glioma	No	No	No	No	No	No	Yes	NA	NA	NA	NA	NA	NA	Yes
e2b12c13	61	F	Glioma	No	No	No	No	No	Yes	No	NA	NA	NA	NA	NA	Yes	NA
3fef6e4c	47	F	Glioma	No	No	No	No	No	No	Yes	NA	NA	NA	NA	NA	NA	No
346bf9cd	58	F	Glioma	No	No	No	No	No	Yes	No	NA	NA	NA	NA	NA	Yes	NA
fe5a8966	41	F	Glioma	No	No	No	No	No	No	Yes	NA	NA	NA	NA	NA	NA	Yes
c27574cd	39	F	Glioma	No	No	No	No	No	No	Yes	NA	NA	NA	NA	NA	NA	Yes
ac3e95eb	39	F	Glioma	No	No	No	No	No	No	Yes	NA	NA	NA	NA	NA	NA	No
07d19426	68	F	BrM	No	No	No	No	Yes	No	Yes	NA	NA	NA	NA	No	NA	No
f1b24ba0	57	F	BrM	Yes	Yes	No	No	No	No	No	Yes	Yes	NA	NA	NA	NA	NA
51e8a49c	52	F	Glioma	No	No	No	No	No	Yes	No	NA	NA	NA	NA	NA	Yes	NA
e3f6abb5	52	F	Glioma	No	No	No	Yes	No	Yes	No	NA	NA	NA	Yes	NA	No	NA
f21b8136	52	F	Glioma	No	No	No	No	No	Yes	No	NA	NA	NA	NA	NA	No	NA
3dc208a3	51	F	Glioma	No	No	No	No	No	Yes	No	NA	NA	NA	NA	NA	No	NA
9c9c0d32	46	F	Glioma	No	No	No	No	No	Yes	No	NA	NA	NA	NA	NA	Yes	NA
b23eaf03	42	F	Glioma	No	No	No	No	No	Yes	No	NA	NA	NA	NA	NA	No	NA
d8960c50	58	F	BrM	No	No	No	No	Yes	No	Yes	NA	NA	NA	NA	No	NA	No
e7f64751	38	F	Glioma	No	No	No	No	No	Yes	No	NA	NA	NA	NA	NA	No	NA
be8345ff	37	F	Glioma	No	No	No	No	No	Yes	No	NA	NA	NA	NA	NA	Yes	NA
087b71ce	54	F	Glioma	No	No	No	No	Yes	Yes	No	NA	NA	NA	NA	No	No	NA
884f782b	54	F	BrM	No	No	No	No	Yes	No	No	NA	NA	NA	NA	No	NA	NA
67cf16c2	35	F	Glioma	No	No	Yes	Yes	No	Yes	No	NA	NA	Yes	Yes	NA	No	NA
68dba1fd	52	F	Glioma	No	No	No	Yes	No	No	No	NA	NA	NA	Yes	NA	NA	NA
02d8df5a	54	F	BrM	No	No	Yes	Yes	Yes	No	No	NA	NA	Yes	Yes	No	NA	NA
f358558f	28	F	Glioma	No	No	No	No	No	Yes	No	NA	NA	NA	NA	NA	No	NA
c0d44ad0	50	F	Glioma	No	No	Yes	Yes	No	No	No	NA	NA	Yes	Yes	NA	NA	NA
T891.CP04857	78	F	BrM	No	No	No	No	No	Yes	No	NA	NA	NA	NA	NA	No	NA
T931.CP04857	70	F	BrM	No	No	No	No	No	Yes	No	NA	NA	NA	NA	NA	Yes	NA
T218.CP04857	69	F	BrM	No	No	No	No	No	Yes	No	NA	NA	NA	NA	NA	Yes	NA
T956.CP04857	68	F	BrM	No	No	No	No	No	Yes	No	NA	NA	NA	NA	NA	No	NA
f3c3ff12	41	F	BrM	No	No	No	Yes	No	No	No	NA	NA	NA	Yes	NA	NA	NA
T1057.CP04857	67	F	BrM	No	No	No	No	No	Yes	No	NA	NA	NA	NA	NA	No	NA
b2238349	54	F	BrM	Yes	Yes	Yes	Yes	Yes	Yes	No	Yes	Yes	Yes	Yes	No	Yes	NA
T859.CP04857	66	F	BrM	No	No	No	No	No	Yes	No	NA	NA	NA	NA	NA	No	NA
e79f27b8	50	F	BrM	No	No	No	No	No	No	Yes	NA	NA	NA	NA	NA	NA	Yes
41c9ef55	69	F	BrM	No	No	No	No	No	Yes	Yes	NA	NA	NA	NA	NA	No	Yes
T961.CP04857	66	F	BrM	No	No	No	No	No	Yes	No	NA	NA	NA	NA	NA	No	NA
T959.CP04857	65	F	BrM	No	No	No	No	No	Yes	No	NA	NA	NA	NA	NA	Yes	NA
T830.CP04857	64	F	BrM	No	No	No	No	No	Yes	No	NA	NA	NA	NA	NA	Yes	NA
b9211e53	62	F	BrM	No	No	Yes	Yes	No	Yes	No	NA	NA	Yes	Yes	NA	Yes	NA
3bc6ce59	61	F	BrM	Yes	Yes	Yes	Yes	No	Yes	No	Yes	Yes	Yes	Yes	NA	Yes	NA
T978.CP04857	59	F	BrM	No	No	No	No	No	Yes	No	NA	NA	NA	NA	NA	No	NA
T855.CP04857	58	F	BrM	No	No	No	No	No	Yes	No	NA	NA	NA	NA	NA	Yes	NA
T1026.CP04857	51	F	BrM	No	No	No	No	No	Yes	No	NA	NA	NA	NA	NA	No	NA
e8914f5b	37	F	BrM	No	No	No	No	No	No	Yes	NA	NA	NA	NA	NA	NA	Yes

## Sheet: Table 2
Table 2. Description of samples included in tissue microarrays constructed from glioma and BrM patients for digital spatial profiling and spatial molecular imaging.
TMA	TMA_Location	Patient_Coded_ID	Patient_TMA_ID	Core_No	ROI_No (DSP)	FOV_No(SMI)	Tissue_Type	IDH_mutation	Recurrence	Primary_Tumor
Glioma	Row 1	87e72bf1	1	3	3	No FOV	Glioma	WT	Recurrent	NA
Glioma	Row 1	87e72bf1	1	4	4	No FOV	Glioma	WT	Recurrent	NA
Glioma	Row 1	87e72bf1	1	5	5	No FOV	NAT-glioma	WT	Recurrent	NA
Glioma	Row 1	3aea2685	2	6	No ROI	No FOV	Glioma	WT	Recurrent	NA
Glioma	Row 1	3aea2685	2	7	6	1	Glioma	WT	Recurrent	NA
Glioma	Row 1	3aea2685	2	8	No ROI	No FOV	Glioma	WT	Recurrent	NA
Glioma	Row 1	3aea2685	2	9	7	2	Glioma	WT	Recurrent	NA
Glioma	Row 1	c0d44ad0	3	10	8	5	Glioma	Mut	Recurrent	NA
Glioma	Row 1	c0d44ad0	3	11	9	3	Glioma	Mut	Recurrent	NA
Glioma	Row 1	1ae833a3	4	12	10	4	Glioma	Mut	Primary	NA
Glioma	Row 1	1ae833a3	4	13	11	No FOV	Glioma	Mut	Primary	NA
Glioma	Row 1	1ae833a3	4	14	12	No FOV	Glioma	Mut	Primary	NA
Glioma	Row 1	1ae833a3	4	15	13	No FOV	Glioma	Mut	Primary	NA
Glioma	Row 1	1ae833a3	4	16	14	6	Glioma	Mut	Primary	NA
Glioma	Row 2	4.179e+97	5	17	15	No FOV	Glioma	WT	Primary	NA
Glioma	Row 2	4.179e+97	5	18	16	No FOV	Glioma	WT	Primary	NA
Glioma	Row 2	4.179e+97	5	19	17	No FOV	NAT-glioma	WT	Primary	NA
Glioma	Row 2	acfa0b1f	6	20	18	No FOV	Glioma	Mut	Recurrent	NA
Glioma	Row 2	acfa0b1f	6	21	19	No FOV	Glioma	Mut	Recurrent	NA
Glioma	Row 2	acfa0b1f	6	22	20	39	Glioma	Mut	Recurrent	NA
Glioma	Row 2	acfa0b1f	6	23	21	7	Glioma	Mut	Recurrent	NA
Glioma	Row 2	9c9f77fa	7	25	23	No FOV	Glioma	WT	Recurrent	NA
Glioma	Row 2	9c9f77fa	7	26	24	9	Glioma	WT	Recurrent	NA
Glioma	Row 2	9c9f77fa	7	27	25	No FOV	Glioma	WT	Recurrent	NA
Glioma	Row 2	9c9f77fa	7	28	26	10	NAT-glioma	WT	Recurrent	NA
Glioma	Row 2	edb34a26	8	29	27	11	Glioma	WT	Primary	NA
Glioma	Row 2	edb34a26	8	30	28	12	Glioma	WT	Primary	NA
Glioma	Row 2	edb34a26	8	31	29	13	Glioma	WT	Primary	NA
Glioma	Row 2	edb34a26	8	32	30	No FOV	Glioma	WT	Primary	NA
Glioma	Row 3	ab4af962	9	33	31	No FOV	Glioma	Mut	Recurrent	NA
Glioma	Row 3	ab4af962	9	34	32	No FOV	Glioma	Mut	Recurrent	NA
Glioma	Row 3	ab4af962	9	35	33	No FOV	Glioma	Mut	Recurrent	NA
Glioma	Row 3	2d17efbc	10	36	No ROI	No FOV	Glioma	Mut	Recurrent	NA
Glioma	Row 3	2d17efbc	10	37	34	No FOV	Glioma	Mut	Recurrent	NA
Glioma	Row 3	2d17efbc	10	38	35	40	Glioma	Mut	Recurrent	NA
Glioma	Row 3	2049daa8	11	40	36	No FOV	Glioma	Mut	Recurrent	NA
Glioma	Row 3	2049daa8	11	41	37	No FOV	Glioma	Mut	Recurrent	NA
Glioma	Row 3	2049daa8	11	42	38	14	Glioma	Mut	Recurrent	NA
Glioma	Row 3	2049daa8	11	43	39	15	Glioma	Mut	Recurrent	NA
Glioma	Row 3	7d15aa54	12	44	40	16	Glioma	Mut	Primary	NA
Glioma	Row 3	7d15aa54	12	45	41	17	Glioma	Mut	Primary	NA
Glioma	Row 3	7d15aa54	12	46	42	18	Glioma	Mut	Primary	NA
Glioma	Row 4	16dd94ed	13	47	43	No FOV	Glioma	Mut	Primary	NA
Glioma	Row 4	16dd94ed	13	48	44	No FOV	Glioma	Mut	Primary	NA
Glioma	Row 4	16dd94ed	13	49	45	No FOV	Glioma	Mut	Primary	NA
Glioma	Row 4	68dba1fd	14	50	46	No FOV	Glioma	WT	Primary	NA
Glioma	Row 4	68dba1fd	14	51	47	No FOV	Glioma	WT	Primary	NA
Glioma	Row 4	928b59c4	15	52	48	No FOV	Glioma	Mut	Recurrent	NA
Glioma	Row 4	928b59c4	15	53	49	19	Glioma	Mut	Recurrent	NA
Glioma	Row 4	928b59c4	15	54	50	20	Glioma	Mut	Recurrent	NA
Glioma	Row 4	928b59c4	15	55	51	21	Glioma	Mut	Recurrent	NA
Glioma	Row 4	928b59c4	15	56	52	No FOV	NAT-glioma	Mut	Recurrent	NA
Glioma	Row 4	67cf16c2	16	57	53	No FOV	Glioma	Mut	Recurrent	NA
Glioma	Row 4	67cf16c2	16	58	54	22	Glioma	Mut	Recurrent	NA
Glioma	Row 4	c66bb2fc	17	59	55	23	Glioma	WT	Primary	NA
Glioma	Row 4	c66bb2fc	17	60	56	24	Glioma	WT	Primary	NA
Glioma	Row 5	9c613989	18	61	57	No FOV	Glioma	Mut	Primary	NA
Glioma	Row 5	9c613989	18	62	58	No FOV	Glioma	Mut	Primary	NA
Glioma	Row 5	9c613989	18	63	59	No FOV	Glioma	Mut	Primary	NA
Glioma	Row 5	e3f6abb5	19	64	60	No FOV	Glioma	Mut	Primary	NA
Glioma	Row 5	e3f6abb5	19	65	61	No FOV	Glioma	Mut	Primary	NA
Glioma	Row 5	e3f6abb5	19	66	62	No FOV	Glioma	Mut	Primary	NA
Glioma	Row 5	75d1b18d	20	67	63	No FOV	Glioma	Mut	Primary	NA
Glioma	Row 5	75d1b18d	20	68	64	No FOV	Glioma	Mut	Primary	NA
Glioma	Row 5	75d1b18d	20	69	65	25	Glioma	Mut	Primary	NA
Glioma	Row 5	75d1b18d	20	70	66	No FOV	Glioma	Mut	Primary	NA
Glioma	Row 5	75d1b18d	20	71	67	27	NAT-glioma	Mut	Primary	NA
Glioma	Row 5	adc4d0c0	21	72	68	26	Glioma	WT	Recurrent	NA
Glioma	Row 5	adc4d0c0	21	73	69	No FOV	Glioma	WT	Recurrent	NA
Glioma	Row 5	adc4d0c0	21	74	70	28	Glioma	WT	Recurrent	NA
Glioma	Row 5	adc4d0c0	21	75	No ROI	No FOV	Glioma	WT	Recurrent	NA
Glioma	Row 5	adc4d0c0	21	76	71	30	Glioma	WT	Recurrent	NA
Glioma	Row 6	25eb5a8a	22	77	72	No FOV	Glioma	Mut	Primary	NA
Glioma	Row 6	25eb5a8a	22	78	73	No FOV	Glioma	Mut	Primary	NA
Glioma	Row 6	25eb5a8a	22	79	74	No FOV	Glioma	Mut	Primary	NA
Glioma	Row 6	443e8318	23	80	75	No FOV	Glioma	WT	Recurrent	NA
Glioma	Row 6	443e8318	23	81	76	No FOV	Glioma	WT	Recurrent	NA
Glioma	Row 6	443e8318	23	82	77	No FOV	Glioma	WT	Recurrent	NA
Glioma	Row 6	91b26a8c	24	83	78	No FOV	Glioma	Mut	Primary	NA
Glioma	Row 6	91b26a8c	24	84	79	30	Glioma	Mut	Primary	NA
Glioma	Row 6	91b26a8c	24	85	80	31	Glioma	Mut	Primary	NA
Glioma	Row 6	ca540679	25	86	81	No FOV	Glioma	Mut	Primary	NA
Glioma	Row 6	ca540679	25	87	82	32	Glioma	Mut	Primary	NA
Glioma	Row 6	ca540679	25	88	83	33	NAT-glioma	Mut	Primary	NA
Glioma	Row 6	b9f93ef9	26	89	84	34	Glioma	Mut	Primary
Glioma	Row 6	b9f93ef9	26	90	85	35	Glioma	Mut	Primary	NA
Glioma	Row 6	b9f93ef9	26	91	86	36	Glioma	Mut	Primary	NA
Glioma	Row 7	a010b853	27	92	87	No FOV	Glioma	Mut	Primary	NA
Glioma	Row 7	a010b853	27	93	No ROI	No FOV	Glioma	Mut	Primary	NA
Glioma	Row 7	f485f261	28	94	88	No FOV	Glioma	Mut	Recurrent	NA
Glioma	Row 7	f485f261	28	95	89	No FOV	Glioma	Mut	Recurrent	NA
Glioma	Row 7	f485f261	28	96	90	No FOV	Glioma	Mut	Recurrent	NA
Glioma	Row 7	f485f261	28	97	91	No FOV	NAT-glioma	Mut	Recurrent	NA
Glioma	Row 7	4a282122	29	98	No ROI	No FOV	Glioma	Mut	Primary	NA
Glioma	Row 7	4a282122	29	99	92	No FOV	Glioma	Mut	Primary	NA
Glioma	Row 7	4a282122	29	100	No ROI	38	Glioma	Mut	Primary	NA
Glioma	Row 7	4a282122	29	101	93	37	Glioma	Mut	Primary	NA
Glioma	Row 8	29acfeee	30	102	94	No FOV	Glioma	WT	Primary	NA
Glioma	Row 8	29acfeee	30	103	95	No FOV	Glioma	WT	Primary	NA
Glioma	Row 8	29acfeee	30	104	No ROI	No FOV	Glioma	WT	Primary	NA
Glioma	Row 8	29acfeee	30	105	No ROI	No FOV	Glioma	WT	Primary	NA
Glioma	Row 8	29acfeee	30	106	No ROI	No FOV	Glioma	WT	Primary	NA
Glioma	Row 8	29acfeee	30	107	No ROI	No FOV	Glioma	WT	Primary	NA
Glioma	Row 8	b8f42c86	31	108	No ROI	No FOV	Glioma	Mut	Recurrent	NA
Glioma	Row 8	b8f42c86	31	109	No ROI	No FOV	Glioma	Mut	Recurrent	NA
Glioma	Row 8	b8f42c86	31	110	No ROI	No FOV	Glioma	Mut	Recurrent	NA
BrM	Row 1	b9211e53	32	3	3 and 12	No FOV	BrM	NA	NA	Unknown
BrM	Row 1	b9211e53	32	4	4 and 13	1 and 2	BrM	NA	NA	Unknown
BrM	Row 1	b9211e53	32	5	5 and 11	32	BrM	NA	NA	Unknown
BrM	Row 1	b9211e53	32	6	6	3	BrM	NA	NA	Unknown
BrM	Row 1	b9211e53	32	7	No ROI	4	BrM	NA	NA	Unknown
BrM	Row 1	094abe03	33	8	7	No FOV	BrM	NA	NA	Glomangiosarcoma
BrM	Row 1	094abe03	33	9	8	5	BrM	NA	NA	Glomangiosarcoma
BrM	Row 1	094abe03	33	10	9 and 14	No FOV	BrM	NA	NA	Glomangiosarcoma
BrM	Row 1	094abe03	33	11	10	No FOV	BrM	NA	NA	Glomangiosarcoma
BrM	Row 2	094abe03	33	12	No ROI	No FOV	ECM	NA	NA	Glomangiosarcoma
BrM	Row 2	094abe03	33	13	No ROI	No FOV	ECM	NA	NA	Glomangiosarcoma
BrM	Row 2	094abe03	33	14	No ROI	No FOV	ECM	NA	NA	Glomangiosarcoma
BrM	Row 2	094abe03	33	15	No ROI	No FOV	ECM	NA	NA	Glomangiosarcoma
BrM	Row 2	094abe03	33	16	No ROI	No FOV	NAT-ECM	NA	NA	Glomangiosarcoma
BrM	Row 2	0bbc2748	34	17	No ROI	No FOV	BrM	NA	NA	Colorectal Cancer
BrM	Row 2	0bbc2748	34	18	No ROI	No FOV	BrM	NA	NA	Colorectal Cancer
BrM	Row 2	0bbc2748	34	19	No ROI	No FOV	BrM	NA	NA	Colorectal Cancer
BrM	Row 2	0bbc2748	34	20	No ROI	No FOV	NAT-BrM	NA	NA	Colorectal Cancer
BrM	Row 2	4999a2d9	35	21	15	No FOV	NAT-BrM	NA	NA	Ovarian Cancer
BrM	Row 2	4999a2d9	35	22	16 and 18 and 19	6 and 7	BrM	NA	NA	Ovarian Cancer
BrM	Row 2	4999a2d9	35	23	17 and 20 and 21	No FOV	BrM	NA	NA	Ovarian Cancer
BrM	Row 2	c57cf908	36	24	missing	missing	BrM	NA	NA	Lung Cancer
BrM	Row 2	c57cf908	36	25	missing	missing	BrM	NA	NA	Lung Cancer
BrM	Row 3	c757c314	37	26	No ROI	No FOV	ECM	NA	NA	Leiomyosarcoma
BrM	Row 3	c757c314	37	27	No ROI	No FOV	ECM	NA	NA	Leiomyosarcoma
BrM	Row 3	c757c314	37	28	No ROI	No FOV	NAT-ECM	NA	NA	Leiomyosarcoma
BrM	Row 3	c757c314	37	33	24	No FOV	BrM	NA	NA	Leiomyosarcoma
BrM	Row 3	c757c314	37	34	25	No FOV	BrM	NA	NA	Leiomyosarcoma
BrM	Row 3	c757c314	37	35	26 and 35	No FOV	BrM	NA	NA	Leiomyosarcoma
BrM	Row 3	c757c314	37	36	27 and 36	No FOV	BrM	NA	NA	Leiomyosarcoma
BrM	Row 3	c757c314	37	37	28 and 37	No FOV	BrM	NA	NA	Leiomyosarcoma
BrM	Row 3	f3c3ff12	38	38	29	No FOV	BrM	NA	NA	Angiosarcoma
BrM	Row 3	f3c3ff12	38	38	30	No FOV	BrM	NA	NA	Angiosarcoma
BrM	Row 4	9e9428cc	39	40	31 and 74	No FOV	BrM	NA	NA	Colorectal Cancer
BrM	Row 4	9e9428cc	39	41	32 and 75	No FOV	BrM	NA	NA	Colorectal Cancer
BrM	Row 4	9e9428cc	39	42	33 and 76	No FOV	BrM	NA	NA	Colorectal Cancer
BrM	Row 4	9e9428cc	39	43	34 and 77	14	BrM	NA	NA	Colorectal Cancer
BrM	Row 4	9e9428cc	39	44	78	15	BrM	NA	NA	Colorectal Cancer
BrM	Row 4	02d8df5a	40	45	79 and 80	16	BrM	NA	NA	Neuroendocrine
BrM	Row 4	02d8df5a	40	46	No ROI	17	BrM	NA	NA	Neuroendocrine
BrM	Row 4	02d8df5a	40	47	No ROI	18 and 19	ECM	NA	NA	Neuroendocrine
BrM	Row 4	02d8df5a	40	48	No ROI	No FOV	ECM	NA	NA	Neuroendocrine
BrM	Row 4	02d8df5a	40	49	No ROI	No FOV	ECM	NA	NA	Neuroendocrine
BrM	Row 4	02d8df5a	40	50	No ROI	No FOV	NAT-ECM	NA	NA	Neuroendocrine
BrM	Row 4	3bc6ce59	41	51	38 and 81	No FOV	BrM	NA	NA	Liver Cancer
BrM	Row 4	3bc6ce59	41	52	39 and 82 and 83	27	BrM	NA	NA	Liver Cancer
BrM	Row 4	3bc6ce59	41	53	No ROI	No FOV	BrM	NA	NA	Liver Cancer
BrM	Row 4	3bc6ce59	41	54	40	20 and 21	BrM	NA	NA	Liver Cancer
BrM	Row 5	3e902487	42	55	41 and 54	No FOV	BrM	NA	NA	Melanoma
BrM	Row 5	3e902487	42	56	42 and 55	No FOV	BrM	NA	NA	Melanoma
BrM	Row 5	3e902487	42	57	43 and 56	No FOV	BrM	NA	NA	Melanoma
BrM	Row 5	3e902487	42	58	44 and 57	No FOV	BrM	NA	NA	Melanoma
BrM	Row 5	904d8114	43	59	No ROI	22 and 23	BrM	NA	NA	Esophageal Cancer
BrM	Row 5	904d8114	43	60	45 and 84	9 and 10 and 11	BrM	NA	NA	Esophageal Cancer
BrM	Row 5	904d8114	43	61	46 and 85 and 86	12 and 13	BrM	NA	NA	Esophageal Cancer
BrM	Row 5	904d8114	43	62	47 and 87	24 and 25	BrM	NA	NA	Esophageal Cancer
BrM	Row 5	904d8114	43	63	No ROI	No FOV	BrM	NA	NA	Esophageal Cancer
BrM	Row 5	904d8114	43	64	48	26	BrM	NA	NA	Esophageal Cancer
BrM	Row 5	b1a90d99	44	65	49 and 90	No FOV	BrM	NA	NA	Malignant Vascular Tumor
BrM	Row 5	b1a90d99	44	66	50 and 88	No FOV	BrM	NA	NA	Malignant Vascular Tumor
BrM	Row 5	b1a90d99	44	67	51 and 89	No FOV	BrM	NA	NA	Malignant Vascular Tumor
BrM	Row 5	b1a90d99	44	68	No ROI	No FOV	BrM	NA	NA	Malignant Vascular Tumor
BrM	Row 5	b1a90d99	44	69	No ROI	No FOV	BrM	NA	NA	Malignant Vascular Tumor
BrM	Row 6	fcea6cc6	45	70	52 and 53 and 91	No FOV	BrM	NA	NA	Thyroid Cancer
BrM	Row 6	fcea6cc6	45	71	No ROI	No FOV	BrM	NA	NA	Thyroid Cancer
BrM	Row 6	fcea6cc6	45	72	No ROI	No FOV	ECM	NA	NA	Thyroid Cancer
BrM	Row 6	fcea6cc6	45	73	No ROI	No FOV	ECM	NA	NA	Thyroid Cancer
BrM	Row 6	fcea6cc6	45	74	No ROI	No FOV	ECM	NA	NA	Thyroid Cancer
BrM	Row 6	fcea6cc6	45	75	No ROI	No FOV	ECM	NA	NA	Thyroid Cancer
BrM	Row 6	d5194e34	46	76	58 and 59 and 60	28 and 29 and 30	BrM	NA	NA	Adenocarcinoma
BrM	Row 6	d5194e34	46	77	61	31	BrM	NA	NA	Adenocarcinoma
BrM	Row 6	d5194e34	46	78	62	38 and 39 and 40	BrM	NA	NA	Adenocarcinoma
BrM	Row 6	d5194e34	46	79	No ROI	34	BrM	NA	NA	Adenocarcinoma
BrM	Row 6	d5194e34	46	80	No ROI	33	BrM	NA	NA	Adenocarcinoma
BrM	Row 7	b2238349	47	81	63	No FOV	BrM	NA	NA	Ovarian Cancer
BrM	Row 7	b2238349	47	82	No ROI	No FOV	BrM	NA	NA	Ovarian Cancer
BrM	Row 7	b2238349	47	83	64 and 94	No FOV	BrM	NA	NA	Ovarian Cancer
BrM	Row 7	b2238349	47	84	65 and 95	35	BrM	NA	NA	Ovarian Cancer
BrM	Row 7	b2238349	47	85	66	36 and 37	BrM	NA	NA	Ovarian Cancer
BrM	Row 7	cd9784d7	48	86	67	No FOV	BrM	NA	NA	Lymphoma
BrM	Row 7	ecbfe566	49	87	68 and 92	No FOV	BrM	NA	NA	Recnal Cell Carcinoma
BrM	Row 7	ecbfe566	49	88	69 and 93	No FOV	BrM	NA	NA	Recnal Cell Carcinoma
BrM	Row 7	ecbfe566	49	89	70	No FOV	BrM	NA	NA	Recnal Cell Carcinoma
BrM	Row 8	df5135b4	50	90	71	No FOV	BrM	NA	NA	Melanoma
BrM	Row 8	df5135b4	50	91	72	No FOV	BrM	NA	NA	Melanoma

## Sheet: Table 3
Table 3. Description of tissue (tumor and non-cancerous brain tissue), stool, saliva, and cheek swab samples from all cohorts included for sequencing in this study with associated demographic and clinical information.
sequencing_id	Patient_Coded_ID	sample_type	microbiome_sample_type	specimen_type	x16s_seq_batch	seq_center	dataset	dataset_type	shotgun_seq_batch	age_at_surgery	sex	race	steroids_at_surgery	tumor_category	glioma_type	grade	grade_category	glioma_idh_mutation	glioma_recurrent_status_at_surg	glioma_progression_overall	glioma_time_to_progression	glioma_fu_time	br_m_primary	br_m_primary_category	br_m_mutation	br_m_prior_treatment	prev_xrt	prev_it	prev_targeted	lmd_at_last_followup	ecm_at_last_followup	br_m_progression_overall	br_m_days_to_progression	br_m_total_follow_up_days	history_bacterial_infection	infection_days_before_surgery	organism	antibiotic	multi_focal_lesion	resected_tumor_location	tumor_weight	is_control	sample_type_for_well	sample_well	sequencing_depth	data_wgs	data_16s	pre_filter_abundance_16S	post_filter_abundance_16S
1267525.CP04857	87e72bf1	sample	Tumor	FFPE	Batch 5	Cosmos-ID	MDACC2	Prospective	NA	58	M	Other	NA	Glioma	Glioblastoma	IV	High	Wild	Y	Unknown	NA	NA	NA	NA	NA	NA	NA	NA	NA	NA	NA	NA	NA	NA	N	NA	NA	NA	N	Temporal	NA	NA	NA	NA	NA	No	Yes	49158	0
1267525C.CP04857	1267525C.CP04857	sample control	sample ctrl	Control	Batch 5	Cosmos-ID	MDACC1	Prospective	NA	NA	NA	NA	NA	NA	NA	NA	NA	NA	NA	NA	NA	NA	NA	NA	NA	NA	NA	NA	NA	NA	NA	NA	NA	NA	NA	NA	NA	NA	NA	NA	NA	NA	NA	NA	NA	No	Yes	66492	0
1269112C.CP04857	1269112C.CP04857	sample control	sample ctrl	Control	Batch 5	Cosmos-ID	MDACC1	Prospective	NA	NA	NA	NA	NA	NA	NA	NA	NA	NA	NA	NA	NA	NA	NA	NA	NA	NA	NA	NA	NA	NA	NA	NA	NA	NA	NA	NA	NA	NA	NA	NA	NA	NA	NA	NA	NA	No	Yes	52542	0
1281963C.CP04857	1281963C.CP04857	sample control	sample ctrl	Control	Batch 5	Cosmos-ID	MDACC1	Prospective	NA	NA	NA	NA	NA	NA	NA	NA	NA	NA	NA	NA	NA	NA	NA	NA	NA	NA	NA	NA	NA	NA	NA	NA	NA	NA	NA	NA	NA	NA	NA	NA	NA	FALSE	sample	F7	NA	No	Yes	105047	0
1282497.CP04857	4.18e+97	sample	Tumor	OCT	Batch 5	Cosmos-ID	MDACC2	Prospective	NA	79	M	White	NA	Glioma	Glioblastoma	IV	High	Wild	N	Unknown	NA	NA	NA	NA	NA	NA	NA	NA	NA	NA	NA	NA	NA	NA	N	NA	NA	NA	N	Temporal	25	FALSE	sample	H6	NA	No	Yes	38901	0
1282497C.CP04857	1282497C.CP04857	sample control	sample ctrl	Control	Batch 5	Cosmos-ID	MDACC1	Prospective	NA	NA	NA	NA	NA	NA	NA	NA	NA	NA	NA	NA	NA	NA	NA	NA	NA	NA	NA	NA	NA	NA	NA	NA	NA	NA	NA	NA	NA	NA	NA	NA	NA	FALSE	sample	G7	NA	No	Yes	45563	0
1282918.CP04857	acfa0b1f	sample	Tumor	Frozen	Batch 5	Cosmos-ID	MDACC2	Prospective	NA	50	M	White	NA	Glioma	Glioblastoma	IV	High	Mutant	Y	Unknown	NA	NA	NA	NA	NA	NA	NA	NA	NA	NA	NA	NA	NA	NA	N	NA	NA	NA	N	Frontal	25	FALSE	sample	A7	NA	No	Yes	61227	24
1283987.CP04857	9c9f77fa	sample	Tumor	FFPE	Batch 5	Cosmos-ID	MDACC2	Prospective	NA	81	M	White	NA	Glioma	Glioblastoma	IV	High	Wild	Y	Unknown	NA	NA	NA	NA	NA	NA	NA	NA	NA	NA	NA	NA	NA	NA	N	NA	NA	NA	N	Parietal	NA	NA	NA	NA	NA	No	Yes	46007	0
1283987C.CP04857	1283987C.CP04857	sample control	sample ctrl	Control	Batch 5	Cosmos-ID	MDACC1	Prospective	NA	NA	NA	NA	NA	NA	NA	NA	NA	NA	NA	NA	NA	NA	NA	NA	NA	NA	NA	NA	NA	NA	NA	NA	NA	NA	NA	NA	NA	NA	NA	NA	NA	NA	NA	NA	NA	No	Yes	37807	0
1284001.CP04857	edb34a26	sample	Tumor	FFPE	Batch 5	Cosmos-ID	MDACC2	Prospective	NA	72	M	White	NA	Glioma	Glioblastoma	IV	High	Wild	N	Unknown	NA	NA	NA	NA	NA	NA	NA	NA	NA	NA	NA	NA	NA	NA	N	NA	NA	NA	N	Temporal	NA	NA	NA	NA	NA	No	Yes	50370	0
1284001C.CP04857	1284001C.CP04857	sample control	sample ctrl	Control	Batch 5	Cosmos-ID	MDACC1	Prospective	NA	NA	NA	NA	NA	NA	NA	NA	NA	NA	NA	NA	NA	NA	NA	NA	NA	NA	NA	NA	NA	NA	NA	NA	NA	NA	NA	NA	NA	NA	NA	NA	NA	NA	NA	NA	NA	No	Yes	41946	0
1289120C.CP04857	1289120C.CP04857	sample control	sample ctrl	Control	Batch 5	Cosmos-ID	MDACC1	Prospective	NA	NA	NA	NA	NA	NA	NA	NA	NA	NA	NA	NA	NA	NA	NA	NA	NA	NA	NA	NA	NA	NA	NA	NA	NA	NA	NA	NA	NA	NA	NA	NA	NA	NA	NA	NA	NA	No	Yes	66165	0
1289833.CP04857	761fc84a	sample	Tumor	OCT	Batch 5	Cosmos-ID	MDACC2	Prospective	NA	71	M	Asian	NA	Glioma	Astrocytoma	Unknown	Unknown	Wild	N	Unknown	NA	NA	NA	NA	NA	NA	NA	NA	NA	NA	NA	NA	NA	NA	N	NA	NA	NA	N	Cerebellum	25	FALSE	sample	B7	NA	No	Yes	44377	4
1289833C.CP04857	1289833C.CP04857	sample control	sample ctrl	Control	Batch 5	Cosmos-ID	MDACC1	Prospective	NA	NA	NA	NA	NA	NA	NA	NA	NA	NA	NA	NA	NA	NA	NA	NA	NA	NA	NA	NA	NA	NA	NA	NA	NA	NA	NA	NA	NA	NA	NA	NA	NA	FALSE	sample	H7	NA	No	Yes	37751	0
1295700.CP04857	7d15aa54	sample	Tumor	OCT	Batch 5	Cosmos-ID	MDACC2	Prospective	NA	51	M	White	NA	Glioma	Oligodendroglioma	Unknown	Unknown	Mutant	N	Unknown	NA	NA	NA	NA	NA	NA	NA	NA	NA	NA	NA	NA	NA	NA	N	NA	NA	NA	N	Parietal	20	FALSE	sample	C7	NA	No	Yes	35038	16
1295700C.CP04857	1295700C.CP04857	sample control	sample ctrl	Control	Batch 5	Cosmos-ID	MDACC1	Prospective	NA	NA	NA	NA	NA	NA	NA	NA	NA	NA	NA	NA	NA	NA	NA	NA	NA	NA	NA	NA	NA	NA	NA	NA	NA	NA	NA	NA	NA	NA	NA	NA	NA	FALSE	sample	A8	NA	No	Yes	63711	0
1295967.CP04857	16dd94ed	sample	Tumor	Frozen	Batch 5	Cosmos-ID	MDACC2	Prospective	NA	68	M	White	NA	Glioma	Oligodendroglioma	Unknown	Unknown	Mutant	N	Unknown	NA	NA	NA	NA	NA	NA	NA	NA	NA	NA	NA	NA	NA	NA	N	NA	NA	NA	N	Frontal	20	FALSE	sample	H3	NA	No	Yes	129974	39
1300515C.CP04857	1300515C.CP04857	sample control	sample ctrl	Control	Batch 5	Cosmos-ID	MDACC1	Prospective	NA	NA	NA	NA	NA	NA	NA	NA	NA	NA	NA	NA	NA	NA	NA	NA	NA	NA	NA	NA	NA	NA	NA	NA	NA	NA	NA	NA	NA	NA	NA	NA	NA	FALSE	sample	B8	NA	No	Yes	79729	0
1306536.CP04857	928b59c4	sample	Tumor	FFPE	Batch 5	Cosmos-ID	MDACC2	Prospective	NA	55	M	White	NA	Glioma	Oligodendroglioma	Unknown	Unknown	Mutant	Y	Unknown	NA	NA	NA	NA	NA	NA	NA	NA	NA	NA	NA	NA	NA	NA	N	NA	NA	NA	Y	Frontal	NA	NA	NA	NA	NA	No	Yes	84140	0
1306536C.CP04857	1306536C.CP04857	sample control	sample ctrl	Control	Batch 5	Cosmos-ID	MDACC1	Prospective	NA	NA	NA	NA	NA	NA	NA	NA	NA	NA	NA	NA	NA	NA	NA	NA	NA	NA	NA	NA	NA	NA	NA	NA	NA	NA	NA	NA	NA	NA	NA	NA	NA	NA	NA	NA	NA	No	Yes	56561	0
1309656.CP04857	67cf16c2	sample	Tumor	OCT	Batch 5	Cosmos-ID	MDACC2	Prospective	NA	35	F	White	NA	Glioma	Astrocytoma	Unknown	Unknown	Mutant	Y	Unknown	NA	NA	NA	NA	NA	NA	NA	NA	NA	NA	NA	NA	NA	NA	N	NA	NA	NA	N	Temporal	25	FALSE	sample	D7	NA	No	Yes	42950	0
1309656C.CP04857	1309656C.CP04857	sample control	sample ctrl	Control	Batch 5	Cosmos-ID	MDACC1	Prospective	NA	NA	NA	NA	NA	NA	NA	NA	NA	NA	NA	NA	NA	NA	NA	NA	NA	NA	NA	NA	NA	NA	NA	NA	NA	NA	NA	NA	NA	NA	NA	NA	NA	FALSE	sample	C8	NA	No	Yes	77100	0
1393831.CP04857	c66bb2fc	sample	Tumor	Frozen	Batch 5	Cosmos-ID	MDACC2	Prospective	NA	59	M	White	NA	Glioma	Glioblastoma	IV	High	Wild	N	Unknown	NA	NA	NA	NA	NA	NA	NA	NA	NA	NA	NA	NA	NA	NA	N	NA	NA	NA	Y	Temporal	25	FALSE	sample	A4	NA	No	Yes	95597	12
1393930.CP04857	9c613989	sample	Tumor	Frozen	Batch 5	Cosmos-ID	MDACC2	Prospective	NA	26	M	White	NA	Glioma	Astrocytoma	II	Low	Mutant	N	Unknown	NA	NA	NA	NA	NA	NA	NA	NA	NA	NA	NA	NA	NA	NA	N	NA	NA	NA	N	Frontal	25	FALSE	sample	B4	NA	No	Yes	64381	0
1401877.CP04857	97dcb94d	sample	Tumor	Frozen	Batch 5	Cosmos-ID	MDACC2	Prospective	NA	38	M	White	NA	Glioma	Anaplastic Astrocytoma	III	High	Mutant	Y	Unknown	NA	NA	NA	NA	NA	NA	NA	NA	NA	NA	NA	NA	NA	NA	N	NA	NA	NA	N	Frontal	25	FALSE	sample	C4	NA	No	Yes	46925	0
1402115.CP04857	e3f6abb5	sample	Tumor	Frozen	Batch 5	Cosmos-ID	MDACC2	Prospective	NA	52	F	White	NA	Glioma	Diffuse Astrocytoma	II	Low	Mutant	N	Unknown	NA	NA	NA	NA	NA	NA	NA	NA	NA	NA	NA	NA	NA	NA	N	NA	NA	NA	N	Frontal	25	FALSE	sample	D4	NA	No	Yes	58141	0
1402764.CP04857	75d1b18d	sample	Tumor	Frozen	Batch 5	Cosmos-ID	MDACC2	Prospective	NA	35	F	White	NA	Glioma	Diffuse Astrocytoma	II	Low	Mutant	N	Unknown	NA	NA	NA	NA	NA	NA	NA	NA	NA	NA	NA	NA	NA	NA	Y	56	Unknown	Unknown	N	Temporal	25	FALSE	sample	E4	NA	No	Yes	96479	3
1403939.CP04857	adc4d0c0	sample	Tumor	FFPE	Batch 5	Cosmos-ID	MDACC2	Prospective	NA	56	M	White	NA	Glioma	Glioblastoma	IV	High	Wild	Y	Unknown	NA	NA	NA	NA	NA	NA	NA	NA	NA	NA	NA	NA	NA	NA	Y	121	Enterobacter aerogenes	Vancomycin, ZOSYN, Cefepime	Y	Frontal	NA	NA	NA	NA	NA	No	Yes	74479	0
1403939C.CP04857	1403939C.CP04857	sample control	sample ctrl	Control	Batch 5	Cosmos-ID	MDACC1	Prospective	NA	NA	NA	NA	NA	NA	NA	NA	NA	NA	NA	NA	NA	NA	NA	NA	NA	NA	NA	NA	NA	NA	NA	NA	NA	NA	NA	NA	NA	NA	NA	NA	NA	NA	NA	NA	NA	No	Yes	58455	0
1405546.CP04857	25eb5a8a	sample	Tumor	Frozen	Batch 5	Cosmos-ID	MDACC2	Prospective	NA	28	F	White	NA	Glioma	Anaplastic Astrocytoma	III	High	Mutant	N	Unknown	NA	NA	NA	NA	NA	NA	NA	NA	NA	NA	NA	NA	NA	NA	N	NA	NA	NA	N	Temporal	25	FALSE	sample	F4	NA	No	Yes	58884	27
1410126.CP04857	443e8318	sample	Tumor	Frozen	Batch 5	Cosmos-ID	MDACC2	Prospective	NA	54	F	White	NA	Glioma	Glioblastoma	IV	High	Wild	Y	Unknown	NA	NA	NA	NA	NA	NA	NA	NA	NA	NA	NA	NA	NA	NA	N	NA	NA	NA	Y	Frontal	25	FALSE	sample	G4	NA	No	Yes	51259	32
1411970.CP04857	91b26a8c	sample	Tumor	Frozen	Batch 5	Cosmos-ID	MDACC2	Prospective	NA	48	M	White	NA	Glioma	Oligodendroglioma	II	Low	Mutant	N	Unknown	NA	NA	NA	NA	NA	NA	NA	NA	NA	NA	NA	NA	NA	NA	N	NA	NA	NA	N	Frontal	10	FALSE	sample	H4	NA	No	Yes	81875	26
1421774.CP04857	ca540679	sample	Tumor	Frozen	Batch 5	Cosmos-ID	MDACC2	Prospective	NA	53	M	White	NA	Glioma	Anaplastic Oligodendroglioma	III	High	Mutant	N	Unknown	NA	NA	NA	NA	NA	NA	NA	NA	NA	NA	NA	NA	NA	NA	N	NA	NA	NA	N	Frontal	25	FALSE	sample	A5	NA	No	Yes	45087	0
1424568.CP04857	a010b853	sample	Tumor	Frozen	Batch 5	Cosmos-ID	MDACC2	Prospective	NA	53	M	White	NA	Glioma	Glioblastoma	IV	High	Mutant	N	Unknown	NA	NA	NA	NA	NA	NA	NA	NA	NA	NA	NA	NA	NA	NA	N	NA	NA	NA	N	Frontal	20	FALSE	sample	C5	NA	No	Yes	73711	0
1425812.CP04857	b339afbc	sample	Tumor	Frozen	Batch 5	Cosmos-ID	MDACC2	Prospective	NA	35	M	White	NA	Glioma	Glioblastoma	IV	High	Mutant	Y	Unknown	NA	NA	NA	NA	NA	NA	NA	NA	NA	NA	NA	NA	NA	NA	N	NA	NA	NA	N	Frontal	25	FALSE	sample	D5	NA	No	Yes	51857	19
1434242.CP04857	f485f261	sample	Tumor	Frozen	Batch 5	Cosmos-ID	MDACC2	Prospective	NA	52	M	Asian	NA	Glioma	Oligodendroglioma	III	High	Mutant	Y	Unknown	NA	NA	NA	NA	NA	NA	NA	NA	NA	NA	NA	NA	NA	NA	N	NA	NA	NA	N	Temporal	25	FALSE	sample	E5	NA	No	Yes	48342	20
1486633.CP04857	233b0b76	sample	Tumor	Frozen	Batch 5	Cosmos-ID	MDACC2	Prospective	NA	33	M	White	NA	Glioma	Astrocytoma	Unknown	Unknown	Mutant	Y	Unknown	NA	NA	NA	NA	NA	NA	NA	NA	NA	NA	NA	NA	NA	NA	N	NA	NA	NA	N	Temporal	25	FALSE	sample	G5	NA	No	Yes	60694	0
1513110.CP04857	7bd49e5c	sample	Tumor	Frozen	Batch 5	Cosmos-ID	MDACC2	Prospective	NA	41	M	White	NA	Glioma	Glioblastoma	IV	High	Wild	N	Unknown	NA	NA	NA	NA	NA	NA	NA	NA	NA	NA	NA	NA	NA	NA	N	NA	NA	NA	N	Temporal	25	FALSE	sample	A6	NA	No	Yes	47781	16
1540662.CP04857	4a282122	sample	Tumor	Frozen	Batch 5	Cosmos-ID	MDACC2	Prospective	NA	42	M	White	NA	Glioma	Diffuse Astrocytoma	IV	High	Mutant	N	Unknown	NA	NA	NA	NA	NA	NA	NA	NA	NA	NA	NA	NA	NA	NA	N	NA	NA	NA	N	Frontal	25	FALSE	sample	B6	NA	No	Yes	39414	0
1546660.CP04857	29acfeee	sample	Tumor	Frozen	Batch 5	Cosmos-ID	MDACC2	Prospective	NA	71	F	Asian	NA	Glioma	Glioblastoma	IV	High	Wild	N	Unknown	NA	NA	NA	NA	NA	NA	NA	NA	NA	NA	NA	NA	NA	NA	N	NA	NA	NA	N	Frontal	25	FALSE	sample	C6	NA	No	Yes	48722	0
1549256.CP04857	b8f42c86	sample	Tumor	Frozen	Batch 5	Cosmos-ID	MDACC2	Prospective	NA	37	M	White	NA	Glioma	Glioblastoma	IV	High	Mutant	Y	Unknown	NA	NA	NA	NA	NA	NA	NA	NA	NA	NA	NA	NA	NA	NA	N	NA	NA	NA	N	Frontal	25	FALSE	sample	E6	NA	No	Yes	48173	0
BTMT002.CP04265.S1	86162175	sample	Tumor	Frozen	Batch 3	Cosmos-ID	MDACC1	Prospective	NA	77	M	White	Y	Glioma	Glioblastoma	IV	High	Wild	Y	Y	71	218	NA	NA	NA	NA	NA	NA	NA	NA	NA	NA	NA	NA	N	NA	NA	NA	N	Frontal	25	FALSE	sample	A1	NA	Yes	Yes	109468	122
BTMT005.CP04265.S2	2c4166b8	sample	Tumor	Frozen	Batch 3	Cosmos-ID	MDACC1	Prospective	NA	68	F	White	Y	Glioma	Glioblastoma	IV	High	Wild	N	Unknown	NA	92	NA	NA	NA	NA	NA	NA	NA	NA	NA	NA	NA	NA	N	NA	NA	NA	Y	Temporal	25	FALSE	sample	B1	NA	Yes	Yes	97137	31
BTMT008.CP04265.S3	b9211e53	sample	Tumor	Frozen	Batch 3	Cosmos-ID	MDACC1	Prospective	NA	62	F	White	Y	Met	NA	NA	NA	NA	NA	NA	NA	NA	Pancreatic cancer	Others	BRCA2+	Y	Y	Y	Y	N	Uncontrolled	Y	188.583	667	N	NA	NA	NA	Y	Frontal	15	FALSE	sample	C1	NA	No	Yes	84569	3
BTMT009.CP04265.S4	fa43a1e5	sample	Tumor	Frozen	Batch 3	Cosmos-ID	MDACC1	Prospective	NA	66	M	White	Y	Met	NA	NA	NA	NA	NA	NA	NA	NA	Oropharyngeal cancer	Others	HPV+	Y	Y	Y	N	N	Uncontrolled	Unknown	NA	Unknown	N	NA	NA	NA	Y	Frontal	25	FALSE	sample	D1	NA	No	Yes	93939	0
BTMT012.CP04265.S5	478eca08	sample	Tumor	Frozen	Batch 3	Cosmos-ID	MDACC1	Prospective	NA	45	F	White	Y	Glioma	Glioma + Treatment Changes	Unknown	Unknown	Wild	Y	N	NA	800	NA	NA	NA	NA	NA	NA	NA	NA	NA	NA	NA	NA	N	NA	NA	NA	N	Parietal	10	FALSE	sample	E1	NA	Yes	Yes	79066	3
BTMT014.CP04265.S6	93810f36	sample	Tumor	Frozen	Batch 3	Cosmos-ID	MDACC1	Prospective	NA	50	F	White	Y	Glioma	GBM + Radiation necrosis	IV	High	Wild	Y	Y	121	659	NA	NA	NA	NA	NA	NA	NA	NA	NA	NA	NA	NA	N	NA	NA	NA	N	Parietal	25	FALSE	sample	F1	NA	No	Yes	92025	5
BTMT015.CP04265.S7	9a9c9214	sample	Tumor	Frozen	Batch 3	Cosmos-ID	MDACC1	Prospective	NA	65	M	Hispanic	Y	Glioma	GBM + Radiation necrosis	IV	High	Wild	Y	Unknown	NA	NA	NA	NA	NA	NA	NA	NA	NA	NA	NA	NA	NA	NA	N	NA	NA	NA	N	Frontal	25	FALSE	sample	G1	NA	No	Yes	116983	19
BTMT016.CP04265.S8	4999a2d9	sample	Tumor	Frozen	Batch 3	Cosmos-ID	MDACC1	Prospective	NA	60	F	Black	Y	Met	NA	NA	NA	NA	NA	NA	NA	NA	Ovarian cancer	Others	Unknown	Y	Y	N	N	N	Unknown	N	NA	176	Y	335	Unknown	Unknown	Y	Occipital	25	FALSE	sample	H1	NA	No	Yes	86489	57
BTMT017.CP04265.S9	b2238349	sample	Tumor	Frozen	Batch 3	Cosmos-ID	MDACC1	Prospective	NA	54	F	Hispanic	Y	Met	NA	NA	NA	NA	NA	NA	NA	NA	Ovarian cancer	Others	Unknown	Y	N	N	Y	N	Uncontrolled	N	NA	102	N	NA	NA	NA	Y	Parietal, Temporal	25	FALSE	sample	A2	NA	No	Yes	103907	1
BTMT021.CP04265.S11	d5e9f5b1	sample	Tumor	Frozen	Batch 3	Cosmos-ID	MDACC1	Prospective	NA	63	M	White	Y	Glioma	Glioblastoma	IV	High	Wild	N	Y	353	419	NA	NA	NA	NA	NA	NA	NA	NA	NA	NA	NA	NA	N	NA	NA	NA	N	Parietal	25	FALSE	sample	C2	NA	Yes	Yes	104018	19
BTMT023.CP04265.S12	0bbc2748	sample	Tumor	Frozen	Batch 3	Cosmos-ID	MDACC1	Prospective	NA	49	M	Hispanic	Y	Met	NA	NA	NA	NA	NA	NA	NA	NA	Colorectal cancer	Others	BRAF wild	Y	N	N	Y	Y	uncontrolled	Y	274.764	290	N	NA	NA	NA	N	Cerebellum	25	FALSE	sample	D2	NA	No	Yes	72787	0
BTMT024.CP04265.S13	51e8a49c	sample	Tumor	Frozen	Batch 3	Cosmos-ID	MDACC1	Prospective	NA	52	F	White	N	Glioma	GBM + Radiation necrosis	IV	High	Wild	Y	N	NA	851	NA	NA	NA	NA	NA	NA	NA	NA	NA	NA	NA	NA	N	NA	NA	NA	N	Frontal	25	FALSE	sample	E2	NA	No	Yes	71617	26
BTMT026.CP04265.S14	3bc6ce59	sample	Tumor	Frozen	Batch 3	Cosmos-ID	MDACC1	Prospective	NA	61	F	Hispanic	Y	Met	NA	NA	NA	NA	NA	NA	NA	NA	Liver cancer	Others	Unknown	N	N	N	N	N	Uncontrolled	Y	197.708	195	N	NA	NA	NA	N	Frontal	25	FALSE	sample	F2	NA	No	Yes	84643	13
BTMT031.CP04265.S15	30dbba9d	sample	Tumor	Frozen	Batch 3	Cosmos-ID	MDACC1	Prospective	NA	58	M	White	Y	Glioma	Glioblastoma	IV	High	Wild	N	Y	148	857	NA	NA	NA	NA	NA	NA	NA	NA	NA	NA	NA	NA	N	NA	NA	NA	Y	Frontal	25	FALSE	sample	G2	NA	No	Yes	95072	0
BTMT034.CP04265.S17	9c9c0d32	sample	Tumor	Frozen	Batch 3	Cosmos-ID	MDACC1	Prospective	NA	46	F	White	Y	Glioma	Glioblastoma	IV	High	Wild	N	Y	167	623	NA	NA	NA	NA	NA	NA	NA	NA	NA	NA	NA	NA	N	NA	NA	NA	N	Frontal	20	FALSE	sample	A3	NA	No	Yes	100182	50
BTMT037.CP04265.S19	3dc208a3	sample	Tumor	Frozen	Batch 3	Cosmos-ID	MDACC1	Prospective	NA	51	F	Unknown	N	Glioma	Glioblastoma	IV	High	Wild	N	Y	108	555	NA	NA	NA	NA	NA	NA	NA	NA	NA	NA	NA	NA	N	NA	NA	NA	N	Frontal	25	FALSE	sample	C3	NA	No	Yes	76058	0
BTMT042.CP04265.S20	f544f108	sample	Tumor	Frozen	Batch 3	Cosmos-ID	MDACC1	Prospective	NA	67	F	Hispanic	Y	Glioma	Glioblastoma	IV	High	Wild	Y	Y	47	47	NA	NA	NA	NA	NA	NA	NA	NA	NA	NA	NA	NA	Y	5	Pneumocystis pneumonia	Augmentin	Y	Frontal	25	FALSE	sample	D3	NA	No	Yes	59326	15
BTMT043.CP04265.S21	d28023f4	sample	Tumor	Frozen	Batch 3	Cosmos-ID	MDACC1	Prospective	NA	67	F	White	Y	Glioma	Glioblastoma	IV	High	Wild	Y	Unknown	NA	NA	NA	NA	NA	NA	NA	NA	NA	NA	NA	NA	NA	NA	N	NA	NA	NA	Y	Occipital, Temporal	25	FALSE	sample	E3	NA	No	Yes	86180	0
BTMT045.CP04265.S22	ecbfe566	sample	Tumor	Frozen	Batch 3	Cosmos-ID	MDACC1	Prospective	NA	64	M	White	Y	Met	NA	NA	NA	NA	NA	NA	NA	NA	Renal cell carcinoma	Others	Unknown	N	N	N	N	N	uncontrolled	Y	159.181	294	N	NA	NA	NA	N	Frontal	25	FALSE	sample	F3	NA	No	Yes	80341	0
BTMT050.CP04265.S23	094abe03	sample	Tumor	Frozen	Batch 3	Cosmos-ID	MDACC1	Prospective	NA	69	M	White	Y	Met	NA	NA	NA	NA	NA	NA	NA	NA	Sarcoma	Others	Unknown	N	N	N	N	N	controlled	Y	628.611	620	N	NA	NA	NA	N	Frontal	25	FALSE	sample	G3	NA	No	Yes	94625	73
BTMT056.CP04265.S30	5fe15177	sample	Tumor	Frozen	Batch 3	Cosmos-ID	MDACC1	Prospective	NA	64	F	White	N	Glioma	Glioblastoma	IV	High	Wild	N	N	NA	787	NA	NA	NA	NA	NA	NA	NA	NA	NA	NA	NA	NA	N	NA	NA	NA	N	Frontal	25	FALSE	sample	F4	NA	No	Yes	93216	350
BTMT058.CP04265.S24	e5a79cc8	sample	Tumor	Frozen	Batch 3	Cosmos-ID	MDACC1	Prospective	NA	45	M	White	Y	Met	NA	NA	NA	NA	NA	NA	NA	NA	Renal cell carcinoma	Others	Unknown	Y	Y	Y	N	N	uncontrolled	Unknown	NA	405	N	NA	NA	NA	N	Frontal	25	FALSE	sample	H3	NA	No	Yes	76339	13
BTMT059.CP04265.S25	df5135b4	sample	Tumor	Frozen	Batch 3	Cosmos-ID	MDACC1	Prospective	NA	38	M	White	Y	Met	NA	NA	NA	NA	NA	NA	NA	NA	Melanoma	Mel	BRAF mut	Y	N	N	Y	N	controlled	Y	93.2778	273	N	NA	NA	NA	Y	Cerebellum	25	FALSE	sample	A4	NA	No	Yes	111092	34
BTMT060.CP04265.S26	b1a90d99	sample	Tumor	Frozen	Batch 3	Cosmos-ID	MDACC1	Prospective	NA	20	M	White	Y	Met	NA	NA	NA	NA	NA	NA	NA	NA	Hemangioendothelioma	Others	Unknown	N	N	N	N	N	uncontrolled	Y	53.7361	53	N	NA	NA	NA	Y	Parietal	25	FALSE	sample	B4	NA	No	Yes	102820	7
BTMT069.CP04265.S27	3b217b8b	sample	Tumor	Frozen	Batch 3	Cosmos-ID	MDACC1	Prospective	NA	70	F	White	Y	Glioma	Glioblastoma	IV	High	Wild	N	Y	337	386	NA	NA	NA	NA	NA	NA	NA	NA	NA	NA	NA	NA	N	NA	NA	NA	N	Frontal	20	FALSE	sample	C4	NA	No	Yes	92360	0
BTMT075.CP04265.S28	11acd283	sample	Tumor	Frozen	Batch 3	Cosmos-ID	MDACC1	Prospective	NA	30	M	White	Y	Glioma	Glioblastoma	IV	High	Wild	Y	Y	71	120	NA	NA	NA	NA	NA	NA	NA	NA	NA	NA	NA	NA	N	NA	NA	NA	Y	Frontal	25	FALSE	sample	D4	NA	No	Yes	88085	54
BTMT076.CP04265.S29	48fc8bb9	sample	Tumor	Frozen	Batch 3	Cosmos-ID	MDACC1	Prospective	NA	48	M	Unknown	N	Glioma	Glioblastoma	IV	High	Wild	Y	Unknown	NA	NA	NA	NA	NA	NA	NA	NA	NA	NA	NA	NA	NA	NA	N	NA	NA	NA	N	Frontal	25	FALSE	sample	E4	NA	No	Yes	107078	90
Ext.NTC.CIDL20645	Ext.NTC.CIDL20645	Negative control	Negative Control	NA	Batch 9	Cosmos-ID	MDACC1	Prospective	NA	NA	NA	NA	NA	NA	NA	NA	NA	NA	NA	NA	NA	NA	NA	NA	NA	NA	NA	NA	NA	NA	NA	NA	NA	NA	NA	NA	NA	NA	NA	NA	NA	NA	NA	NA	NA	No	Yes	550	0
Ext.PTC.CIDL20645	Ext.PTC.CIDL20645	sample	Positive Control	Control	Batch 9	Cosmos-ID	UTH	NA	NA	NA	NA	NA	NA	NA	NA	NA	NA	NA	NA	NA	NA	NA	NA	NA	NA	NA	NA	NA	NA	NA	NA	NA	NA	NA	NA	NA	NA	NA	NA	NA	NA	FALSE	sample	B4	NA	No	Yes	NA	NA
Extraction.NTC	Extraction.NTC	Negative control	Negative Control	NA	Batch 5	Cosmos-ID	MDACC1	Prospective	NA	NA	NA	NA	NA	NA	NA	NA	NA	NA	NA	NA	NA	NA	NA	NA	NA	NA	NA	NA	NA	NA	NA	NA	NA	NA	NA	NA	NA	NA	NA	NA	NA	NA	NA	NA	NA	No	Yes	87	0
Extraction.PTC	Extraction.PTC	sample	Positive Control	Control	Batch 5	Cosmos-ID	MDACC2	NA	NA	NA	NA	NA	NA	NA	NA	NA	NA	NA	NA	NA	NA	NA	NA	NA	NA	NA	NA	NA	NA	NA	NA	NA	NA	NA	NA	NA	NA	NA	NA	NA	NA	FALSE	sample	D8	NA	No	Yes	NA	NA
LP.0506.CP04633	LP.0506.CP04633	Library control	Library prep ctrl	Control	Batch 4	Cosmos-ID	MDACC1	Prospective	NA	NA	NA	NA	NA	NA	NA	NA	NA	NA	NA	NA	NA	NA	NA	NA	NA	NA	NA	NA	NA	NA	NA	NA	NA	NA	NA	NA	NA	NA	NA	NA	NA	NA	NA	NA	NA	No	Yes	35355	0
LP.0507.CP04633	LP.0507.CP04633	Library control	Library prep ctrl	Control	Batch 4	Cosmos-ID	MDACC1	Prospective	NA	NA	NA	NA	NA	NA	NA	NA	NA	NA	NA	NA	NA	NA	NA	NA	NA	NA	NA	NA	NA	NA	NA	NA	NA	NA	NA	NA	NA	NA	NA	NA	NA	TRUE	Negative control	A8	NA	No	Yes	62986	0
LP.NTC.CIDL20645	LP.NTC.CIDL20645	Negative control	Negative Control	NA	Batch 9	Cosmos-ID	MDACC1	Prospective	NA	NA	NA	NA	NA	NA	NA	NA	NA	NA	NA	NA	NA	NA	NA	NA	NA	NA	NA	NA	NA	NA	NA	NA	NA	NA	NA	NA	NA	NA	NA	NA	NA	TRUE	Negative control	C4	NA	No	Yes	303	0
NFW1.CIDL20401.S38	NFW1.CIDL20401.S38	Water control	Blank ctrl	Control	Batch 3	Cosmos-ID	MDACC1	Prospective	NA	NA	NA	NA	NA	NA	NA	NA	NA	NA	NA	NA	NA	NA	NA	NA	NA	NA	NA	NA	NA	NA	NA	NA	NA	NA	NA	NA	NA	NA	NA	NA	NA	TRUE	Negative control	H5	NA	No	Yes	98618	0
NFW2.CIDL20401.S39	NFW2.CIDL20401.S39	Water control	Blank ctrl	Control	Batch 3	Cosmos-ID	MDACC1	Prospective	NA	NA	NA	NA	NA	NA	NA	NA	NA	NA	NA	NA	NA	NA	NA	NA	NA	NA	NA	NA	NA	NA	NA	NA	NA	NA	NA	NA	NA	NA	NA	NA	NA	TRUE	Negative control	G5	NA	No	Yes	104946	0
NFW3.CIDL20401.S40	NFW3.CIDL20401.S40	Water control	Blank ctrl	Control	Batch 3	Cosmos-ID	MDACC1	Prospective	NA	NA	NA	NA	NA	NA	NA	NA	NA	NA	NA	NA	NA	NA	NA	NA	NA	NA	NA	NA	NA	NA	NA	NA	NA	NA	NA	NA	NA	NA	NA	NA	NA	TRUE	Negative control	F5	NA	No	Yes	85097	0
NTCDNA1.CIDL20401.S44	NTCDNA1.CIDL20401.S44	Negative control	Negative Control	NA	Batch 3	Cosmos-ID	MDACC1	Prospective	NA	NA	NA	NA	NA	NA	NA	NA	NA	NA	NA	NA	NA	NA	NA	NA	NA	NA	NA	NA	NA	NA	NA	NA	NA	NA	NA	NA	NA	NA	NA	NA	NA	NA	NA	NA	NA	No	Yes	58000	0
NTCDNA2.CIDL20401.S45	NTCDNA2.CIDL20401.S45	Negative control	Negative Control	NA	Batch 3	Cosmos-ID	MDACC1	Prospective	NA	NA	NA	NA	NA	NA	NA	NA	NA	NA	NA	NA	NA	NA	NA	NA	NA	NA	NA	NA	NA	NA	NA	NA	NA	NA	NA	NA	NA	NA	NA	NA	NA	NA	NA	NA	NA	No	Yes	88401	0
NTCDNA3.CIDL20401.S46	NTCDNA3.CIDL20401.S46	Negative control	Negative Control	NA	Batch 3	Cosmos-ID	MDACC1	Prospective	NA	NA	NA	NA	NA	NA	NA	NA	NA	NA	NA	NA	NA	NA	NA	NA	NA	NA	NA	NA	NA	NA	NA	NA	NA	NA	NA	NA	NA	NA	NA	NA	NA	NA	NA	NA	NA	No	Yes	79424	0
T004.CP04633	d5194e34	sample	Tumor	Frozen	Batch 4	Cosmos-ID	MDACC1	Prospective	NA	77	M	White	Y	Met	NA	NA	NA	NA	NA	NA	NA	NA	Unknown primary	Unknown	Unknown	N	N	N	N	N	uncontrolled	Unknown	NA	Unknown	N	NA	NA	NA	N	Occipital	25	FALSE	sample	F3	NA	No	Yes	94977	0
T020.CP04633	ef41514b	sample	Tumor	Frozen	Batch 4	Cosmos-ID	MDACC1	Prospective	NA	78	M	White	Y	Glioma	Gliosarcoma	IV	High	Wild	N	Unknown	NA	256	NA	NA	NA	NA	NA	NA	NA	NA	NA	NA	NA	NA	N	NA	NA	NA	N	Temporal	25	FALSE	sample	G3	NA	No	Yes	56601	31
T048.CP04633	4a2c8716	sample	Tumor	Frozen	Batch 4	Cosmos-ID	MDACC1	Prospective	NA	36	M	White	N	Glioma	Astrocytoma	II	Low	Mutant	Y	N	NA	582	NA	NA	NA	NA	NA	NA	NA	NA	NA	NA	NA	NA	N	NA	NA	NA	N	Frontal	25	FALSE	sample	C4	NA	No	Yes	69668	14
T052.CP04633	f9839dca	sample	Tumor	Frozen	Batch 4	Cosmos-ID	MDACC1	Prospective	NA	44	M	White	N	Glioma	Oligodendroglioma	II	Low	Mutant	N	N	NA	835	NA	NA	NA	NA	NA	NA	NA	NA	NA	NA	NA	NA	N	NA	NA	NA	N	Temporal	25	FALSE	sample	H3	NA	Yes	Yes	139480	134
T053.CP04633	fd130e69	sample	Tumor	Frozen	Batch 4	Cosmos-ID	MDACC1	Prospective	NA	76	M	White	Y	Glioma	Glioblastoma	IV	High	Wild	Y	Y	136	136	NA	NA	NA	NA	NA	NA	NA	NA	NA	NA	NA	NA	Y	Unknown	Unknown	Unknown	Y	Frontal	25	FALSE	sample	D4	NA	No	Yes	50000	0
T054.CP04633	b23eaf03	sample	Tumor	Frozen	Batch 4	Cosmos-ID	MDACC1	Prospective	NA	42	F	White	Unknown	Glioma	Glioblastoma	IV	High	Wild	N	N	NA	840	NA	NA	NA	NA	NA	NA	NA	NA	NA	NA	NA	NA	N	NA	NA	NA	N	Frontal	25	FALSE	sample	A4	NA	No	Yes	53312	0
T055.CP04633	346bf9cd	sample	Tumor	Frozen	Batch 4	Cosmos-ID	MDACC1	Prospective	NA	58	F	White	N	Glioma	Oligodendroglioma	II	Low	Mutant	Y	Unknown	NA	766	NA	NA	NA	NA	NA	NA	NA	NA	NA	NA	NA	NA	N	NA	NA	NA	N	Frontal	25	FALSE	sample	B4	NA	No	Yes	39216	10
T061.CP04633	3bb0a0af	sample	Tumor	Frozen	Batch 4	Cosmos-ID	MDACC1	Prospective	NA	43	F	Asian	Unknown	Glioma	Anaplastic Oligodendroglioma	III	High	Mutant	Y	Unknown	NA	NA	NA	NA	NA	NA	NA	NA	NA	NA	NA	NA	NA	NA	N	NA	NA	NA	N	Temporal	25	FALSE	sample	E4	NA	Yes	Yes	36058	0
T062.CP04633	08ee4a7a	sample	Tumor	Frozen	Batch 4	Cosmos-ID	MDACC1	Prospective	NA	39	M	Other	Y	Glioma	Oligodendroglioma	II	Low	Mutant	N	N	NA	779	NA	NA	NA	NA	NA	NA	NA	NA	NA	NA	NA	NA	N	NA	NA	NA	N	Frontal	25	FALSE	sample	F4	NA	No	Yes	103698	25
T071.CP04633	3e902487	sample	Tumor	Frozen	Batch 4	Cosmos-ID	MDACC1	Prospective	NA	69	M	White	Y	Met	NA	NA	NA	NA	NA	NA	NA	NA	Melanoma	Mel	Unknown	Y	N	Y	N	Y	uncontrolled	Unknown	NA	Unknown	N	NA	NA	NA	N	Parietal	25	FALSE	sample	B5	NA	Yes	Yes	130256	204
T073.CP04633	9e9428cc	sample	Tumor	Frozen	Batch 4	Cosmos-ID	MDACC1	Prospective	NA	45	M	White	Y	Met	NA	NA	NA	NA	NA	NA	NA	NA	Colorectal cancer	Others	BRAF mut, KRAS WT	N	N	N	N	N	uncontrolled	Y	47.6528	47	N	NA	NA	NA	Y	Cerebellum	25	FALSE	sample	G4	NA	Yes	Yes	47876	0
T074.CP04633	6ece05ef	sample	Tumor	Frozen	Batch 4	Cosmos-ID	MDACC1	Prospective	NA	28	M	Hispanic	Unknown	Met	NA	NA	NA	NA	NA	NA	NA	NA	Testicular cancer	Others	Unknown	N	N	N	N	N	controlled	N	NA	258	N	NA	NA	NA	Y	Parietal	25	FALSE	sample	D5	NA	Yes	Yes	46139	5
T078.CP04633	067ccaba	sample	Tumor	Frozen	Batch 4	Cosmos-ID	MDACC1	Prospective	NA	59	M	American Indian/Alaska native	Y	Glioma	Glioblastoma	IV	High	Wild	Y	Y	204	393	NA	NA	NA	NA	NA	NA	NA	NA	NA	NA	NA	NA	N	NA	NA	NA	N	Frontal	25	FALSE	sample	A5	NA	No	Yes	75013	99
T079.CP04633	246690bd	sample	Tumor	Frozen	Batch 4	Cosmos-ID	MDACC1	Prospective	NA	46	F	White	Y	Glioma	Glioblastoma	IV	High	Wild	Y	Y	103	153	NA	NA	NA	NA	NA	NA	NA	NA	NA	NA	NA	NA	N	NA	NA	NA	N	Parietal	25	FALSE	sample	C5	NA	Yes	Yes	34546	0
T087.CP04633	6f37f2e3	sample	Tumor	Frozen	Batch 4	Cosmos-ID	MDACC1	Prospective	NA	51	F	White	Unknown	Glioma	Glioblastoma	IV	High	Wild	Y	Y	159	581	NA	NA	NA	NA	NA	NA	NA	NA	NA	NA	NA	NA	N	NA	NA	NA	Y	Temporal	25	FALSE	sample	E5	NA	No	Yes	84604	36
T088.CP04633	41c9ef55	sample	Tumor	Frozen	Batch 4	Cosmos-ID	MDACC1	Prospective	NA	69	F	Unknown	Y	Met	NA	NA	NA	NA	NA	NA	NA	NA	Breast cancer	BCa	ER-PR-HER2+	Y	N	N	Y	N	controlled	N	NA	568	Y	1286	Unknown	Unknown	N	Frontal	25	FALSE	sample	F5	NA	Yes	Yes	23555	0
T089.CP04633	e2b12c13	sample	Tumor	Frozen	Batch 4	Cosmos-ID	MDACC1	Prospective	NA	61	F	White	Unknown	Glioma	Glioblastoma	IV	High	Wild	Y	Y	168	168	NA	NA	NA	NA	NA	NA	NA	NA	NA	NA	NA	NA	N	NA	NA	NA	N	Temporal	25	FALSE	sample	G5	NA	No	Yes	68446	27
T090.CP04633	c757c314	sample	Tumor	Frozen	Batch 4	Cosmos-ID	MDACC1	Prospective	NA	54	F	White	Y	Met	NA	NA	NA	NA	NA	NA	NA	NA	Sarcoma	Others	Unknown	N	N	N	N	N	controlled	Y	166.278	548	Y	805	E. Coli	Bactrim, Ciprofloxacin	Y	Frontal	25	FALSE	sample	G6	NA	Yes	Yes	56006	0
T092.CP04633	d8ce2002	sample	Tumor	Frozen	Batch 4	Cosmos-ID	MDACC1	Prospective	NA	65	M	White	Y	Glioma	Glioblastoma	IV	High	Wild	N	Y	145	218	NA	NA	NA	NA	NA	NA	NA	NA	NA	NA	NA	NA	N	NA	NA	NA	N	Temporal	25	FALSE	sample	E6	NA	No	Yes	183434	199
T093.CP04633	48c1c523	sample	Tumor	Frozen	Batch 4	Cosmos-ID	MDACC1	Prospective	NA	45	M	White	N	Glioma	Oligodendroglioma	II	Low	Mutant	N	Unknown	NA	NA	NA	NA	NA	NA	NA	NA	NA	NA	NA	NA	NA	NA	N	NA	NA	NA	N	Temporal	25	FALSE	sample	H5	NA	No	Yes	27580	0
T098.CP04633	fcea6cc6	sample	Tumor	Frozen	Batch 4	Cosmos-ID	MDACC1	Prospective	NA	42	M	White	Unknown	Met	NA	NA	NA	NA	NA	NA	NA	NA	Thyroid cancer	Others	Unknown	N	N	N	N	N	Unknown	Unknown	Unknown	475	N	NA	NA	NA	N	Frontal	25	FALSE	sample	C6	NA	Yes	Yes	74480	0
T099.CP04633	149e556e	sample	Tumor	Frozen	Batch 4	Cosmos-ID	MDACC1	Prospective	NA	53	M	Asian	N	Glioma	Glioblastoma	IV	High	Wild	Y	Y	383	383	NA	NA	NA	NA	NA	NA	NA	NA	NA	NA	NA	NA	N	NA	NA	NA	N	Parietal	25	FALSE	sample	B6	NA	No	Yes	55765	24
T1026.CP04857	T1026.CP04857	sample	Tumor	Frozen	Batch 5	Cosmos-ID	UTH	Prospective	NA	51	F	African-American	Y	Met	NA	NA	NA	NA	NA	NA	NA	NA	Unknown primary	Unknown	BRAF wild	N	N	N	N	N	uncontrolled	N	NA	Unknown	N	NA	NA	NA	N	Temporal	25	FALSE	sample	C3	NA	No	Yes	41518	0
T1057.CP04857	T1057.CP04857	sample	Tumor	Frozen	Batch 5	Cosmos-ID	UTH	Prospective	NA	67	F	White	Y	Met	NA	NA	NA	NA	NA	NA	NA	NA	Lung cancer	LuCa	Unknown	Y	Y	Y	N	N	controlled	Y	127.65	NA	N	NA	NA	NA	Y	Temporal, Insular, and Hyppocampus	25	FALSE	sample	D3	NA	No	Yes	61983	0
T1115.CP04857	T1115.CP04857	sample	Tumor	Frozen	Batch 5	Cosmos-ID	UTH	Prospective	NA	64	M	African-American	Y	Met	NA	NA	NA	NA	NA	NA	NA	NA	Lung cancer	LuCa	BRAF wild, KRAS G12V	N	N	N	N	N	controlled	N	NA	NA	N	NA	NA	NA	N	Cerebellum	25	FALSE	sample	E3	NA	No	Yes	80070	15
T119.CP04633	e3c36391	sample	Tumor	Frozen	Batch 4	Cosmos-ID	MDACC1	Prospective	NA	60	M	White	Y	Glioma	Glioblastoma	IV	High	Wild	Y	Y	160	226	NA	NA	NA	NA	NA	NA	NA	NA	NA	NA	NA	NA	Y	148	MRSA, klebsiella	Vancomycin, Rocephin	Y	Frontal	25	FALSE	sample	A1	NA	No	Yes	72460	56
T121.CP04633	f21b8136	sample	Tumor	Frozen	Batch 4	Cosmos-ID	MDACC1	Prospective	NA	52	F	White	Y	Glioma	Glioblastoma	IV	High	Wild	N	Y	79	79	NA	NA	NA	NA	NA	NA	NA	NA	NA	NA	NA	NA	N	NA	NA	NA	N	Thalamus	25	FALSE	sample	B1	NA	No	Yes	30147	0
T122.CP04633	a9875d0c	sample	Tumor	Frozen	Batch 4	Cosmos-ID	MDACC1	Prospective	NA	69	M	Hispanic	Unknown	Glioma	Oligodendroglioma	III	High	Mutant	Y	Unknown	NA	NA	NA	NA	NA	NA	NA	NA	NA	NA	NA	NA	NA	NA	N	NA	NA	NA	N	Frontal	25	FALSE	sample	C1	NA	No	Yes	48032	0
T124.CP04633	c7a99a1d	sample	Tumor	Frozen	Batch 4	Cosmos-ID	MDACC1	Prospective	NA	50	M	White	N	Glioma	Glioblastoma	IV	High	Wild	N	Y	173	704	NA	NA	NA	NA	NA	NA	NA	NA	NA	NA	NA	NA	N	NA	NA	NA	N	Temporal	25	FALSE	sample	E1	NA	No	Yes	53415	0
T125.CP04633	d7d6680d	sample	Tumor	Frozen	Batch 4	Cosmos-ID	MDACC1	Prospective	NA	65	M	White	Y	Met	NA	NA	NA	NA	NA	NA	NA	NA	Unknown primary	Unknown	Unknown	Y	Y	Y	N	N	controlled	N	NA	468	N	NA	NA	NA	Y	Frontal	25	FALSE	sample	D1	NA	No	Yes	46748	8
T127.CP04633	21e27039	sample	Tumor	Frozen	Batch 4	Cosmos-ID	MDACC1	Prospective	NA	63	M	White	Y	Glioma	Glioblastoma	IV	High	Wild	N	Y	18	18	NA	NA	NA	NA	NA	NA	NA	NA	NA	NA	NA	NA	N	NA	NA	NA	Y	Parietal	25	FALSE	sample	F1	NA	No	Yes	20879	0
T128.CP04633	e7f64751	sample	Tumor	Frozen	Batch 4	Cosmos-ID	MDACC1	Prospective	NA	38	F	White	Unknown	Glioma	Oligodendroglioma	III	High	Mutant	Y	Y	136	84	NA	NA	NA	NA	NA	NA	NA	NA	NA	NA	NA	NA	N	NA	NA	NA	Y	Frontal	25	FALSE	sample	G1	NA	No	Yes	45243	0
T131.CP04633	be8345ff	sample	Tumor	Frozen	Batch 4	Cosmos-ID	MDACC1	Prospective	NA	37	F	White	N	Glioma	Oligodendroglioma	III	High	Wild	N	Y	567	661	NA	NA	NA	NA	NA	NA	NA	NA	NA	NA	NA	NA	N	NA	NA	NA	Y	Frontal	25	FALSE	sample	A2	NA	No	Yes	65956	9
T132.CP04633	c57cf908	sample	Tumor	Frozen	Batch 4	Cosmos-ID	MDACC1	Prospective	NA	62	F	White	Y	Met	NA	NA	NA	NA	NA	NA	NA	NA	Lung cancer	LuCa	Unknown	N	N	N	N	N	uncontrolled	Unknown	NA	Unknown	N	NA	NA	NA	Y	Cerebellum	25	FALSE	sample	H1	NA	Yes	Yes	100519	6
T133.CP04633	af43f4c1	sample	Tumor	Frozen	Batch 4	Cosmos-ID	MDACC1	Prospective	NA	70	M	White	N	Glioma	Glioblastoma	IV	High	Wild	Y	Y	322	322	NA	NA	NA	NA	NA	NA	NA	NA	NA	NA	NA	NA	N	NA	NA	NA	N	Temporal	25	FALSE	sample	C2	NA	No	Yes	94134	5
T135.CP04633	087b71ce	sample	Tumor	Frozen	Batch 4	Cosmos-ID	MDACC1	Prospective	NA	54	F	White	Y	Glioma	Glioblastoma	IV	High	Wild	N	Y	393	631	NA	NA	NA	NA	NA	NA	NA	NA	NA	NA	NA	NA	N	NA	NA	NA	Y	Frontal, Parietal	25	FALSE	sample	B2	NA	No	Yes	44415	0
T169.CP04633	8a160bbb	sample	Tumor	Frozen	Batch 4	Cosmos-ID	MDACC1	Prospective	NA	30	F	White	N	Glioma	Astrocytoma	II	Low	Mutant	N	N	NA	241	NA	NA	NA	NA	NA	NA	NA	NA	NA	NA	NA	NA	N	NA	NA	NA	N	Frontal	25	FALSE	sample	A3	NA	Yes	Yes	85711	0
T170.CP04633	904d8114	sample	Tumor	Frozen	Batch 4	Cosmos-ID	MDACC1	Prospective	NA	71	M	White	Y	Met	NA	NA	NA	NA	NA	NA	NA	NA	Esophageal cancer	Others	Unknown	Y	N	Y	N	N	controlled	N	NA	265	N	NA	NA	NA	N	Cerebellum	25	FALSE	sample	B3	NA	Yes	Yes	70184	11
T171.CP04633	8996745d	sample	Tumor	Frozen	Batch 4	Cosmos-ID	MDACC1	Prospective	NA	38	M	White	N	Glioma	Oligodendroglioma	III	High	Mutant	Y	Y	123	553	NA	NA	NA	NA	NA	NA	NA	NA	NA	NA	NA	NA	N	NA	NA	NA	N	Temporal	25	FALSE	sample	D3	NA	No	Yes	60030	26
T177.CP04633	d2505d13	sample	Tumor	Frozen	Batch 4	Cosmos-ID	MDACC1	Prospective	NA	31	M	White	Y	Glioma	Diffuse Astrocytoma	III	High	Mutant	N	N	NA	115	NA	NA	NA	NA	NA	NA	NA	NA	NA	NA	NA	NA	N	NA	NA	NA	N	Parietal	25	FALSE	sample	E2	NA	No	Yes	59880	38
T180.CP04633	ec748f2b	sample	Tumor	Frozen	Batch 4	Cosmos-ID	MDACC1	Prospective	NA	54	M	White	Y	Glioma	Glioblastoma	IV	High	Wild	N	Y	292	529	NA	NA	NA	NA	NA	NA	NA	NA	NA	NA	NA	NA	N	NA	NA	NA	Y	Frontal	25	FALSE	sample	G2	NA	No	Yes	63157	0
T181.CP04633	de88f3d9	sample	Tumor	Frozen	Batch 4	Cosmos-ID	MDACC1	Prospective	NA	42	M	White	N	Glioma	Astrocytoma	II	Low	Mutant	Y	Unknown	NA	195	NA	NA	NA	NA	NA	NA	NA	NA	NA	NA	NA	NA	N	NA	NA	NA	N	Frontal	25	FALSE	sample	H2	NA	No	Yes	48051	0
T185.CP04633	79c011e5	sample	Tumor	Frozen	Batch 4	Cosmos-ID	MDACC1	Prospective	NA	76	M	White	Unknown	Glioma	Glioblastoma	IV	High	Wild	Y	Unknown	NA	NA	NA	NA	NA	NA	NA	NA	NA	NA	NA	NA	NA	NA	N	NA	NA	NA	N	Temporal	25	FALSE	sample	F2	NA	No	Yes	49880	0
T186.CP04633	39760fb3	sample	Tumor	Frozen	Batch 4	Cosmos-ID	MDACC1	Prospective	NA	74	M	White	Y	Glioma	Glioblastoma	IV	High	Wild	N	Y	360	510	NA	NA	NA	NA	NA	NA	NA	NA	NA	NA	NA	NA	N	NA	NA	NA	N	Frontal	25	FALSE	sample	D2	NA	No	Yes	56654	21
T187.CP04633	f358558f	sample	Tumor	Frozen	Batch 4	Cosmos-ID	MDACC1	Prospective	NA	28	F	Black	N	Glioma	Ganglioglioma	I	Low	Unknown	N	N	NA	489	NA	NA	NA	NA	NA	NA	NA	NA	NA	NA	NA	NA	N	NA	NA	NA	N	Temporal	25	FALSE	sample	E3	NA	No	Yes	48225	0
T188.CP04633	9ef3bb28	sample	Tumor	Frozen	Batch 4	Cosmos-ID	MDACC1	Prospective	NA	62	M	White	Unknown	Glioma	Glioblastoma	IV	High	Wild	Y	N	NA	148	NA	NA	NA	NA	NA	NA	NA	NA	NA	NA	NA	NA	N	NA	NA	NA	Y	Frontal	25	FALSE	sample	C3	NA	No	Yes	45860	0
T215.CP04857	T215.CP04857	sample	Tumor	Frozen	Batch 5	Cosmos-ID	UTH	Prospective	NA	59	M	Asian	Y	Met	NA	NA	NA	NA	NA	NA	NA	NA	Lung cancer	LuCa	Unknown	N	N	N	N	N	controlled	Y	70	NA	N	NA	NA	NA	Y	Parietal	20	FALSE	sample	A1	NA	No	Yes	72986	101
T218.CP04857	T218.CP04857	sample	Tumor	Frozen	Batch 5	Cosmos-ID	UTH	Prospective	NA	69	F	African-American	Y	Met	NA	NA	NA	NA	NA	NA	NA	NA	Lung cancer	LuCa	Unknown	N	N	N	N	N	uncontrolled	N	NA	Unknown	N	NA	NA	NA	Y	Parietal, Occipital	25	FALSE	sample	B1	NA	No	Yes	62652	1
T541.CP04857	T541.CP04857	sample	Tumor	Frozen	Batch 5	Cosmos-ID	UTH	Prospective	NA	60	M	Asian	Y	Met	NA	NA	NA	NA	NA	NA	NA	NA	Lung cancer	LuCa	Unknown	N	N	N	N	N	uncontrolled	Y	30.9153	30.9153	N	NA	NA	NA	Y	Occipital, Temporal	25	FALSE	sample	C1	NA	No	Yes	44302	0
T830.CP04857	T830.CP04857	sample	Tumor	Frozen	Batch 5	Cosmos-ID	UTH	Prospective	NA	64	F	White	Y	Met	NA	NA	NA	NA	NA	NA	NA	NA	Breast cancer	BCa	ER-PR-HER2+	N	N	N	N	Y	controlled	Y	321	183	N	NA	NA	NA	N	Cerebellum	25	FALSE	sample	E1	NA	No	Yes	51059	10
T855.CP04857	T855.CP04857	sample	Tumor	Frozen	Batch 5	Cosmos-ID	UTH	Prospective	NA	58	F	White	Y	Met	NA	NA	NA	NA	NA	NA	NA	NA	Lung cancer	LuCa	Unknown	N	N	N	N	N	controlled	Y	277	170	N	NA	NA	NA	Y	Parietal	25	FALSE	sample	F1	NA	No	Yes	47462	17
T857.CP04857	T857.CP04857	sample	Tumor	Frozen	Batch 5	Cosmos-ID	UTH	Prospective	NA	67	M	White	Y	Met	NA	NA	NA	NA	NA	NA	NA	NA	Laryngeal NE	Others	Unknown	N	N	N	N	N	controlled	N	NA	NA	N	NA	NA	NA	N	Frontal	25	FALSE	sample	G1	NA	No	Yes	38412	17
T859.CP04857	T859.CP04857	sample	Tumor	Frozen	Batch 5	Cosmos-ID	UTH	Prospective	NA	66	F	Hispanic	Y	Met	NA	NA	NA	NA	NA	NA	NA	NA	Breast cancer	BCa	ER+ PR+ HER2-	N	N	N	N	Y	uncontrolled	Y	183	183	N	NA	NA	NA	Y	Frontal	25	FALSE	sample	H1	NA	No	Yes	42214	0
T861.CP04857	T861.CP04857	sample	Tumor	Frozen	Batch 5	Cosmos-ID	UTH	Prospective	NA	83	M	Asian	Y	Met	NA	NA	NA	NA	NA	NA	NA	NA	Lung cancer	LuCa	BRAF wild	N	N	N	N	N	uncontrolled	N	NA	Unknown	N	NA	NA	NA	N	Frontal	25	FALSE	sample	A2	NA	No	Yes	50286	17
T873.CP04857	T873.CP04857	sample	Tumor	Frozen	Batch 5	Cosmos-ID	UTH	Prospective	NA	77	M	Hispanic	Y	Met	NA	NA	NA	NA	NA	NA	NA	NA	Prostate cancer	Others	BRAF wild, KRAS wild	N	N	N	N	N	uncontrolled	N	NA	Unknown	N	NA	NA	NA	Y	Cerebellum	25	FALSE	sample	B2	NA	No	Yes	86680	0
T891.CP04857	T891.CP04857	sample	Tumor	Frozen	Batch 5	Cosmos-ID	UTH	Prospective	NA	78	F	Hispanic	Y	Met	NA	NA	NA	NA	NA	NA	NA	NA	Renal cell carcinoma	Others	Unknown	N	N	N	N	N	uncontrolled	N	NA	Unknown	N	NA	NA	NA	N	Cerebellum	25	FALSE	sample	C2	NA	No	Yes	61826	0
T931.CP04857	T931.CP04857	sample	Tumor	Frozen	Batch 5	Cosmos-ID	UTH	Prospective	NA	70	F	African-American	Y	Met	NA	NA	NA	NA	NA	NA	NA	NA	Breast cancer	BCa	ER-PR-Her2-	N	N	N	N	N	uncontrolled	Y	170	170	N	NA	NA	NA	N	Cerebellum	25	FALSE	sample	D2	NA	No	Yes	38240	13
T956.CP04857	T956.CP04857	sample	Tumor	Frozen	Batch 5	Cosmos-ID	UTH	Prospective	NA	68	F	White	Y	Met	NA	NA	NA	NA	NA	NA	NA	NA	Lung cancer	LuCa	Unknown	N	N	N	N	Y	controlled	Y	200.451	NA	N	NA	NA	NA	Y	Occipital, Temporal	25	FALSE	sample	E2	NA	No	Yes	56037	0
T957.CP04857	T957.CP04857	sample	Tumor	Frozen	Batch 5	Cosmos-ID	UTH	Prospective	NA	79	M	White	Y	Met	NA	NA	NA	NA	NA	NA	NA	NA	Lung cancer	LuCa	Unknown	N	N	N	N	Y	uncontrolled	N	NA	Unknown	N	NA	NA	NA	Y	Parietal, Occipital, Frontal	25	FALSE	sample	F2	NA	No	Yes	53536	8
T959.CP04857	T959.CP04857	sample	Tumor	Frozen	Batch 5	Cosmos-ID	UTH	Prospective	NA	65	F	Asian	Y	Met	NA	NA	NA	NA	NA	NA	NA	NA	Lung cancer	LuCa	Unknown	N	N	N	N	N	controlled	N	NA	NA	N	NA	NA	NA	N	Parietal	25	FALSE	sample	G2	NA	No	Yes	50322	14
T961.CP04857	T961.CP04857	sample	Tumor	Frozen	Batch 5	Cosmos-ID	UTH	Prospective	NA	66	F	African-American	Y	Met	NA	NA	NA	NA	NA	NA	NA	NA	Lung cancer	LuCa	Unknown	N	N	N	N	N	controlled	Y	146.598	NA	N	NA	NA	NA	Y	Parietal, Occipital	25	FALSE	sample	H2	NA	No	Yes	52168	0
T976.CP04857	T976.CP04857	sample	Tumor	Frozen	Batch 5	Cosmos-ID	UTH	Prospective	NA	71	M	White	Y	Met	NA	NA	NA	NA	NA	NA	NA	NA	Lung cancer	LuCa	Unknown	N	N	N	N	N	controlled	N	NA	NA	N	NA	NA	NA	N	Cerebellum	25	FALSE	sample	A3	NA	No	Yes	29528	0
T978.CP04857	T978.CP04857	sample	Tumor	Frozen	Batch 5	Cosmos-ID	UTH	Prospective	NA	59	F	White	Y	Met	NA	NA	NA	NA	NA	NA	NA	NA	Cervical cancer	Others	ER+ PR+	N	N	N	N	N	uncontrolled	N	NA	Unknown	N	NA	NA	NA	N	Temporal	25	FALSE	sample	B3	NA	No	Yes	57198	0
TCE022	TCE022	sample	Normal brain	Frozen	Batch 9	Cosmos-ID	UTH	Prospective	NA	72	M	Unknown	Unknown	No tumor	NA	NA	NA	NA	NA	NA	NA	NA	NA	NA	NA	NA	NA	NA	NA	NA	NA	NA	NA	NA	NA	NA	NA	NA	NA	NA	25	FALSE	sample	A4	NA	No	Yes	12351	0
TCT042	TCT042	sample	Normal brain	Frozen	Batch 9	Cosmos-ID	UTH	Prospective	NA	73	M	Unknown	Unknown	No tumor	NA	NA	NA	NA	NA	NA	NA	NA	NA	NA	NA	NA	NA	NA	NA	NA	NA	NA	NA	NA	NA	NA	NA	NA	NA	NA	25	FALSE	sample	H3	NA	No	Yes	5980	1
TCT078	TCT078	sample	Normal brain	Frozen	Batch 9	Cosmos-ID	UTH	Prospective	NA	23	M	Unknown	Unknown	No tumor	NA	NA	NA	NA	NA	NA	NA	NA	NA	NA	NA	NA	NA	NA	NA	NA	NA	NA	NA	NA	NA	NA	NA	NA	NA	NA	25	FALSE	sample	C3	NA	No	Yes	10842	0
TCT085	TCT085	sample	Normal brain	Frozen	Batch 9	Cosmos-ID	UTH	Prospective	NA	22	M	Unknown	Unknown	No tumor	NA	NA	NA	NA	NA	NA	NA	NA	NA	NA	NA	NA	NA	NA	NA	NA	NA	NA	NA	NA	NA	NA	NA	NA	NA	NA	25	FALSE	sample	B3	NA	No	Yes	18635	2
TCT099	TCT099	sample	Normal brain	Frozen	Batch 9	Cosmos-ID	UTH	Prospective	NA	50	F	Unknown	Unknown	No tumor	NA	NA	NA	NA	NA	NA	NA	NA	NA	NA	NA	NA	NA	NA	NA	NA	NA	NA	NA	NA	NA	NA	NA	NA	NA	NA	25	FALSE	sample	D3	NA	No	Yes	9626	0
TCT102	TCT102	sample	Normal brain	Frozen	Batch 9	Cosmos-ID	UTH	Prospective	NA	59	F	Unknown	Unknown	No tumor	NA	NA	NA	NA	NA	NA	NA	NA	NA	NA	NA	NA	NA	NA	NA	NA	NA	NA	NA	NA	NA	NA	NA	NA	NA	NA	25	FALSE	sample	F3	NA	No	Yes	4223	0
TCT109	TCT109	sample	Normal brain	Frozen	Batch 9	Cosmos-ID	UTH	Prospective	NA	41	M	Unknown	Unknown	No tumor	NA	NA	NA	NA	NA	NA	NA	NA	NA	NA	NA	NA	NA	NA	NA	NA	NA	NA	NA	NA	NA	NA	NA	NA	NA	NA	25	FALSE	sample	G3	NA	No	Yes	1001	0
TCT40	TCT40	sample	Normal brain	Frozen	Batch 9	Cosmos-ID	UTH	Prospective	NA	23	M	Unknown	Unknown	No tumor	NA	NA	NA	NA	NA	NA	NA	NA	NA	NA	NA	NA	NA	NA	NA	NA	NA	NA	NA	NA	NA	NA	NA	NA	NA	NA	25	FALSE	sample	E2	NA	No	Yes	5851	0
TCT51	TCT51	sample	Normal brain	Frozen	Batch 9	Cosmos-ID	UTH	Prospective	NA	22	M	Unknown	Unknown	No tumor	NA	NA	NA	NA	NA	NA	NA	NA	NA	NA	NA	NA	NA	NA	NA	NA	NA	NA	NA	NA	NA	NA	NA	NA	NA	NA	25	FALSE	sample	F2	NA	No	Yes	15975	0
TCT60	TCT60	sample	Normal brain	Frozen	Batch 9	Cosmos-ID	UTH	Prospective	NA	25	M	Unknown	Unknown	No tumor	NA	NA	NA	NA	NA	NA	NA	NA	NA	NA	NA	NA	NA	NA	NA	NA	NA	NA	NA	NA	NA	NA	NA	NA	NA	NA	25	FALSE	sample	G2	NA	No	Yes	25513	0
TCT75	TCT75	sample	Normal brain	Frozen	Batch 9	Cosmos-ID	UTH	Prospective	NA	23	M	Unknown	Unknown	No tumor	NA	NA	NA	NA	NA	NA	NA	NA	NA	NA	NA	NA	NA	NA	NA	NA	NA	NA	NA	NA	NA	NA	NA	NA	NA	NA	25	FALSE	sample	H2	NA	No	Yes	17928	0
TCT79	TCT79	sample	Normal brain	Frozen	Batch 9	Cosmos-ID	UTH	Prospective	NA	20	M	Unknown	Unknown	No tumor	NA	NA	NA	NA	NA	NA	NA	NA	NA	NA	NA	NA	NA	NA	NA	NA	NA	NA	NA	NA	NA	NA	NA	NA	NA	NA	25	FALSE	sample	A3	NA	No	Yes	24919	0
TS175	TS175	sample	Normal brain	Frozen	Batch 9	Cosmos-ID	UTH	Prospective	NA	34	F	Unknown	Unknown	No tumor	NA	NA	NA	NA	NA	NA	NA	NA	NA	NA	NA	NA	NA	NA	NA	NA	NA	NA	NA	NA	NA	NA	NA	NA	NA	NA	25	FALSE	sample	E3	NA	No	Yes	21780	1
01-2020-016_SL	246690bd	sample	Saliva	Saliva	Batch 1	Cosmos-ID	MDACC1	Prospective	Batch 8	45	F	Asian	Y	Glioma	Glioblastoma	IV	High	Wild	N	Y	205	394	NA	NA	NA	NA	NA	NA	NA	NA	NA	NA	NA	NA	NA	NA	NA	NA	NA	NA	NA	NA	NA	NA	100M	NA	NA	NA	NA
01-2020-041_SL	86162175	sample	Saliva	Saliva	Batch 2	Cosmos-ID	MDACC1	Prospective	Batch 8	77	M	White	Y	Glioma	Glioblastoma	IV	High	Wild	Y	Y	71	218	NA	NA	NA	NA	NA	NA	NA	NA	NA	NA	NA	NA	NA	NA	NA	NA	NA	NA	NA	NA	NA	NA	100M	NA	NA	NA	NA
01-2020-043_SL	2c4166b8	sample	Saliva	Saliva	Batch 2	Cosmos-ID	MDACC1	Prospective	Batch 8	68	F	White	Y	Glioma	Glioblastoma	IV	High	Wild	N	Unknown	NA	92	NA	NA	NA	NA	NA	NA	NA	NA	NA	NA	NA	NA	NA	NA	NA	NA	NA	NA	NA	NA	NA	NA	100M	NA	NA	NA	NA
01-2020-044_SL	9d1699d0	sample	Saliva	Saliva	Batch 2	Cosmos-ID	MDACC1	Prospective	Batch 8	53	F	Other	Y	Glioma	Glioblastoma	IV	High	Wild	N	N	NA	318	NA	NA	NA	NA	NA	NA	NA	NA	NA	NA	NA	NA	NA	NA	NA	NA	NA	NA	NA	NA	NA	NA	100M	NA	NA	NA	NA
01-2020-046_SL	478eca08	sample	Saliva	Saliva	Batch 2	Cosmos-ID	MDACC1	Prospective	Batch 8	45	F	White	Y	Glioma	Glioma + Treatment Changes	Unknown	Unknown	Wild	Y	N	NA	800	NA	NA	NA	NA	NA	NA	NA	NA	NA	NA	NA	NA	NA	NA	NA	NA	NA	NA	NA	NA	NA	NA	100M	NA	NA	NA	NA
01-2020-049_SL	d5e9f5b1	sample	Saliva	Saliva	Batch 2	Cosmos-ID	MDACC1	Prospective	Batch 8	63	M	White	Y	Glioma	Glioblastoma	IV	High	Wild	N	Y	353	419	NA	NA	NA	NA	NA	NA	NA	NA	NA	NA	NA	NA	NA	NA	NA	NA	NA	NA	NA	NA	NA	NA	100M	NA	NA	NA	NA
01-2020-056_SL	3bb0a0af	sample	Saliva	Saliva	Batch 2	Cosmos-ID	MDACC1	Prospective	Batch 8	43	F	Asian	Unknown	Glioma	Anaplastic Oligodendroglioma	III	High	Mutant	Y	Unknown	NA	NA	NA	NA	NA	NA	NA	NA	NA	NA	NA	NA	NA	NA	NA	NA	NA	NA	NA	NA	NA	NA	NA	NA	100M	NA	NA	NA	NA
01-2020-058-SL	f9839dca	sample	Saliva	Saliva	Batch 2	Cosmos-ID	MDACC1	Prospective	Batch 8	44	M	White	N	Glioma	Oligodendroglioma	II	Low	Mutant	N	N	NA	835	NA	NA	NA	NA	NA	NA	NA	NA	NA	NA	NA	NA	NA	NA	NA	NA	NA	NA	NA	NA	NA	NA	100M	NA	NA	NA	NA
01-2020-108-SL	8a160bbb	sample	Saliva	Saliva	Batch 6	Cosmos-ID	MDACC1	Prospective	Batch 8	30	F	White	N	Glioma	Astrocytoma	II	Low	Mutant	N	N	NA	241	NA	NA	NA	NA	NA	NA	NA	NA	NA	NA	NA	NA	NA	NA	NA	NA	NA	NA	NA	NA	NA	NA	100M	NA	NA	NA	NA
02-2020-043_SL	e8914f5b	sample	Saliva	Saliva	Batch 6	Cosmos-ID	MDACC1	Prospective	Batch 8	37	F	Black	Y	Met	NA	NA	NA	NA	NA	NA	NA	NA	Breast cancer	BCa	ER+PR+HER2+	Y	Y	N	Y	N	controlled	Y	23.3194	871.403	NA	NA	NA	NA	NA	NA	NA	NA	NA	NA	100M	NA	NA	NA	NA
02-2020-50-SL	3e902487	sample	Saliva	Saliva	Batch 2	Cosmos-ID	MDACC1	Prospective	Batch 8	69	M	White	Y	Met	NA	NA	NA	NA	NA	NA	NA	NA	Melanoma	Mel	Unknown	Y	N	Y	N	Y	uncontrolled	Unknown	NA	Unknown	NA	NA	NA	NA	NA	NA	NA	NA	NA	NA	100M	NA	NA	NA	NA
02-2020-52-SL	41c9ef55	sample	Saliva	Saliva	Batch 2	Cosmos-ID	MDACC1	Prospective	Batch 8	69	F	Unknown	Y	Met	NA	NA	NA	NA	NA	NA	NA	NA	Breast cancer	BCa	ER-PR-HER2+	Y	N	N	Y	N	controlled	N	NA	568	NA	NA	NA	NA	NA	NA	NA	NA	NA	NA	100M	NA	NA	NA	NA
02-2020-59-SL	fcea6cc6	sample	Saliva	Saliva	NA	Cosmos-ID	MDACC1	Prospective	Batch 8	42	M	White	Unknown	Met	NA	NA	NA	NA	NA	NA	NA	NA	Thyroid cancer	Others	Unknown	N	N	N	N	N	Unknown	Unknwon	Unknown	475	NA	NA	NA	NA	NA	NA	NA	NA	NA	NA	100M	NA	NA	NA	NA
BTM-T-002	86162175	sample	Tumor	Frozen	Batch 3	Cosmos-ID	MDACC1	Prospective	Batch 8	77	M	White	Y	Glioma	Glioblastoma	IV	High	Wild	Y	Y	71	218	NA	NA	NA	NA	NA	NA	NA	NA	NA	NA	NA	NA	NA	NA	NA	NA	NA	NA	NA	NA	NA	NA	100M	Yes	NA	NA	NA
BTM-T-005	2c4166b8	sample	Tumor	Frozen	Batch 3	Cosmos-ID	MDACC1	Prospective	Batch 8	68	F	White	Y	Glioma	Glioblastoma	IV	High	Wild	N	Unknown	NA	92	NA	NA	NA	NA	NA	NA	NA	NA	NA	NA	NA	NA	NA	NA	NA	NA	NA	NA	NA	NA	NA	NA	100M	Yes	NA	NA	NA
BTM-T-007	9d1699d0	sample	Tumor	Frozen	NA	Cosmos-ID	MDACC1	Prospective	Batch 8	53	F	Other	Y	Glioma	Glioblastoma	IV	High	Wild	N	N	NA	318	NA	NA	NA	NA	NA	NA	NA	NA	NA	NA	NA	NA	N	NA	NA	NA	N	Thalamus	NA	NA	NA	NA	100M	Yes	NA	NA	NA
BTM-T-012	478eca08	sample	Tumor	Frozen	Batch 3	Cosmos-ID	MDACC1	Prospective	Batch 8	45	F	White	Y	Glioma	Glioma + Treatment Changes	Unknown	Unknown	Wild	Y	N	NA	800	NA	NA	NA	NA	NA	NA	NA	NA	NA	NA	NA	NA	N	NA	NA	NA	NA	NA	NA	NA	NA	NA	100M	Yes	NA	NA	NA
BTM-T-021	d5e9f5b1	sample	Tumor	Frozen	Batch 3	Cosmos-ID	MDACC1	Prospective	Batch 8	63	M	White	Y	Glioma	Glioblastoma	IV	High	Wild	N	Y	353	419	NA	NA	NA	NA	NA	NA	NA	NA	NA	NA	NA	NA	N	NA	NA	NA	NA	NA	NA	NA	NA	NA	100M	Yes	NA	NA	NA
BTM-T-044	e8914f5b	sample	Tumor	Frozen	NA	Cosmos-ID	MDACC1	Prospective	Batch 8	37	F	Black	Y	Met	NA	NA	NA	NA	NA	NA	NA	NA	Breast cancer	BCa	ER+PR+HER2+	Y	Y	N	Y	N	controlled	Y	23.3194	871.403	N	NA	NA	NA	Y	Cerebellum	NA	NA	NA	NA	100M	Yes	NA	NA	NA
BTM-T-061	3bb0a0af	sample	Tumor	Frozen	Batch 4	Cosmos-ID	MDACC1	Prospective	Batch 8	43	F	Asian	Unknown	Glioma	Anaplastic Oligodendroglioma	III	High	Mutant	Y	Unknown	NA	NA	NA	NA	NA	NA	NA	NA	NA	NA	NA	NA	NA	NA	N	NA	NA	NA	NA	NA	NA	NA	NA	NA	100M	Yes	NA	NA	NA
BTM-T-071	3e902487	sample	Tumor	Frozen	Batch 4	Cosmos-ID	MDACC1	Prospective	Batch 8	69	M	White	Y	Met	NA	NA	NA	NA	NA	NA	NA	NA	Melanoma	Mel	Unknown	Y	N	Y	N	Y	uncontrolled	Unknown	NA	Unknown	N	NA	NA	NA	NA	NA	NA	NA	NA	NA	100M	Yes	NA	NA	NA
BTM-T-079	246690bd	sample	Tumor	Frozen	Batch 4	Cosmos-ID	MDACC1	Prospective	Batch 8	46	F	White	Y	Glioma	Glioblastoma	IV	High	Wild	Y	Y	103	153	NA	NA	NA	NA	NA	NA	NA	NA	NA	NA	NA	NA	N	NA	NA	NA	NA	NA	NA	NA	NA	NA	100M	Yes	NA	NA	NA
BTM-T-088	41c9ef55	sample	Tumor	Frozen	Batch 4	Cosmos-ID	MDACC1	Prospective	Batch 8	69	F	Unknown	Y	Met	NA	NA	NA	NA	NA	NA	NA	NA	Breast cancer	BCa	ER-PR-HER2+	Y	N	N	Y	N	controlled	N	NP	568	N	NA	NA	NA	NA	NA	NA	NA	NA	NA	100M	Yes	NA	NA	NA
BTM-T-098	fcea6cc6	sample	Tumor	Frozen	Batch 4	Cosmos-ID	MDACC1	Prospective	Batch 8	42	M	White	Unknown	Met	NA	NA	NA	NA	NA	NA	NA	NA	Thyroid cancer	Others	Unknown	N	N	N	N	N	Unknown	Unknwon	Unknown	475	Y	Unknown	Unknown	Unknown	NA	NA	NA	NA	NA	NA	100M	Yes	NA	NA	NA
BTM-T-169	8a160bbb	sample	Tumor	Frozen	Batch 4	Cosmos-ID	MDACC1	Prospective	Batch 8	30	F	White	N	Glioma	Astrocytoma	II	Low	Mutant	N	N	NA	241	NA	NA	NA	NA	NA	NA	NA	NA	NA	NA	NA	NA	N	NA	NA	NA	NA	NA	NA	NA	NA	NA	100M	Yes	NA	NA	NA
BTM-T-251	fe5a8966	sample	Tumor	Frozen	NA	Cosmos-ID	MDACC1	Prospective	Batch 8	41	F	Asian	N	Glioma	Oligodendroglioma	II	Low	Mutant	N	Unknown	NA	357	NA	NA	NA	NA	NA	NA	NA	NA	NA	NA	NA	NA	N	NA	NA	NA	N	Parietal	NA	NA	NA	NA	100M	Yes	NA	NA	NA
BTM-T-254	c27574cd	sample	Tumor	Frozen	NA	Cosmos-ID	MDACC1	Prospective	Batch 8	39	F	White	N	Glioma	Astrocytoma	III	High	Mutant	N	Unknown	NA	NA	NA	NA	NA	NA	NA	NA	NA	NA	NA	NA	NA	NA	N	NA	NA	NA	N	Temporal	NA	NA	NA	NA	100M	Yes	NA	NA	NA
BTM-T-255	a76217d7	sample	Tumor	Frozen	NA	Cosmos-ID	MDACC1	Prospective	Batch 8	55	M	White	N	Glioma	Glioblastoma	IV	High	Wild	Y	Unknown	NA	253	NA	NA	NA	NA	NA	NA	NA	NA	NA	NA	NA	NA	N	NA	NA	NA	N	Frontal	NA	NA	NA	NA	100M	Yes	NA	NA	NA
BTM-T-257	8cb8ae3f	sample	Tumor	Frozen	NA	Cosmos-ID	MDACC1	Prospective	Batch 8	67	M	White	Y	Met	NA	NA	NA	NA	NA	NA	NA	NA	Non-small cell lung cancer	LuCa	Unknown	Y	N	Y	N	N	controlled	Y	23.3194	23	N	NA	NA	NA	N	CPA	NA	NA	NA	NA	100M	Yes	NA	NA	NA
BTM-T-273	722cc7de	sample	Tumor	Frozen	NA	Cosmos-ID	MDACC1	Prospective	Batch 8	67	F	White	Y	Glioma	Glioblastoma	IV	High	Wild	N	Unknown	NA	NA	NA	NA	NA	NA	NA	NA	NA	NA	NA	NA	NA	NA	N	NA	NA	NA	N	Parietal	NA	NA	NA	NA	100M	Yes	NA	NA	NA
BTM-T-289	8f20b2cb	sample	Tumor	Frozen	NA	Cosmos-ID	MDACC1	Prospective	Batch 8	49	M	White	Y	Glioma	Glioblastoma	IV	High	Wild	Y	Y	132	218	NA	NA	NA	NA	NA	NA	NA	NA	NA	NA	NA	NA	N	NA	NA	NA	N	Frontal	NA	NA	NA	NA	100M	Yes	NA	NA	NA
BTM-T-292	e79f27b8	sample	Tumor	Frozen	NA	Cosmos-ID	MDACC1	Prospective	Batch 8	50	F	White	Y	Met	NA	NA	NA	NA	NA	NA	NA	NA	Breast cancer	BCa	ER+PR+HER2+	Y	N	Y	N	N	Unknown	Unknwon	Unknown	NA	Y	730	Clostridium difficile	Unknown	N	Frontal	NA	NA	NA	NA	100M	Yes	NA	NA	NA
BTM-T-335	76b444c4	sample	Tumor	Frozen	NA	Cosmos-ID	MDACC1	Prospective	Batch 8	26	M	White	N	Glioma	Glioblastoma	IV	High	Mutant	Y	Unknown	NA	NA	NA	NA	NA	NA	NA	NA	NA	NA	NA	NA	NA	NA	N	NA	NA	NA	Y	Temporal	NA	NA	NA	NA	100M	Yes	NA	NA	NA
BTM-T-343	5f86e71b	sample	Tumor	Frozen	NA	Cosmos-ID	MDACC1	Prospective	Batch 8	43	M	White	Y	Glioma	Oligodendroglioma	III	High	Mutant	N	N	NA	223.388	NA	NA	NA	NA	NA	NA	NA	NA	NA	NA	NA	NA	N	NA	NA	NA	N	Frontal	NA	NA	NA	NA	100M	Yes	NA	NA	NA
DNA_EXT-NTC_L005_R1_001.fastq.gz	DNA_EXT-NTC_L005_R1_001.fastq.gz	Control	Negative Control	NA	NA	Cosmos-ID	MDACC1	Prospective	Batch 8	NA	NA	NA	NA	NA	NA	NA	NA	NA	NA	NA	NA	NA	NA	NA	NA	NA	NA	NA	NA	NA	NA	NA	NA	NA	NA	NA	NA	NA	NA	NA	NA	NA	NA	NA	100M	NA	NA	NA	NA
DNA_EXT-PTC_L005_R1_001.fastq.gz	DNA_EXT-PTC_L005_R1_001.fastq.gz	Control	Positive Control	NA	NA	Cosmos-ID	MDACC1	Prospective	Batch 8	NA	NA	NA	NA	NA	NA	NA	NA	NA	NA	NA	NA	NA	NA	NA	NA	NA	NA	NA	NA	NA	NA	NA	NA	NA	NA	NA	NA	NA	NA	NA	NA	NA	NA	NA	100M	NA	NA	NA	NA
GBM-BM-257-SL	fe5a8966	sample	Saliva	Saliva	Batch 6	Cosmos-ID	MDACC1	Prospective	Batch 8	41	F	Asian	N	Glioma	Oligodendroglioma	II	Low	Mutant	N	Unknown	NA	357	NA	NA	NA	NA	NA	NA	NA	NA	NA	NA	NA	NA	NA	NA	NA	NA	NA	NA	NA	NA	NA	NA	100M	NA	NA	NA	NA
GBM-BM-260-SL	c27574cd	sample	Saliva	Saliva	Batch 6	Cosmos-ID	MDACC1	Prospective	Batch 8	39	F	White	N	Glioma	Astrocytoma	III	High	Mutant	N	Unknown	NA	NA	NA	NA	NA	NA	NA	NA	NA	NA	NA	NA	NA	NA	NA	NA	NA	NA	NA	NA	NA	NA	NA	NA	100M	NA	NA	NA	NA
GBM-BM-276-SL	8cb8ae3f	sample	Saliva	Saliva	NA	Cosmos-ID	MDACC1	Prospective	Batch 8	67	M	White	Y	Met	NA	NA	NA	NA	NA	NA	NA	NA	Non-small cell lung cancer	LuCa	Unknown	Y	N	Y	N	N	controlled	Y	23.3194	23	NA	NA	NA	NA	NA	NA	NA	NA	NA	NA	100M	NA	NA	NA	NA
GBM-BM-284-SL	8f20b2cb	sample	Saliva	Saliva	Batch 6	Cosmos-ID	MDACC1	Prospective	Batch 8	49	M	White	Y	Glioma	Glioblastoma	IV	High	Wild	Y	Y	132	218	NA	NA	NA	NA	NA	NA	NA	NA	NA	NA	NA	NA	NA	NA	NA	NA	NA	NA	NA	NA	NA	NA	100M	NA	NA	NA	NA
GBM-BM-293-SL	e79f27b8	sample	Saliva	Saliva	NA	Cosmos-ID	MDACC1	Prospective	Batch 8	50	F	White	Y	Met	NA	NA	NA	NA	NA	NA	NA	NA	Breast cancer	BCa	ER+PR+HER2+	Y	N	Y	N	N	Unknown	Unknwon	Unknown	NA	NA	NA	NA	NA	NA	NA	NA	NA	NA	NA	100M	NA	NA	NA	NA
GBM-BM-299-SL	5f86e71b	sample	Saliva	Saliva	NA	Cosmos-ID	MDACC1	Prospective	Batch 8	43	M	White	Y	Glioma	Oligodendroglioma	III	High	Mutant	N	N	NA	223.388	NA	NA	NA	NA	NA	NA	NA	NA	NA	NA	NA	NA	NA	NA	NA	NA	NA	NA	NA	NA	NA	NA	100M	NA	NA	NA	NA
GBM-BM-307-SL	76b444c4	sample	Saliva	Saliva	NA	Cosmos-ID	MDACC1	Prospective	Batch 8	26	M	White	N	Glioma	Glioblastoma	IV	High	Mutant	Y	Unknown	NA	NA	NA	NA	NA	NA	NA	NA	NA	NA	NA	NA	NA	NA	NA	NA	NA	NA	NA	NA	NA	NA	NA	NA	100M	NA	NA	NA	NA
GBM-BM-Kit-275-SL	a76217d7	sample	Saliva	Saliva	NA	Cosmos-ID	MDACC1	Prospective	Batch 8	55	M	White	N	Glioma	Glioblastoma	IV	High	Wild	Y	Unknown	NA	253	NA	NA	NA	NA	NA	NA	NA	NA	NA	NA	NA	NA	NA	NA	NA	NA	NA	NA	NA	NA	NA	NA	100M	NA	NA	NA	NA
Saliva_EXT-PTC_L007_R1_001.fastq.gz	Saliva_EXT-PTC_L007_R1_001.fastq.gz	Control	Positive Control	NA	NA	Cosmos-ID	MDACC1	Prospective	Batch 8	NA	NA	NA	NA	NA	NA	NA	NA	NA	NA	NA	NA	NA	NA	NA	NA	NA	NA	NA	NA	NA	NA	NA	NA	NA	NA	NA	NA	NA	NA	NA	NA	NA	NA	NA	100M	NA	NA	NA	NA
T-052	f9839dca	sample	Tumor	Frozen	Batch 4	Cosmos-ID	MDACC1	Prospective	Batch 8	44	M	White	N	Glioma	Oligodendroglioma	II	Low	Mutant	N	N	NA	835	NA	NA	NA	NA	NA	NA	NA	NA	NA	NA	NA	NA	NA	NA	NA	NA	NA	NA	NA	NA	NA	NA	100M	Yes	NA	NA	NA
T-073	9e9428cc	sample	Tumor	Frozen	Batch 4	Cosmos-ID	MDACC1	Prospective	Batch 8	45	M	White	Y	Met	NA	NA	NA	NA	NA	NA	NA	NA	Colorectal cancer	Others	BRAF mut, KRAS WT	N	N	N	N	N	uncontrolled	Y	47.6528	47	NA	NA	NA	NA	NA	NA	NA	NA	NA	NA	100M	Yes	NA	NA	NA
T-074	6ece05ef	sample	Tumor	Frozen	Batch 4	Cosmos-ID	MDACC1	Prospective	Batch 8	28	M	Hispanic	Unknown	Met	NA	NA	NA	NA	NA	NA	NA	NA	Testicular cancer	Others	Unknown	N	N	N	N	N	controlled	N	NP	258	NA	NA	NA	NA	NA	NA	NA	NA	NA	NA	100M	Yes	NA	NA	NA
T-090	c757c314	sample	Tumor	Frozen	Batch 4	Cosmos-ID	MDACC1	Prospective	Batch 8	54	F	White	Y	Met	NA	NA	NA	NA	NA	NA	NA	NA	Sarcoma	Others	Unknown	N	N	N	N	N	controlled	Y	166	548	NA	NA	NA	NA	NA	NA	NA	NA	NA	NA	100M	Yes	NA	NA	NA
T-132	c57cf908	sample	Tumor	Frozen	Batch 4	Cosmos-ID	MDACC1	Prospective	Batch 8	62	F	White	Y	Met	NA	NA	NA	NA	NA	NA	NA	NA	Lung cancer	LuCa	Unknown	N	N	N	N	N	uncontrolled	Unknown	NA	Unknown	NA	NA	NA	NA	NA	NA	NA	NA	NA	NA	100M	Yes	NA	NA	NA
T-170	904d8114	sample	Tumor	Frozen	Batch 4	Cosmos-ID	MDACC1	Prospective	Batch 8	71	M	White	Y	Met	NA	NA	NA	NA	NA	NA	NA	NA	Esophageal cancer	Others	Unknown	Y	N	Y	N	N	controlled	N	NP	265	NA	NA	NA	NA	NA	NA	NA	NA	NA	NA	100M	Yes	NA	NA	NA
01-2020-006	d8dbb57d	sample	Stool	Stool	NA	Cosmos-ID	MDACC1	Prospective	Batch 1	54	M	Hispanic	Y	Glioma	Glioblastoma	IV	High	Wild	N	Unknown	NA	203	NA	NA	NA	NA	NA	NA	NA	NA	NA	NA	NA	NA	NA	NA	NA	NA	NA	NA	NA	NA	NA	NA	30M	NA	NA	NA	NA
01-2020-006-OR	d8dbb57d	sample	Oral swab	Oral swab	NA	Cosmos-ID	MDACC1	Prospective	Batch 1	54	M	Hispanic	Y	Glioma	Glioblastoma	IV	High	Wild	N	Unknown	NA	203	NA	NA	NA	NA	NA	NA	NA	NA	NA	NA	NA	NA	NA	NA	NA	NA	NA	NA	NA	NA	NA	NA	30M	NA	NA	NA	NA
01-2020-006-SL	d8dbb57d	sample	Saliva	Saliva	NA	Cosmos-ID	MDACC1	Prospective	Batch 1	54	M	Hispanic	Y	Glioma	Glioblastoma	IV	High	Wild	N	Unknown	NA	203	NA	NA	NA	NA	NA	NA	NA	NA	NA	NA	NA	NA	NA	NA	NA	NA	NA	NA	NA	NA	NA	NA	30M	NA	NA	NA	NA
01-2020-008	5d3b7b39	sample	Stool	Stool	NA	Cosmos-ID	MDACC1	Prospective	Batch 1	70	F	White	Y	Glioma	Glioblastoma	IV	High	Wild	N	N	NA	1036.29	NA	NA	NA	NA	NA	NA	NA	NA	NA	NA	NA	NA	NA	NA	NA	NA	NA	NA	NA	NA	NA	NA	30M	NA	NA	NA	NA
01-2020-008_OR	5d3b7b39	sample	Oral swab	Oral swab	NA	Cosmos-ID	MDACC1	Prospective	Batch 1	70	F	White	Y	Glioma	Glioblastoma	IV	High	Wild	N	N	NA	1036.29	NA	NA	NA	NA	NA	NA	NA	NA	NA	NA	NA	NA	NA	NA	NA	NA	NA	NA	NA	NA	NA	NA	30M	NA	NA	NA	NA
01-2020-008_SL	5d3b7b39	sample	Saliva	Saliva	NA	Cosmos-ID	MDACC1	Prospective	Batch 1	70	F	White	Y	Glioma	Glioblastoma	IV	High	Wild	N	N	NA	1036.29	NA	NA	NA	NA	NA	NA	NA	NA	NA	NA	NA	NA	NA	NA	NA	NA	NA	NA	NA	NA	NA	NA	30M	NA	NA	NA	NA
01-2020-009	fa2a582f	sample	Stool	Stool	NA	Cosmos-ID	MDACC1	Prospective	Batch 1	56	F	Hispanic	Y	Glioma	Glioblastoma	IV	High	Wild	N	Y	118	258	NA	NA	NA	NA	NA	NA	NA	NA	NA	NA	NA	NA	NA	NA	NA	NA	NA	NA	NA	NA	NA	NA	30M	NA	NA	NA	NA
01-2020-009_OR	fa2a582f	sample	Oral swab	Oral swab	NA	Cosmos-ID	MDACC1	Prospective	Batch 1	56	F	Hispanic	Y	Glioma	Glioblastoma	IV	High	Wild	N	Y	118	258	NA	NA	NA	NA	NA	NA	NA	NA	NA	NA	NA	NA	NA	NA	NA	NA	NA	NA	NA	NA	NA	NA	30M	NA	NA	NA	NA
01-2020-009_SL	fa2a582f	sample	Saliva	Saliva	NA	Cosmos-ID	MDACC1	Prospective	Batch 1	56	F	Hispanic	Y	Glioma	Glioblastoma	IV	High	Wild	N	Y	118	258	NA	NA	NA	NA	NA	NA	NA	NA	NA	NA	NA	NA	NA	NA	NA	NA	NA	NA	NA	NA	NA	NA	30M	NA	NA	NA	NA
01-2020-010	9c613989	sample	Stool	Stool	NA	Cosmos-ID	MDACC1	Prospective	Batch 1	24	F	White	Y	Glioma	Astrocytoma	II	Low	Mutant	N	N	NA	726	NA	NA	NA	NA	NA	NA	NA	NA	NA	NA	NA	NA	NA	NA	NA	NA	NA	NA	NA	NA	NA	NA	30M	NA	NA	NA	NA
01-2020-010_OR	9c613989	sample	Oral swab	Oral swab	NA	Cosmos-ID	MDACC1	Prospective	Batch 1	24	F	White	Y	Glioma	Astrocytoma	II	Low	Mutant	N	N	NA	726	NA	NA	NA	NA	NA	NA	NA	NA	NA	NA	NA	NA	NA	NA	NA	NA	NA	NA	NA	NA	NA	NA	30M	NA	NA	NA	NA
01-2020-010_SL	9c613989	sample	Saliva	Saliva	NA	Cosmos-ID	MDACC1	Prospective	Batch 1	24	F	White	Y	Glioma	Astrocytoma	II	Low	Mutant	N	N	NA	726	NA	NA	NA	NA	NA	NA	NA	NA	NA	NA	NA	NA	NA	NA	NA	NA	NA	NA	NA	NA	NA	NA	30M	NA	NA	NA	NA
01-2020-012	c4bf2006	sample	Stool	Stool	NA	Cosmos-ID	MDACC1	Prospective	Batch 1	36	M	White	N	Glioma	Astrocytoma	II	Low	Mutant	N	N	NA	468	NA	NA	NA	NA	NA	NA	NA	NA	NA	NA	NA	NA	NA	NA	NA	NA	NA	NA	NA	NA	NA	NA	30M	NA	NA	NA	NA
01-2020-012_OR	c4bf2006	sample	Oral swab	Oral swab	NA	Cosmos-ID	MDACC1	Prospective	Batch 1	36	M	White	N	Glioma	Astrocytoma	II	Low	Mutant	N	N	NA	468	NA	NA	NA	NA	NA	NA	NA	NA	NA	NA	NA	NA	NA	NA	NA	NA	NA	NA	NA	NA	NA	NA	30M	NA	NA	NA	NA
01-2020-012_SL	c4bf2006	sample	Saliva	Saliva	NA	Cosmos-ID	MDACC1	Prospective	Batch 1	36	M	White	N	Glioma	Astrocytoma	II	Low	Mutant	N	N	NA	468	NA	NA	NA	NA	NA	NA	NA	NA	NA	NA	NA	NA	NA	NA	NA	NA	NA	NA	NA	NA	NA	NA	30M	NA	NA	NA	NA
01-2020-014	93370981	sample	Stool	Stool	NA	Cosmos-ID	MDACC1	Prospective	Batch 1	72	F	Hispanic	N	Glioma	Anaplastic Oligodendroglioma	III	High	Mutant	N	N	NA	1051	NA	NA	NA	NA	NA	NA	NA	NA	NA	NA	NA	NA	NA	NA	NA	NA	NA	NA	NA	NA	NA	NA	30M	NA	NA	NA	NA
01-2020-014_OR	93370981	sample	Oral swab	Oral swab	NA	Cosmos-ID	MDACC1	Prospective	Batch 1	72	F	Hispanic	N	Glioma	Anaplastic Oligodendroglioma	III	High	Mutant	N	N	NA	1051	NA	NA	NA	NA	NA	NA	NA	NA	NA	NA	NA	NA	NA	NA	NA	NA	NA	NA	NA	NA	NA	NA	30M	NA	NA	NA	NA
01-2020-014_SL	93370981	sample	Saliva	Saliva	NA	Cosmos-ID	MDACC1	Prospective	Batch 1	72	F	Hispanic	N	Glioma	Anaplastic Oligodendroglioma	III	High	Mutant	N	N	NA	1051	NA	NA	NA	NA	NA	NA	NA	NA	NA	NA	NA	NA	NA	NA	NA	NA	NA	NA	NA	NA	NA	NA	30M	NA	NA	NA	NA
01-2020-016	246690bd	sample	Stool	Stool	NA	Cosmos-ID	MDACC1	Prospective	Batch 1	45	F	Asian	Y	Glioma	Glioblastoma	IV	High	Wild	N	Y	205	394	NA	NA	NA	NA	NA	NA	NA	NA	NA	NA	NA	NA	NA	NA	NA	NA	NA	NA	NA	NA	NA	NA	30M	NA	NA	NA	NA
01-2020-016_OR	246690bd	sample	Oral swab	Oral swab	NA	Cosmos-ID	MDACC1	Prospective	Batch 1	45	F	Asian	Y	Glioma	Glioblastoma	IV	High	Wild	N	Y	205	394	NA	NA	NA	NA	NA	NA	NA	NA	NA	NA	NA	NA	NA	NA	NA	NA	NA	NA	NA	NA	NA	NA	30M	NA	NA	NA	NA
01-2020-019	451a25d1	sample	Stool	Stool	NA	Cosmos-ID	MDACC1	Prospective	Batch 2	54	F	White	N	Glioma	Oligodendroglioma	II	Low	Mutant	N	N	NA	436	NA	NA	NA	NA	NA	NA	NA	NA	NA	NA	NA	NA	NA	NA	NA	NA	NA	NA	NA	NA	NA	NA	30M	NA	NA	NA	NA
01-2020-019_OR	451a25d1	sample	Oral swab	Oral swab	NA	Cosmos-ID	MDACC1	Prospective	Batch 2	54	F	White	N	Glioma	Oligodendroglioma	II	Low	Mutant	N	N	NA	436	NA	NA	NA	NA	NA	NA	NA	NA	NA	NA	NA	NA	NA	NA	NA	NA	NA	NA	NA	NA	NA	NA	30M	NA	NA	NA	NA
01-2020-019_SL	451a25d1	sample	Saliva	Saliva	NA	Cosmos-ID	MDACC1	Prospective	Batch 2	54	F	White	N	Glioma	Oligodendroglioma	II	Low	Mutant	N	N	NA	436	NA	NA	NA	NA	NA	NA	NA	NA	NA	NA	NA	NA	NA	NA	NA	NA	NA	NA	NA	NA	NA	NA	30M	NA	NA	NA	NA
01-2020-020	18d6880b	sample	Stool	Stool	NA	Cosmos-ID	MDACC1	Prospective	Batch 2	63	F	White	Y	Glioma	Astrocytoma	IV	High	Wild	N	N	NA	944	NA	NA	NA	NA	NA	NA	NA	NA	NA	NA	NA	NA	NA	NA	NA	NA	NA	NA	NA	NA	NA	NA	30M	NA	NA	NA	NA
01-2020-020_OR	18d6880b	sample	Oral swab	Oral swab	NA	Cosmos-ID	MDACC1	Prospective	Batch 2	63	F	White	Y	Glioma	Astrocytoma	IV	High	Wild	N	N	NA	944	NA	NA	NA	NA	NA	NA	NA	NA	NA	NA	NA	NA	NA	NA	NA	NA	NA	NA	NA	NA	NA	NA	30M	NA	NA	NA	NA
01-2020-020_SL	18d6880b	sample	Saliva	Saliva	NA	Cosmos-ID	MDACC1	Prospective	Batch 2	63	F	White	Y	Glioma	Astrocytoma	IV	High	Wild	N	N	NA	944	NA	NA	NA	NA	NA	NA	NA	NA	NA	NA	NA	NA	NA	NA	NA	NA	NA	NA	NA	NA	NA	NA	30M	NA	NA	NA	NA
01-2020-021	e3f6abb5	sample	Stool	Stool	NA	Cosmos-ID	MDACC1	Prospective	Batch 2	49	F	White	Unknown	Glioma	Astrocytoma	II	Low	Mutant	N	N	NA	976	NA	NA	NA	NA	NA	NA	NA	NA	NA	NA	NA	NA	NA	NA	NA	NA	NA	NA	NA	NA	NA	NA	30M	NA	NA	NA	NA
01-2020-021_OR	e3f6abb5	sample	Oral swab	Oral swab	NA	Cosmos-ID	MDACC1	Prospective	Batch 2	49	F	White	Unknown	Glioma	Astrocytoma	II	Low	Mutant	N	N	NA	976	NA	NA	NA	NA	NA	NA	NA	NA	NA	NA	NA	NA	NA	NA	NA	NA	NA	NA	NA	NA	NA	NA	30M	NA	NA	NA	NA
01-2020-021_SL	e3f6abb5	sample	Saliva	Saliva	NA	Cosmos-ID	MDACC1	Prospective	Batch 2	49	F	White	Unknown	Glioma	Astrocytoma	II	Low	Mutant	N	N	NA	976	NA	NA	NA	NA	NA	NA	NA	NA	NA	NA	NA	NA	NA	NA	NA	NA	NA	NA	NA	NA	NA	NA	30M	NA	NA	NA	NA
01-2020-022	75d1b18d	sample	Stool	Stool	NA	Cosmos-ID	MDACC1	Prospective	Batch 2	33	F	White	N	Glioma	Astrocytoma	II	Low	Mutant	N	Y	705	1036.29	NA	NA	NA	NA	NA	NA	NA	NA	NA	NA	NA	NA	NA	NA	NA	NA	NA	NA	NA	NA	NA	NA	30M	NA	NA	NA	NA
01-2020-022_OR	75d1b18d	sample	Oral swab	Oral swab	NA	Cosmos-ID	MDACC1	Prospective	Batch 2	33	F	White	N	Glioma	Astrocytoma	II	Low	Mutant	N	Y	705	1036.29	NA	NA	NA	NA	NA	NA	NA	NA	NA	NA	NA	NA	NA	NA	NA	NA	NA	NA	NA	NA	NA	NA	30M	NA	NA	NA	NA
01-2020-022_SL	75d1b18d	sample	Saliva	Saliva	NA	Cosmos-ID	MDACC1	Prospective	Batch 2	33	F	White	N	Glioma	Astrocytoma	II	Low	Mutant	N	Y	705	1036.29	NA	NA	NA	NA	NA	NA	NA	NA	NA	NA	NA	NA	NA	NA	NA	NA	NA	NA	NA	NA	NA	NA	30M	NA	NA	NA	NA
01-2020-024	a3d8973b	sample	Stool	Stool	NA	Cosmos-ID	MDACC1	Prospective	Batch 2	63	M	White	Y	Glioma	Glioblastoma	IV	High	Wild	N	Y	756	882	NA	NA	NA	NA	NA	NA	NA	NA	NA	NA	NA	NA	NA	NA	NA	NA	NA	NA	NA	NA	NA	NA	30M	NA	NA	NA	NA
01-2020-024_OR	a3d8973b	sample	Oral swab	Oral swab	NA	Cosmos-ID	MDACC1	Prospective	Batch 2	63	M	White	Y	Glioma	Glioblastoma	IV	High	Wild	N	Y	756	882	NA	NA	NA	NA	NA	NA	NA	NA	NA	NA	NA	NA	NA	NA	NA	NA	NA	NA	NA	NA	NA	NA	30M	NA	NA	NA	NA
01-2020-024_SL	a3d8973b	sample	Saliva	Saliva	NA	Cosmos-ID	MDACC1	Prospective	Batch 2	63	M	White	Y	Glioma	Glioblastoma	IV	High	Wild	N	Y	756	882	NA	NA	NA	NA	NA	NA	NA	NA	NA	NA	NA	NA	NA	NA	NA	NA	NA	NA	NA	NA	NA	NA	30M	NA	NA	NA	NA
01-2020-027	f1fba467	sample	Stool	Stool	NA	Cosmos-ID	MDACC1	Prospective	Batch 2	42	F	White	N	Glioma	Oligodendroglioma	II	Low	Mutant	N	N	NA	901	NA	NA	NA	NA	NA	NA	NA	NA	NA	NA	NA	NA	NA	NA	NA	NA	NA	NA	NA	NA	NA	NA	30M	NA	NA	NA	NA
01-2020-027_OR	f1fba467	sample	Oral swab	Oral swab	NA	Cosmos-ID	MDACC1	Prospective	Batch 2	42	F	White	N	Glioma	Oligodendroglioma	II	Low	Mutant	N	N	NA	901	NA	NA	NA	NA	NA	NA	NA	NA	NA	NA	NA	NA	NA	NA	NA	NA	NA	NA	NA	NA	NA	NA	30M	NA	NA	NA	NA
01-2020-027_SL	f1fba467	sample	Saliva	Saliva	NA	Cosmos-ID	MDACC1	Prospective	Batch 2	42	F	White	N	Glioma	Oligodendroglioma	II	Low	Mutant	N	N	NA	901	NA	NA	NA	NA	NA	NA	NA	NA	NA	NA	NA	NA	NA	NA	NA	NA	NA	NA	NA	NA	NA	NA	30M	NA	NA	NA	NA
01-2020-028	bf5b5fbe	sample	Stool	Stool	NA	Cosmos-ID	MDACC1	Prospective	Batch 2	74	F	White	Y	Glioma	Glioblastoma	IV	High	Wild	N	Y	911	992	NA	NA	NA	NA	NA	NA	NA	NA	NA	NA	NA	NA	NA	NA	NA	NA	NA	NA	NA	NA	NA	NA	30M	NA	NA	NA	NA
01-2020-028_OR	bf5b5fbe	sample	Oral swab	Oral swab	NA	Cosmos-ID	MDACC1	Prospective	Batch 2	74	F	White	Y	Glioma	Glioblastoma	IV	High	Wild	N	Y	911	992	NA	NA	NA	NA	NA	NA	NA	NA	NA	NA	NA	NA	NA	NA	NA	NA	NA	NA	NA	NA	NA	NA	30M	NA	NA	NA	NA
01-2020-028_SL	bf5b5fbe	sample	Saliva	Saliva	NA	Cosmos-ID	MDACC1	Prospective	Batch 2	74	F	White	Y	Glioma	Glioblastoma	IV	High	Wild	N	Y	911	992	NA	NA	NA	NA	NA	NA	NA	NA	NA	NA	NA	NA	NA	NA	NA	NA	NA	NA	NA	NA	NA	NA	30M	NA	NA	NA	NA
01-2020-029	998f43bc	sample	Stool	Stool	NA	Cosmos-ID	MDACC1	Prospective	Batch 2	20	M	Other	Y	Glioma	Glioblastoma	IV	High	Wild	N	Y	184	325	NA	NA	NA	NA	NA	NA	NA	NA	NA	NA	NA	NA	NA	NA	NA	NA	NA	NA	NA	NA	NA	NA	30M	NA	NA	NA	NA
01-2020-029_OR	998f43bc	sample	Oral swab	Oral swab	NA	Cosmos-ID	MDACC1	Prospective	Batch 2	20	M	Other	Y	Glioma	Glioblastoma	IV	High	Wild	N	Y	184	325	NA	NA	NA	NA	NA	NA	NA	NA	NA	NA	NA	NA	NA	NA	NA	NA	NA	NA	NA	NA	NA	NA	30M	NA	NA	NA	NA
01-2020-029_SL	998f43bc	sample	Saliva	Saliva	NA	Cosmos-ID	MDACC1	Prospective	Batch 2	20	M	Other	Y	Glioma	Glioblastoma	IV	High	Wild	N	Y	184	325	NA	NA	NA	NA	NA	NA	NA	NA	NA	NA	NA	NA	NA	NA	NA	NA	NA	NA	NA	NA	NA	NA	30M	NA	NA	NA	NA
01-2020-041	86162175	sample	Stool	Stool	NA	Cosmos-ID	MDACC1	Prospective	Batch 2	77	M	White	Y	Glioma	Glioblastoma	IV	High	Wild	Y	Y	71	218	NA	NA	NA	NA	NA	NA	NA	NA	NA	NA	NA	NA	NA	NA	NA	NA	NA	NA	NA	NA	NA	NA	30M	NA	NA	NA	NA
01-2020-041_OR	86162175	sample	Oral swab	Oral swab	NA	Cosmos-ID	MDACC1	Prospective	Batch 2	77	M	White	Y	Glioma	Glioblastoma	IV	High	Wild	Y	Y	71	218	NA	NA	NA	NA	NA	NA	NA	NA	NA	NA	NA	NA	NA	NA	NA	NA	NA	NA	NA	NA	NA	NA	30M	NA	NA	NA	NA
01-2020-042	26df63f8	sample	Stool	Stool	NA	Cosmos-ID	MDACC1	Prospective	Batch 2	68	M	White	Y	Glioma	Glioblastoma	IV	High	Wild	N	Y	36	36	NA	NA	NA	NA	NA	NA	NA	NA	NA	NA	NA	NA	NA	NA	NA	NA	NA	NA	NA	NA	NA	NA	30M	NA	NA	NA	NA
01-2020-042_OR	26df63f8	sample	Oral swab	Oral swab	NA	Cosmos-ID	MDACC1	Prospective	Batch 2	68	M	White	Y	Glioma	Glioblastoma	IV	High	Wild	N	Y	36	36	NA	NA	NA	NA	NA	NA	NA	NA	NA	NA	NA	NA	NA	NA	NA	NA	NA	NA	NA	NA	NA	NA	30M	NA	NA	NA	NA
01-2020-042_SL	26df63f8	sample	Saliva	Saliva	NA	Cosmos-ID	MDACC1	Prospective	Batch 2	68	M	White	Y	Glioma	Glioblastoma	IV	High	Wild	N	Y	36	36	NA	NA	NA	NA	NA	NA	NA	NA	NA	NA	NA	NA	NA	NA	NA	NA	NA	NA	NA	NA	NA	NA	30M	NA	NA	NA	NA
01-2020-043	2c4166b8	sample	Stool	Stool	NA	Cosmos-ID	MDACC1	Prospective	Batch 2	68	F	White	Y	Glioma	Glioblastoma	IV	High	Wild	N	Unknown	NA	92	NA	NA	NA	NA	NA	NA	NA	NA	NA	NA	NA	NA	NA	NA	NA	NA	NA	NA	NA	NA	NA	NA	30M	NA	NA	NA	NA
01-2020-043_OR	2c4166b8	sample	Oral swab	Oral swab	NA	Cosmos-ID	MDACC1	Prospective	Batch 2	68	F	White	Y	Glioma	Glioblastoma	IV	High	Wild	N	Unknown	NA	92	NA	NA	NA	NA	NA	NA	NA	NA	NA	NA	NA	NA	NA	NA	NA	NA	NA	NA	NA	NA	NA	NA	30M	NA	NA	NA	NA
01-2020-044	9d1699d0	sample	Stool	Stool	NA	Cosmos-ID	MDACC1	Prospective	Batch 2	53	F	Other	Y	Glioma	Glioblastoma	IV	High	Wild	N	N	NA	318	NA	NA	NA	NA	NA	NA	NA	NA	NA	NA	NA	NA	NA	NA	NA	NA	NA	NA	NA	NA	NA	NA	30M	NA	NA	NA	NA
01-2020-044_OR	9d1699d0	sample	Oral swab	Oral swab	NA	Cosmos-ID	MDACC1	Prospective	Batch 2	53	F	Other	Y	Glioma	Glioblastoma	IV	High	Wild	N	N	NA	318	NA	NA	NA	NA	NA	NA	NA	NA	NA	NA	NA	NA	NA	NA	NA	NA	NA	NA	NA	NA	NA	NA	30M	NA	NA	NA	NA
01-2020-046	478eca08	sample	Stool	Stool	NA	Cosmos-ID	MDACC1	Prospective	Batch 2	45	F	White	Y	Glioma	Glioma + Treatment Changes	Unknown	Unknown	Wild	Y	N	NA	800	NA	NA	NA	NA	NA	NA	NA	NA	NA	NA	NA	NA	NA	NA	NA	NA	NA	NA	NA	NA	NA	NA	30M	NA	NA	NA	NA
01-2020-046_OR	478eca08	sample	Oral swab	Oral swab	NA	Cosmos-ID	MDACC1	Prospective	Batch 2	45	F	White	Y	Glioma	Glioma + Treatment Changes	Unknown	Unknown	Wild	Y	N	NA	800	NA	NA	NA	NA	NA	NA	NA	NA	NA	NA	NA	NA	NA	NA	NA	NA	NA	NA	NA	NA	NA	NA	30M	NA	NA	NA	NA
01-2020-049	d5e9f5b1	sample	Stool	Stool	NA	Cosmos-ID	MDACC1	Prospective	Batch 2	63	M	White	Y	Glioma	Glioblastoma	IV	High	Wild	N	Y	353	419	NA	NA	NA	NA	NA	NA	NA	NA	NA	NA	NA	NA	NA	NA	NA	NA	NA	NA	NA	NA	NA	NA	30M	NA	NA	NA	NA
01-2020-049_OR	d5e9f5b1	sample	Oral swab	Oral swab	NA	Cosmos-ID	MDACC1	Prospective	Batch 2	63	M	White	Y	Glioma	Glioblastoma	IV	High	Wild	N	Y	353	419	NA	NA	NA	NA	NA	NA	NA	NA	NA	NA	NA	NA	NA	NA	NA	NA	NA	NA	NA	NA	NA	NA	30M	NA	NA	NA	NA
01-2020-050	aa087d6e	sample	Stool	Stool	NA	Cosmos-ID	MDACC1	Prospective	Batch 2	64	M	White	Y	Glioma	Glioblastoma	IV	High	Wild	Y	Y	73	73	NA	NA	NA	NA	NA	NA	NA	NA	NA	NA	NA	NA	NA	NA	NA	NA	NA	NA	NA	NA	NA	NA	30M	NA	NA	NA	NA
01-2020-050_OR	aa087d6e	sample	Oral swab	Oral swab	NA	Cosmos-ID	MDACC1	Prospective	Batch 2	64	M	White	Y	Glioma	Glioblastoma	IV	High	Wild	Y	Y	73	73	NA	NA	NA	NA	NA	NA	NA	NA	NA	NA	NA	NA	NA	NA	NA	NA	NA	NA	NA	NA	NA	NA	30M	NA	NA	NA	NA
01-2020-050_SL	aa087d6e	sample	Saliva	Saliva	NA	Cosmos-ID	MDACC1	Prospective	Batch 2	64	M	White	Y	Glioma	Glioblastoma	IV	High	Wild	Y	Y	73	73	NA	NA	NA	NA	NA	NA	NA	NA	NA	NA	NA	NA	NA	NA	NA	NA	NA	NA	NA	NA	NA	NA	30M	NA	NA	NA	NA
01-2020-052	dbc4e09d	sample	Stool	Stool	NA	Cosmos-ID	MDACC1	Prospective	Batch 2	43	M	White	Y	Glioma	Glioblastoma	IV	High	Wild	Y	Y	20	210	NA	NA	NA	NA	NA	NA	NA	NA	NA	NA	NA	NA	NA	NA	NA	NA	NA	NA	NA	NA	NA	NA	30M	NA	NA	NA	NA
01-2020-052_OR	dbc4e09d	sample	Oral swab	Oral swab	NA	Cosmos-ID	MDACC1	Prospective	Batch 2	43	M	White	Y	Glioma	Glioblastoma	IV	High	Wild	Y	Y	20	210	NA	NA	NA	NA	NA	NA	NA	NA	NA	NA	NA	NA	NA	NA	NA	NA	NA	NA	NA	NA	NA	NA	30M	NA	NA	NA	NA
01-2020-052_SL	dbc4e09d	sample	Saliva	Saliva	NA	Cosmos-ID	MDACC1	Prospective	Batch 2	43	M	White	Y	Glioma	Glioblastoma	IV	High	Wild	Y	Y	20	210	NA	NA	NA	NA	NA	NA	NA	NA	NA	NA	NA	NA	NA	NA	NA	NA	NA	NA	NA	NA	NA	NA	30M	NA	NA	NA	NA
01-2020-056	3bb0a0af	sample	Stool	Stool	NA	Cosmos-ID	MDACC1	Prospective	Batch 2	43	F	Asian	Unknown	Glioma	Anaplastic Oligodendroglioma	III	High	Mutant	Y	Unknown	NA	NA	NA	NA	NA	NA	NA	NA	NA	NA	NA	NA	NA	NA	NA	NA	NA	NA	NA	NA	NA	NA	NA	NA	30M	NA	NA	NA	NA
01-2020-056_OR	3bb0a0af	sample	Oral swab	Oral swab	NA	Cosmos-ID	MDACC1	Prospective	Batch 2	43	F	Asian	Unknown	Glioma	Anaplastic Oligodendroglioma	III	High	Mutant	Y	Unknown	NA	NA	NA	NA	NA	NA	NA	NA	NA	NA	NA	NA	NA	NA	NA	NA	NA	NA	NA	NA	NA	NA	NA	NA	30M	NA	NA	NA	NA
01-2020-058	f9839dca	sample	Stool	Stool	NA	Cosmos-ID	MDACC1	Prospective	Batch 2	44	M	White	N	Glioma	Oligodendroglioma	II	Low	Mutant	N	N	NA	835	NA	NA	NA	NA	NA	NA	NA	NA	NA	NA	NA	NA	NA	NA	NA	NA	NA	NA	NA	NA	NA	NA	30M	NA	NA	NA	NA
01-2020-058-Or	f9839dca	sample	Oral swab	Oral swab	NA	Cosmos-ID	MDACC1	Prospective	Batch 2	44	M	White	N	Glioma	Oligodendroglioma	II	Low	Mutant	N	N	NA	835	NA	NA	NA	NA	NA	NA	NA	NA	NA	NA	NA	NA	NA	NA	NA	NA	NA	NA	NA	NA	NA	NA	30M	NA	NA	NA	NA
02-2020-008	3321faed	sample	Stool	Stool	NA	Cosmos-ID	MDACC1	Prospective	Batch 1	62	M	Hispanic	Y	Met	NA	NA	NA	NA	NA	NA	NA	NA	Renal cell carcinoma	Others	Unknown	Y	N	Y	N	N	uncontrolled	N	NA	836	NA	NA	NA	NA	NA	NA	NA	NA	NA	NA	30M	NA	NA	NA	NA
02-2020-008_OR	3321faed	sample	Oral swab	Oral swab	NA	Cosmos-ID	MDACC1	Prospective	Batch 1	62	M	Hispanic	Y	Met	NA	NA	NA	NA	NA	NA	NA	NA	Renal cell carcinoma	Others	Unknown	Y	N	Y	N	N	uncontrolled	N	NA	836	NA	NA	NA	NA	NA	NA	NA	NA	NA	NA	30M	NA	NA	NA	NA
02-2020-008_SL	3321faed	sample	Saliva	Saliva	NA	Cosmos-ID	MDACC1	Prospective	Batch 1	62	M	Hispanic	Y	Met	NA	NA	NA	NA	NA	NA	NA	NA	Renal cell carcinoma	Others	Unknown	Y	N	Y	N	N	uncontrolled	N	NA	836	NA	NA	NA	NA	NA	NA	NA	NA	NA	NA	30M	NA	NA	NA	NA
02-2020-010	fa9f93ad	sample	Stool	Stool	NA	Cosmos-ID	MDACC1	Prospective	Batch 1	60	F	White	Y	Met	NA	NA	NA	NA	NA	NA	NA	NA	Non-small cell lung cancer	LuCa	Unknown	N	N	N	N	N	uncontrolled	Unknown	NA	831	NA	NA	NA	NA	NA	NA	NA	NA	NA	NA	30M	NA	NA	NA	NA
02-2020-010_OR	fa9f93ad	sample	Oral swab	Oral swab	NA	Cosmos-ID	MDACC1	Prospective	Batch 1	60	F	White	Y	Met	NA	NA	NA	NA	NA	NA	NA	NA	Non-small cell lung cancer	LuCa	Unknown	N	N	N	N	N	uncontrolled	Unknown	NA	831	NA	NA	NA	NA	NA	NA	NA	NA	NA	NA	30M	NA	NA	NA	NA
02-2020-010_SL	fa9f93ad	sample	Saliva	Saliva	NA	Cosmos-ID	MDACC1	Prospective	Batch 1	60	F	White	Y	Met	NA	NA	NA	NA	NA	NA	NA	NA	Non-small cell lung cancer	LuCa	Unknown	N	N	N	N	N	uncontrolled	Unknown	NA	831	NA	NA	NA	NA	NA	NA	NA	NA	NA	NA	30M	NA	NA	NA	NA
02-2020-013	ff3a6780	sample	Stool	Stool	NA	Cosmos-ID	MDACC1	Prospective	Batch 1	48	F	White	Y	Met	NA	NA	NA	NA	NA	NA	NA	NA	Non-small cell lung cancer	LuCa	ALK+	Y	N	N	Y	N	uncontrolled	Y	163.236	336	NA	NA	NA	NA	NA	NA	NA	NA	NA	NA	30M	NA	NA	NA	NA
02-2020-013_OR	ff3a6780	sample	Oral swab	Oral swab	NA	Cosmos-ID	MDACC1	Prospective	Batch 1	48	F	White	Y	Met	NA	NA	NA	NA	NA	NA	NA	NA	Non-small cell lung cancer	LuCa	ALK+	Y	N	N	Y	N	uncontrolled	Y	163.236	336	NA	NA	NA	NA	NA	NA	NA	NA	NA	NA	30M	NA	NA	NA	NA
02-2020-013_SL	ff3a6780	sample	Saliva	Saliva	NA	Cosmos-ID	MDACC1	Prospective	Batch 1	48	F	White	Y	Met	NA	NA	NA	NA	NA	NA	NA	NA	Non-small cell lung cancer	LuCa	ALK+	Y	N	N	Y	N	uncontrolled	Y	163.236	336	NA	NA	NA	NA	NA	NA	NA	NA	NA	NA	30M	NA	NA	NA	NA
02-2020-016	52dd2f19	sample	Stool	Stool	NA	Cosmos-ID	MDACC1	Prospective	Batch 1	63	F	Hispanic	N	Met	NA	NA	NA	NA	NA	NA	NA	NA	Breast cancer	BCa	ER+PR-HER2-	Y	Y	N	N	N	uncontrolled	Y	193.653	302	NA	NA	NA	NA	NA	NA	NA	NA	NA	NA	30M	NA	NA	NA	NA
02-2020-016_OR	52dd2f19	sample	Oral swab	Oral swab	NA	Cosmos-ID	MDACC1	Prospective	Batch 1	63	F	Hispanic	N	Met	NA	NA	NA	NA	NA	NA	NA	NA	Breast cancer	BCa	ER+PR-HER2-	Y	Y	N	N	N	uncontrolled	Y	193.653	302	NA	NA	NA	NA	NA	NA	NA	NA	NA	NA	30M	NA	NA	NA	NA
02-2020-016_SL	52dd2f19	sample	Saliva	Saliva	NA	Cosmos-ID	MDACC1	Prospective	Batch 1	63	F	Hispanic	N	Met	NA	NA	NA	NA	NA	NA	NA	NA	Breast cancer	BCa	ER+PR-HER2-	Y	Y	N	N	N	uncontrolled	Y	193.653	302	NA	NA	NA	NA	NA	NA	NA	NA	NA	NA	30M	NA	NA	NA	NA
02-2020-018	bf44721c	sample	Stool	Stool	NA	Cosmos-ID	MDACC1	Prospective	Batch 1	66	F	White	Y	Met	NA	NA	NA	NA	NA	NA	NA	NA	Non-small cell lung cancer	LuCa	EGFR+	Y	Y	N	Y	N	controlled	N	NA	959	NA	NA	NA	NA	NA	NA	NA	NA	NA	NA	30M	NA	NA	NA	NA
02-2020-018_OR	bf44721c	sample	Oral swab	Oral swab	NA	Cosmos-ID	MDACC1	Prospective	Batch 1	66	F	White	Y	Met	NA	NA	NA	NA	NA	NA	NA	NA	Non-small cell lung cancer	LuCa	EGFR+	Y	Y	N	Y	N	controlled	N	NA	959	NA	NA	NA	NA	NA	NA	NA	NA	NA	NA	30M	NA	NA	NA	NA
02-2020-018_SL	bf44721c	sample	Saliva	Saliva	NA	Cosmos-ID	MDACC1	Prospective	Batch 1	66	F	White	Y	Met	NA	NA	NA	NA	NA	NA	NA	NA	Non-small cell lung cancer	LuCa	EGFR+	Y	Y	N	Y	N	controlled	N	NA	959	NA	NA	NA	NA	NA	NA	NA	NA	NA	NA	30M	NA	NA	NA	NA
02-2020-020	530a10cc	sample	Stool	Stool	NA	Cosmos-ID	MDACC1	Prospective	Batch 1	38	F	White	Unknown	Met	NA	NA	NA	NA	NA	NA	NA	NA	Non-small cell lung cancer	LuCa	EGFR+	Y	Y	N	N	N	uncontrolled	Y	171.347	787	NA	NA	NA	NA	NA	NA	NA	NA	NA	NA	30M	NA	NA	NA	NA
02-2020-020_OR	530a10cc	sample	Oral swab	Oral swab	NA	Cosmos-ID	MDACC1	Prospective	Batch 1	38	F	White	Unknown	Met	NA	NA	NA	NA	NA	NA	NA	NA	Non-small cell lung cancer	LuCa	EGFR+	Y	Y	N	N	N	uncontrolled	Y	171.347	787	NA	NA	NA	NA	NA	NA	NA	NA	NA	NA	30M	NA	NA	NA	NA
02-2020-020_SL	530a10cc	sample	Saliva	Saliva	NA	Cosmos-ID	MDACC1	Prospective	Batch 1	38	F	White	Unknown	Met	NA	NA	NA	NA	NA	NA	NA	NA	Non-small cell lung cancer	LuCa	EGFR+	Y	Y	N	N	N	uncontrolled	Y	171.347	787	NA	NA	NA	NA	NA	NA	NA	NA	NA	NA	30M	NA	NA	NA	NA
02-2020-022	bf15633a	sample	Stool	Stool	NA	Cosmos-ID	MDACC1	Prospective	Batch 1	54	F	White	N	Met	NA	NA	NA	NA	NA	NA	NA	NA	Breast cancer	BCa	ER-PR-HER2-	Y	N	Y	N	N	uncontrolled	N	NA	30	NA	NA	NA	NA	NA	NA	NA	NA	NA	NA	30M	NA	NA	NA	NA
02-2020-022_OR	bf15633a	sample	Oral swab	Oral swab	NA	Cosmos-ID	MDACC1	Prospective	Batch 1	54	F	White	N	Met	NA	NA	NA	NA	NA	NA	NA	NA	Breast cancer	BCa	ER-PR-HER2-	Y	N	Y	N	N	uncontrolled	N	NA	30	NA	NA	NA	NA	NA	NA	NA	NA	NA	NA	30M	NA	NA	NA	NA
02-2020-022_SL	bf15633a	sample	Saliva	Saliva	NA	Cosmos-ID	MDACC1	Prospective	Batch 1	54	F	White	N	Met	NA	NA	NA	NA	NA	NA	NA	NA	Breast cancer	BCa	ER-PR-HER2-	Y	N	Y	N	N	uncontrolled	N	NA	30	NA	NA	NA	NA	NA	NA	NA	NA	NA	NA	30M	NA	NA	NA	NA
02-2020-026	f7c8ee23	sample	Stool	Stool	NA	Cosmos-ID	MDACC1	Prospective	Batch 2	78	F	White	Y	Met	NA	NA	NA	NA	NA	NA	NA	NA	Cholangiocarcinoma	Others	Unknown	N	N	N	N	N	uncontrolled	Y	29.4028	29	NA	NA	NA	NA	NA	NA	NA	NA	NA	NA	30M	NA	NA	NA	NA
02-2020-026_OR	f7c8ee23	sample	Oral swab	Oral swab	NA	Cosmos-ID	MDACC1	Prospective	Batch 2	78	F	White	Y	Met	NA	NA	NA	NA	NA	NA	NA	NA	Cholangiocarcinoma	Others	Unknown	N	N	N	N	N	uncontrolled	Y	29.4028	29	NA	NA	NA	NA	NA	NA	NA	NA	NA	NA	30M	NA	NA	NA	NA
02-2020-026_SL	f7c8ee23	sample	Saliva	Saliva	NA	Cosmos-ID	MDACC1	Prospective	Batch 2	78	F	White	Y	Met	NA	NA	NA	NA	NA	NA	NA	NA	Cholangiocarcinoma	Others	Unknown	N	N	N	N	N	uncontrolled	Y	29.4028	29	NA	NA	NA	NA	NA	NA	NA	NA	NA	NA	30M	NA	NA	NA	NA
02-2020-028	7db3978d	sample	Stool	Stool	NA	Cosmos-ID	MDACC1	Prospective	Batch 2	70	M	White	Y	Met	NA	NA	NA	NA	NA	NA	NA	NA	Renal cell carcinoma	Others	Unknown	Y	Y	Y	N	N	uncontrolled	Y	139.917	326	NA	NA	NA	NA	NA	NA	NA	NA	NA	NA	30M	NA	NA	NA	NA
02-2020-028_OR	7db3978d	sample	Oral swab	Oral swab	NA	Cosmos-ID	MDACC1	Prospective	Batch 2	70	M	White	Y	Met	NA	NA	NA	NA	NA	NA	NA	NA	Renal cell carcinoma	Others	Unknown	Y	Y	Y	N	N	uncontrolled	Y	139.917	326	NA	NA	NA	NA	NA	NA	NA	NA	NA	NA	30M	NA	NA	NA	NA
02-2020-028_SL	7db3978d	sample	Saliva	Saliva	NA	Cosmos-ID	MDACC1	Prospective	Batch 2	70	M	White	Y	Met	NA	NA	NA	NA	NA	NA	NA	NA	Renal cell carcinoma	Others	Unknown	Y	Y	Y	N	N	uncontrolled	Y	139.917	326	NA	NA	NA	NA	NA	NA	NA	NA	NA	NA	30M	NA	NA	NA	NA
02-2020-029	bcf829a0	sample	Stool	Stool	NA	Cosmos-ID	MDACC1	Prospective	Batch 2	23	M	Hispanic	Y	Met	NA	NA	NA	NA	NA	NA	NA	NA	Germ cell cancer	Others	Unknown	N	N	N	N	N	uncontrolled	Y	73	72	NA	NA	NA	NA	NA	NA	NA	NA	NA	NA	30M	NA	NA	NA	NA
02-2020-029_OR	bcf829a0	sample	Oral swab	Oral swab	NA	Cosmos-ID	MDACC1	Prospective	Batch 2	23	M	Hispanic	Y	Met	NA	NA	NA	NA	NA	NA	NA	NA	Germ cell cancer	Others	Unknown	N	N	N	N	N	uncontrolled	Y	73	72	NA	NA	NA	NA	NA	NA	NA	NA	NA	NA	30M	NA	NA	NA	NA
02-2020-029_SL	bcf829a0	sample	Saliva	Saliva	NA	Cosmos-ID	MDACC1	Prospective	Batch 2	23	M	Hispanic	Y	Met	NA	NA	NA	NA	NA	NA	NA	NA	Germ cell cancer	Others	Unknown	N	N	N	N	N	uncontrolled	Y	73	72	NA	NA	NA	NA	NA	NA	NA	NA	NA	NA	30M	NA	NA	NA	NA
02-2020-030	b53b0f0d	sample	Stool	Stool	NA	Cosmos-ID	MDACC1	Prospective	Batch 2	56	M	White	Y	Met	NA	NA	NA	NA	NA	NA	NA	NA	Melanoma	Mel	BRAF mut	Y	Y	Y	Y	N	uncontrolled	Unknown	NA	104	NA	NA	NA	NA	NA	NA	NA	NA	NA	NA	30M	NA	NA	NA	NA
02-2020-030_OR	b53b0f0d	sample	Oral swab	Oral swab	NA	Cosmos-ID	MDACC1	Prospective	Batch 2	56	M	White	Y	Met	NA	NA	NA	NA	NA	NA	NA	NA	Melanoma	Mel	BRAF mut	Y	Y	Y	Y	N	uncontrolled	Unknown	NA	104	NA	NA	NA	NA	NA	NA	NA	NA	NA	NA	30M	NA	NA	NA	NA
02-2020-030_SL	b53b0f0d	sample	Saliva	Saliva	NA	Cosmos-ID	MDACC1	Prospective	Batch 2	56	M	White	Y	Met	NA	NA	NA	NA	NA	NA	NA	NA	Melanoma	Mel	BRAF mut	Y	Y	Y	Y	N	uncontrolled	Unknown	NA	104	NA	NA	NA	NA	NA	NA	NA	NA	NA	NA	30M	NA	NA	NA	NA
02-2020-034	b9211e53	sample	Stool	Stool	NA	Cosmos-ID	MDACC1	Prospective	Batch 2	62	F	White	Y	Met	NA	NA	NA	NA	NA	NA	NA	NA	Pancreatic cancer	Others	BRCA2+	Y	Y	Y	Y	N	uncontrolled	Y	188.583	667	NA	NA	NA	NA	NA	NA	NA	NA	NA	NA	30M	NA	NA	NA	NA
02-2020-034_OR	b9211e53	sample	Oral swab	Oral swab	NA	Cosmos-ID	MDACC1	Prospective	Batch 2	62	F	White	Y	Met	NA	NA	NA	NA	NA	NA	NA	NA	Pancreatic cancer	Others	BRCA2+	Y	Y	Y	Y	N	uncontrolled	Y	188.583	667	NA	NA	NA	NA	NA	NA	NA	NA	NA	NA	30M	NA	NA	NA	NA
02-2020-034_SL	b9211e53	sample	Saliva	Saliva	NA	Cosmos-ID	MDACC1	Prospective	Batch 2	62	F	White	Y	Met	NA	NA	NA	NA	NA	NA	NA	NA	Pancreatic cancer	Others	BRCA2+	Y	Y	Y	Y	N	uncontrolled	Y	188.583	667	NA	NA	NA	NA	NA	NA	NA	NA	NA	NA	30M	NA	NA	NA	NA
02-2020-035	fa43a1e5	sample	Stool	Stool	NA	Cosmos-ID	MDACC1	Prospective	Batch 2	66	M	White	Y	Met	NA	NA	NA	NA	NA	NA	NA	NA	Oropharyngeal cancer	Others	HPV+	Y	Y	Y	N	N	uncontrolled	Unknown	NA	Unknown	NA	NA	NA	NA	NA	NA	NA	NA	NA	NA	30M	NA	NA	NA	NA
02-2020-035_OR	fa43a1e5	sample	Oral swab	Oral swab	NA	Cosmos-ID	MDACC1	Prospective	Batch 2	66	M	White	Y	Met	NA	NA	NA	NA	NA	NA	NA	NA	Oropharyngeal cancer	Others	HPV+	Y	Y	Y	N	N	uncontrolled	Unknown	NA	Unknown	NA	NA	NA	NA	NA	NA	NA	NA	NA	NA	30M	NA	NA	NA	NA
02-2020-035_SL	fa43a1e5	sample	Saliva	Saliva	NA	Cosmos-ID	MDACC1	Prospective	Batch 2	66	M	White	Y	Met	NA	NA	NA	NA	NA	NA	NA	NA	Oropharyngeal cancer	Others	HPV+	Y	Y	Y	N	N	uncontrolled	Unknown	NA	Unknown	NA	NA	NA	NA	NA	NA	NA	NA	NA	NA	30M	NA	NA	NA	NA
02-2020-037	ae00cd8e	sample	Stool	Stool	NA	Cosmos-ID	MDACC1	Prospective	Batch 2	73	M	White	Unknown	Met	NA	NA	NA	NA	NA	NA	NA	NA	Melanoma	Mel	Unknown	N	N	N	N	N	controlled	Y	107.472	673	NA	NA	NA	NA	NA	NA	NA	NA	NA	NA	30M	NA	NA	NA	NA
02-2020-037_OR	ae00cd8e	sample	Oral swab	Oral swab	NA	Cosmos-ID	MDACC1	Prospective	Batch 2	73	M	White	Unknown	Met	NA	NA	NA	NA	NA	NA	NA	NA	Melanoma	Mel	Unknown	N	N	N	N	N	controlled	Y	107.472	673	NA	NA	NA	NA	NA	NA	NA	NA	NA	NA	30M	NA	NA	NA	NA
02-2020-037_SL	ae00cd8e	sample	Saliva	Saliva	NA	Cosmos-ID	MDACC1	Prospective	Batch 2	73	M	White	Unknown	Met	NA	NA	NA	NA	NA	NA	NA	NA	Melanoma	Mel	Unknown	N	N	N	N	N	controlled	Y	107.472	673	NA	NA	NA	NA	NA	NA	NA	NA	NA	NA	30M	NA	NA	NA	NA
02-2020-040	80f87c96	sample	Stool	Stool	NA	Cosmos-ID	MDACC1	Prospective	Batch 2	67	M	White	Y	Met	NA	NA	NA	NA	NA	NA	NA	NA	Melanoma	Mel	BRAF mut	N	N	N	N	N	controlled	Y	59.8194	624	NA	NA	NA	NA	NA	NA	NA	NA	NA	NA	30M	NA	NA	NA	NA
02-2020-040_OR	80f87c96	sample	Oral swab	Oral swab	NA	Cosmos-ID	MDACC1	Prospective	Batch 2	67	M	White	Y	Met	NA	NA	NA	NA	NA	NA	NA	NA	Melanoma	Mel	BRAF mut	N	N	N	N	N	controlled	Y	59.8194	624	NA	NA	NA	NA	NA	NA	NA	NA	NA	NA	30M	NA	NA	NA	NA
02-2020-040_SL	80f87c96	sample	Saliva	Saliva	NA	Cosmos-ID	MDACC1	Prospective	Batch 2	67	M	White	Y	Met	NA	NA	NA	NA	NA	NA	NA	NA	Melanoma	Mel	BRAF mut	N	N	N	N	N	controlled	Y	59.8194	624	NA	NA	NA	NA	NA	NA	NA	NA	NA	NA	30M	NA	NA	NA	NA
02-2020-041	6b562f01	sample	Stool	Stool	NA	Cosmos-ID	MDACC1	Prospective	Batch 2	69	F	Hispanic	N	Met	NA	NA	NA	NA	NA	NA	NA	NA	Breast cancer	BCa	ER-PR-HER2+	Y	Y	N	Y	Y	controlled	Y	147.014	587	NA	NA	NA	NA	NA	NA	NA	NA	NA	NA	30M	NA	NA	NA	NA
02-2020-041_OR	6b562f01	sample	Oral swab	Oral swab	NA	Cosmos-ID	MDACC1	Prospective	Batch 2	69	F	Hispanic	N	Met	NA	NA	NA	NA	NA	NA	NA	NA	Breast cancer	BCa	ER-PR-HER2+	Y	Y	N	Y	Y	controlled	Y	147.014	587	NA	NA	NA	NA	NA	NA	NA	NA	NA	NA	30M	NA	NA	NA	NA
02-2020-041_SL	6b562f01	sample	Saliva	Saliva	NA	Cosmos-ID	MDACC1	Prospective	Batch 2	69	F	Hispanic	N	Met	NA	NA	NA	NA	NA	NA	NA	NA	Breast cancer	BCa	ER-PR-HER2+	Y	Y	N	Y	Y	controlled	Y	147.014	587	NA	NA	NA	NA	NA	NA	NA	NA	NA	NA	30M	NA	NA	NA	NA
02-2020-044	758cf095	sample	Stool	Stool	NA	Cosmos-ID	MDACC1	Prospective	Batch 2	69	M	White	Y	Met	NA	NA	NA	NA	NA	NA	NA	NA	Melanoma	Mel	BRAF mut	Y	N	Y	Y	N	controlled	Y	318.361	314	NA	NA	NA	NA	NA	NA	NA	NA	NA	NA	30M	NA	NA	NA	NA
02-2020-044_OR	758cf095	sample	Oral swab	Oral swab	NA	Cosmos-ID	MDACC1	Prospective	Batch 2	69	M	White	Y	Met	NA	NA	NA	NA	NA	NA	NA	NA	Melanoma	Mel	BRAF mut	Y	N	Y	Y	N	controlled	Y	318.361	314	NA	NA	NA	NA	NA	NA	NA	NA	NA	NA	30M	NA	NA	NA	NA
02-2020-044_SL	758cf095	sample	Saliva	Saliva	NA	Cosmos-ID	MDACC1	Prospective	Batch 2	69	M	White	Y	Met	NA	NA	NA	NA	NA	NA	NA	NA	Melanoma	Mel	BRAF mut	Y	N	Y	Y	N	controlled	Y	318.361	314	NA	NA	NA	NA	NA	NA	NA	NA	NA	NA	30M	NA	NA	NA	NA
02-2020-047	ff3a6780	sample	Stool	Stool	NA	Cosmos-ID	MDACC1	Prospective	Batch 2	49	F	White	Y	Met	NA	NA	NA	NA	NA	NA	NA	NA	Non-small cell lung cancer	LuCa	ALK+	Y	Y	N	Y	N	uncontrolled	Y	163.236	336	NA	NA	NA	NA	NA	NA	NA	NA	NA	NA	30M	NA	NA	NA	NA
02-2020-047_OR	ff3a6780	sample	Oral swab	Oral swab	NA	Cosmos-ID	MDACC1	Prospective	Batch 2	49	F	White	Y	Met	NA	NA	NA	NA	NA	NA	NA	NA	Non-small cell lung cancer	LuCa	ALK+	Y	Y	N	Y	N	uncontrolled	Y	163.236	336	NA	NA	NA	NA	NA	NA	NA	NA	NA	NA	30M	NA	NA	NA	NA
02-2020-047_SL	ff3a6780	sample	Saliva	Saliva	NA	Cosmos-ID	MDACC1	Prospective	Batch 2	49	F	White	Y	Met	NA	NA	NA	NA	NA	NA	NA	NA	Non-small cell lung cancer	LuCa	ALK+	Y	Y	N	Y	N	uncontrolled	Y	163.236	336	NA	NA	NA	NA	NA	NA	NA	NA	NA	NA	30M	NA	NA	NA	NA
02-2020-049	3b217b8b	sample	Stool	Stool	NA	Cosmos-ID	MDACC1	Prospective	Batch 2	70	F	White	Y	Glioma	Glioblastoma	IV	High	Wild	N	Y	337	386	NA	NA	NA	NA	NA	NA	NA	NA	NA	NA	NA	NA	NA	NA	NA	NA	NA	NA	NA	NA	NA	NA	30M	NA	NA	NA	NA
02-2020-49-Or	3b217b8b	sample	Oral swab	Oral swab	NA	Cosmos-ID	MDACC1	Prospective	Batch 2	70	F	White	Y	Glioma	Glioblastoma	IV	High	Wild	N	Y	337	386	NA	NA	NA	NA	NA	NA	NA	NA	NA	NA	NA	NA	NA	NA	NA	NA	NA	NA	NA	NA	NA	NA	30M	NA	NA	NA	NA
02-2020-49-SL	3b217b8b	sample	Saliva	Saliva	NA	Cosmos-ID	MDACC1	Prospective	Batch 2	70	F	White	Y	Glioma	Glioblastoma	IV	High	Wild	N	Y	337	386	NA	NA	NA	NA	NA	NA	NA	NA	NA	NA	NA	NA	NA	NA	NA	NA	NA	NA	NA	NA	NA	NA	30M	NA	NA	NA	NA
02-2020-050	3e902487	sample	Stool	Stool	NA	Cosmos-ID	MDACC1	Prospective	Batch 2	69	M	White	Y	Met	NA	NA	NA	NA	NA	NA	NA	NA	Melanoma	Mel	Unknown	Y	N	Y	N	Y	uncontrolled	Unknown	NA	Unknown	NA	NA	NA	NA	NA	NA	NA	NA	NA	NA	30M	NA	NA	NA	NA
02-2020-50-Or	3e902487	sample	Oral swab	Oral swab	NA	Cosmos-ID	MDACC1	Prospective	Batch 2	69	M	White	Y	Met	NA	NA	NA	NA	NA	NA	NA	NA	Melanoma	Mel	Unknown	Y	N	Y	N	Y	uncontrolled	Unknown	NA	Unknown	NA	NA	NA	NA	NA	NA	NA	NA	NA	NA	30M	NA	NA	NA	NA
02-2020-051	7c1065d7	sample	Stool	Stool	NA	Cosmos-ID	MDACC1	Prospective	Batch 2	62	M	Hispanic	Y	Met	NA	NA	NA	NA	NA	NA	NA	NA	Non-small cell lung cancer	LuCa	Unknown	N	N	N	N	N	unknown	Unknown	Unknown	Unknown	NA	NA	NA	NA	NA	NA	NA	NA	NA	NA	30M	NA	NA	NA	NA
BM-02-2020-51-Or	7c1065d7	sample	Oral swab	Oral swab	NA	Cosmos-ID	MDACC1	Prospective	Batch 2	62	M	Hispanic	Y	Met	NA	NA	NA	NA	NA	NA	NA	NA	Non-small cell lung cancer	LuCa	Unknown	N	N	N	N	N	unknown	Unknown	Unknown	Unknown	NA	NA	NA	NA	NA	NA	NA	NA	NA	NA	30M	NA	NA	NA	NA
02-2020-51-SL	7c1065d7	sample	Saliva	Saliva	NA	Cosmos-ID	MDACC1	Prospective	Batch 2	62	M	Hispanic	Y	Met	NA	NA	NA	NA	NA	NA	NA	NA	Non-small cell lung cancer	LuCa	Unknown	N	N	N	N	N	unknown	Unknown	Unknown	Unknown	NA	NA	NA	NA	NA	NA	NA	NA	NA	NA	30M	NA	NA	NA	NA
02-2020-052	41c9ef55	sample	Stool	Stool	NA	Cosmos-ID	MDACC1	Prospective	Batch 2	69	F	Unknown	Y	Met	NA	NA	NA	NA	NA	NA	NA	NA	Breast cancer	BCa	ER-PR-HER2+	Y	N	N	Y	N	controlled	N	NA	568	NA	NA	NA	NA	NA	NA	NA	NA	NA	NA	30M	NA	NA	NA	NA
BM-02-2020-52-Or	41c9ef55	sample	Oral swab	Oral swab	NA	Cosmos-ID	MDACC1	Prospective	Batch 2	69	F	Unknown	Y	Met	NA	NA	NA	NA	NA	NA	NA	NA	Breast cancer	BCa	ER-PR-HER2+	Y	N	N	Y	N	controlled	N	NA	568	NA	NA	NA	NA	NA	NA	NA	NA	NA	NA	30M	NA	NA	NA	NA
02-2020-053	2d5fa31d	sample	Stool	Stool	NA	Cosmos-ID	MDACC1	Prospective	Batch 2	76	M	White	Y	Met	NA	NA	NA	NA	NA	NA	NA	NA	Melanoma	Mel	BRAF mut	N	N	N	N	N	controlled	Y	228.125	534	NA	NA	NA	NA	NA	NA	NA	NA	NA	NA	30M	NA	NA	NA	NA
02-2020-053_OR	2d5fa31d	sample	Oral swab	Oral swab	NA	Cosmos-ID	MDACC1	Prospective	Batch 2	76	M	White	Y	Met	NA	NA	NA	NA	NA	NA	NA	NA	Melanoma	Mel	BRAF mut	N	N	N	N	N	controlled	Y	228.125	534	NA	NA	NA	NA	NA	NA	NA	NA	NA	NA	30M	NA	NA	NA	NA
02-2020-053_SL	2d5fa31d	sample	Saliva	Saliva	NA	Cosmos-ID	MDACC1	Prospective	Batch 2	76	M	White	Y	Met	NA	NA	NA	NA	NA	NA	NA	NA	Melanoma	Mel	BRAF mut	N	N	N	N	N	controlled	Y	228.125	534	NA	NA	NA	NA	NA	NA	NA	NA	NA	NA	30M	NA	NA	NA	NA
02-2020-055	046a862c	sample	Stool	Stool	NA	Cosmos-ID	MDACC1	Prospective	Batch 2	65	M	Hispanic	Y	Met	NA	NA	NA	NA	NA	NA	NA	NA	Renal cell carcinoma	Others	Unknown	Y	N	Y	N	N	controlled	Y	173.375	534	NA	NA	NA	NA	NA	NA	NA	NA	NA	NA	30M	NA	NA	NA	NA
02-2020-055_OR	046a862c	sample	Oral swab	Oral swab	NA	Cosmos-ID	MDACC1	Prospective	Batch 2	65	M	Hispanic	Y	Met	NA	NA	NA	NA	NA	NA	NA	NA	Renal cell carcinoma	Others	Unknown	Y	N	Y	N	N	controlled	Y	173.375	534	NA	NA	NA	NA	NA	NA	NA	NA	NA	NA	30M	NA	NA	NA	NA
02-2020-055_SL	046a862c	sample	Saliva	Saliva	NA	Cosmos-ID	MDACC1	Prospective	Batch 2	65	M	Hispanic	Y	Met	NA	NA	NA	NA	NA	NA	NA	NA	Renal cell carcinoma	Others	Unknown	Y	N	Y	N	N	controlled	Y	173.375	534	NA	NA	NA	NA	NA	NA	NA	NA	NA	NA	30M	NA	NA	NA	NA
02-2020-056	d64ee0b8	sample	Stool	Stool	NA	Cosmos-ID	MDACC1	Prospective	Batch 2	55	F	Hispanic	Y	Met	NA	NA	NA	NA	NA	NA	NA	NA	Breast cancer	BCa	ER-PR-HER2-	Y	Y	N	N	N	uncontrolled	Y	404.542	632	NA	NA	NA	NA	NA	NA	NA	NA	NA	NA	30M	NA	NA	NA	NA
02-2020-056_OR	d64ee0b8	sample	Oral swab	Oral swab	NA	Cosmos-ID	MDACC1	Prospective	Batch 2	55	F	Hispanic	Y	Met	NA	NA	NA	NA	NA	NA	NA	NA	Breast cancer	BCa	ER-PR-HER2-	Y	Y	N	N	N	uncontrolled	Y	404.542	632	NA	NA	NA	NA	NA	NA	NA	NA	NA	NA	30M	NA	NA	NA	NA
02-2020-056_SL	d64ee0b8	sample	Saliva	Saliva	NA	Cosmos-ID	MDACC1	Prospective	Batch 2	55	F	Hispanic	Y	Met	NA	NA	NA	NA	NA	NA	NA	NA	Breast cancer	BCa	ER-PR-HER2-	Y	Y	N	N	N	uncontrolled	Y	404.542	632	NA	NA	NA	NA	NA	NA	NA	NA	NA	NA	30M	NA	NA	NA	NA
02-2020-057	3d4bc432	sample	Stool	Stool	NA	Cosmos-ID	MDACC1	Prospective	Batch 2	53	F	Hispanic	Unknown	Met	NA	NA	NA	NA	NA	NA	NA	NA	Cholangiocarcinoma	Others	Unknown	N	N	N	N	N	uncontrolled	Unknown	NA	Unknown	NA	NA	NA	NA	NA	NA	NA	NA	NA	NA	30M	NA	NA	NA	NA
02-2020-057-Or	3d4bc432	sample	Oral swab	Oral swab	NA	Cosmos-ID	MDACC1	Prospective	Batch 2	53	F	Hispanic	Unknown	Met	NA	NA	NA	NA	NA	NA	NA	NA	Cholangiocarcinoma	Others	Unknown	N	N	N	N	N	uncontrolled	Unknown	NA	Unknown	NA	NA	NA	NA	NA	NA	NA	NA	NA	NA	30M	NA	NA	NA	NA
02-2020-057-SL	3d4bc432	sample	Saliva	Saliva	NA	Cosmos-ID	MDACC1	Prospective	Batch 2	53	F	Hispanic	Unknown	Met	NA	NA	NA	NA	NA	NA	NA	NA	Cholangiocarcinoma	Others	Unknown	N	N	N	N	N	uncontrolled	Unknown	NA	Unknown	NA	NA	NA	NA	NA	NA	NA	NA	NA	NA	30M	NA	NA	NA	NA
01-2020-030	4a4e2090	sample	Stool	Stool	NA	Cosmos-ID	MDACC1	Prospective	Batch 6	42	M	White	Y	Glioma	Glioblastoma	IV	High	Wild	N	N	NA	626	NA	NA	NA	NA	NA	NA	NA	NA	NA	NA	NA	NA	NA	NA	NA	NA	NA	NA	NA	NA	NA	NA	30M	NA	NA	NA	NA
01-2020-030_OR	4a4e2090	sample	Oral swab	Oral swab	NA	Cosmos-ID	MDACC1	Prospective	Batch 6	42	M	White	Y	Glioma	Glioblastoma	IV	High	Wild	N	N	NA	626	NA	NA	NA	NA	NA	NA	NA	NA	NA	NA	NA	NA	NA	NA	NA	NA	NA	NA	NA	NA	NA	NA	30M	NA	NA	NA	NA
01-2020-030_SL	4a4e2090	sample	Saliva	Saliva	NA	Cosmos-ID	MDACC1	Prospective	Batch 6	42	M	White	Y	Glioma	Glioblastoma	IV	High	Wild	N	N	NA	626	NA	NA	NA	NA	NA	NA	NA	NA	NA	NA	NA	NA	NA	NA	NA	NA	NA	NA	NA	NA	NA	NA	30M	NA	NA	NA	NA
01-2020-090	ec8f567b	sample	Stool	Stool	NA	Cosmos-ID	MDACC1	Prospective	Batch 6	18	M	White	N	Glioma	Glioblastoma	IV	High	Wild	Y	N	NA	618	NA	NA	NA	NA	NA	NA	NA	NA	NA	NA	NA	NA	NA	NA	NA	NA	NA	NA	NA	NA	NA	NA	30M	NA	NA	NA	NA
01-2020-090-Or	ec8f567b	sample	Oral swab	Oral swab	NA	Cosmos-ID	MDACC1	Prospective	Batch 6	18	M	White	N	Glioma	Glioblastoma	IV	High	Wild	Y	N	NA	618	NA	NA	NA	NA	NA	NA	NA	NA	NA	NA	NA	NA	NA	NA	NA	NA	NA	NA	NA	NA	NA	NA	30M	NA	NA	NA	NA
01-2020-090-SL	ec8f567b	sample	Saliva	Saliva	NA	Cosmos-ID	MDACC1	Prospective	Batch 6	18	M	White	N	Glioma	Glioblastoma	IV	High	Wild	Y	N	NA	618	NA	NA	NA	NA	NA	NA	NA	NA	NA	NA	NA	NA	NA	NA	NA	NA	NA	NA	NA	NA	NA	NA	30M	NA	NA	NA	NA
01-2020-108	8a160bbb	sample	Stool	Stool	NA	Cosmos-ID	MDACC1	Prospective	Batch 6	30	F	White	N	Glioma	Astrocytoma	II	Low	Mutant	N	N	NA	241	NA	NA	NA	NA	NA	NA	NA	NA	NA	NA	NA	NA	NA	NA	NA	NA	NA	NA	NA	NA	NA	NA	30M	NA	NA	NA	NA
01-2020-108-Or	8a160bbb	sample	Oral swab	Oral swab	NA	Cosmos-ID	MDACC1	Prospective	Batch 6	30	F	White	N	Glioma	Astrocytoma	II	Low	Mutant	N	N	NA	241	NA	NA	NA	NA	NA	NA	NA	NA	NA	NA	NA	NA	NA	NA	NA	NA	NA	NA	NA	NA	NA	NA	30M	NA	NA	NA	NA
01-2020-141	5a4609ee	sample	Stool	Stool	NA	Cosmos-ID	MDACC1	Prospective	Batch 6	41	M	White	Y	Glioma	Glioblastoma	IV	High	Wild	N	Unknown	NA	278	NA	NA	NA	NA	NA	NA	NA	NA	NA	NA	NA	NA	NA	NA	NA	NA	NA	NA	NA	NA	NA	NA	30M	NA	NA	NA	NA
01-2020-141-Or	5a4609ee	sample	Oral swab	Oral swab	NA	Cosmos-ID	MDACC1	Prospective	Batch 6	41	M	White	Y	Glioma	Glioblastoma	IV	High	Wild	N	Unknown	NA	278	NA	NA	NA	NA	NA	NA	NA	NA	NA	NA	NA	NA	NA	NA	NA	NA	NA	NA	NA	NA	NA	NA	30M	NA	NA	NA	NA
01-2020-141-SL	5a4609ee	sample	Saliva	Saliva	NA	Cosmos-ID	MDACC1	Prospective	Batch 6	41	M	White	Y	Glioma	Glioblastoma	IV	High	Wild	N	Unknown	NA	278	NA	NA	NA	NA	NA	NA	NA	NA	NA	NA	NA	NA	NA	NA	NA	NA	NA	NA	NA	NA	NA	NA	30M	NA	NA	NA	NA
01-2020-64	bb18170f	sample	Stool	Stool	NA	Cosmos-ID	MDACC1	Prospective	Batch 6	25	F	White	Y	Glioma	Astrocytoma	IV	High	Mutant	Y	Y	378	547	NA	NA	NA	NA	NA	NA	NA	NA	NA	NA	NA	NA	NA	NA	NA	NA	NA	NA	NA	NA	NA	NA	30M	NA	NA	NA	NA
01-2020-64-Or	bb18170f	sample	Oral swab	Oral swab	NA	Cosmos-ID	MDACC1	Prospective	Batch 6	25	F	White	Y	Glioma	Astrocytoma	IV	High	Mutant	Y	Y	378	547	NA	NA	NA	NA	NA	NA	NA	NA	NA	NA	NA	NA	NA	NA	NA	NA	NA	NA	NA	NA	NA	NA	30M	NA	NA	NA	NA
01-2020-64-SL	bb18170f	sample	Saliva	Saliva	NA	Cosmos-ID	MDACC1	Prospective	Batch 6	25	F	White	Y	Glioma	Astrocytoma	IV	High	Mutant	Y	Y	378	547	NA	NA	NA	NA	NA	NA	NA	NA	NA	NA	NA	NA	NA	NA	NA	NA	NA	NA	NA	NA	NA	NA	30M	NA	NA	NA	NA
02-2020-043	e8914f5b	sample	Stool	Stool	NA	Cosmos-ID	MDACC1	Prospective	Batch 6	37	F	Black	Y	Met	NA	NA	NA	NA	NA	NA	NA	NA	Breast cancer	BCa	ER+PR+HER2+	Y	Y	N	Y	N	controlled	Y	23.3194	871.403	NA	NA	NA	NA	NA	NA	NA	NA	NA	NA	30M	NA	NA	NA	NA
02-2020-043_OR	e8914f5b	sample	Oral swab	Oral swab	NA	Cosmos-ID	MDACC1	Prospective	Batch 6	37	F	Black	Y	Met	NA	NA	NA	NA	NA	NA	NA	NA	Breast cancer	BCa	ER+PR+HER2+	Y	Y	N	Y	N	controlled	Y	23.3194	871.403	NA	NA	NA	NA	NA	NA	NA	NA	NA	NA	30M	NA	NA	NA	NA
02-2020-110	c1ca4de5	sample	Stool	Stool	NA	Cosmos-ID	MDACC1	Prospective	Batch 6	54	F	White	Y	Met	NA	NA	NA	NA	NA	NA	NA	NA	Non-small cell lung cancer	LuCa	EGFR+	Y	N	N	Y	N	Unknown	N	NA	325	NA	NA	NA	NA	NA	NA	NA	NA	NA	NA	30M	NA	NA	NA	NA
02-2020-110-Or	c1ca4de5	sample	Oral swab	Oral swab	NA	Cosmos-ID	MDACC1	Prospective	Batch 6	54	F	White	Y	Met	NA	NA	NA	NA	NA	NA	NA	NA	Non-small cell lung cancer	LuCa	EGFR+	Y	N	N	Y	N	Unknown	N	NA	325	NA	NA	NA	NA	NA	NA	NA	NA	NA	NA	30M	NA	NA	NA	NA
02-2020-110-SL	c1ca4de5	sample	Saliva	Saliva	NA	Cosmos-ID	MDACC1	Prospective	Batch 6	54	F	White	Y	Met	NA	NA	NA	NA	NA	NA	NA	NA	Non-small cell lung cancer	LuCa	EGFR+	Y	N	N	Y	N	Unknown	N	NA	325	NA	NA	NA	NA	NA	NA	NA	NA	NA	NA	30M	NA	NA	NA	NA
GBM-BM-257	fe5a8966	sample	Stool	Stool	NA	Cosmos-ID	MDACC1	Prospective	Batch 6	41	F	Asian	N	Glioma	Oligodendroglioma	II	Low	Mutant	N	Unknown	NA	357	NA	NA	NA	NA	NA	NA	NA	NA	NA	NA	NA	NA	NA	NA	NA	NA	NA	NA	NA	NA	NA	NA	30M	NA	NA	NA	NA
GBM-BM-Kit-257-Or	fe5a8966	sample	Oral swab	Oral swab	NA	Cosmos-ID	MDACC1	Prospective	Batch 6	41	F	Asian	N	Glioma	Oligodendroglioma	II	Low	Mutant	N	Unknown	NA	357	NA	NA	NA	NA	NA	NA	NA	NA	NA	NA	NA	NA	NA	NA	NA	NA	NA	NA	NA	NA	NA	NA	30M	NA	NA	NA	NA
GBM-BM-Kit-257-SL	fe5a8966	sample	Saliva	Saliva	NA	Cosmos-ID	MDACC1	Prospective	Batch 6	41	F	Asian	N	Glioma	Oligodendroglioma	II	Low	Mutant	N	Unknown	NA	357	NA	NA	NA	NA	NA	NA	NA	NA	NA	NA	NA	NA	NA	NA	NA	NA	NA	NA	NA	NA	NA	NA	30M	NA	NA	NA	NA
GBM-BM-259-Or	e03dd05d	sample	Oral swab	Oral swab	NA	Cosmos-ID	MDACC1	Prospective	Batch 6	40	M	White	N	Glioma	Glioblastoma	IV	High	Wild	N	N	NA	319	NA	NA	NA	NA	NA	NA	NA	NA	NA	NA	NA	NA	NA	NA	NA	NA	NA	NA	NA	NA	NA	NA	30M	NA	NA	NA	NA
GBM-BM-259-SL	e03dd05d	sample	Saliva	Saliva	NA	Cosmos-ID	MDACC1	Prospective	Batch 6	40	M	White	N	Glioma	Glioblastoma	IV	High	Wild	N	N	NA	319	NA	NA	NA	NA	NA	NA	NA	NA	NA	NA	NA	NA	NA	NA	NA	NA	NA	NA	NA	NA	NA	NA	30M	NA	NA	NA	NA
GBM-BM-260	c27574cd	sample	Stool	Stool	NA	Cosmos-ID	MDACC1	Prospective	Batch 6	39	F	White	N	Glioma	Astrocytoma	III	High	Mutant	N	Unknown	NA	NA	NA	NA	NA	NA	NA	NA	NA	NA	NA	NA	NA	NA	NA	NA	NA	NA	NA	NA	NA	NA	NA	NA	30M	NA	NA	NA	NA
GBM-BM-Kit-260-Or	c27574cd	sample	Oral swab	Oral swab	NA	Cosmos-ID	MDACC1	Prospective	Batch 6	39	F	White	N	Glioma	Astrocytoma	III	High	Mutant	N	Unknown	NA	NA	NA	NA	NA	NA	NA	NA	NA	NA	NA	NA	NA	NA	NA	NA	NA	NA	NA	NA	NA	NA	NA	NA	30M	NA	NA	NA	NA
GBM-BM-Kit-260-SL	c27574cd	sample	Saliva	Saliva	NA	Cosmos-ID	MDACC1	Prospective	Batch 6	39	F	White	N	Glioma	Astrocytoma	III	High	Mutant	N	Unknown	NA	NA	NA	NA	NA	NA	NA	NA	NA	NA	NA	NA	NA	NA	NA	NA	NA	NA	NA	NA	NA	NA	NA	NA	30M	NA	NA	NA	NA
GBM-BM-265	024b1b3a	sample	Stool	Stool	NA	Cosmos-ID	MDACC1	Prospective	Batch 6	66	F	White	Y	Glioma	Astrocytoma	IV	High	Wild	N	Y	25	81	NA	NA	NA	NA	NA	NA	NA	NA	NA	NA	NA	NA	NA	NA	NA	NA	NA	NA	NA	NA	NA	NA	30M	NA	NA	NA	NA
GBM-BM-Kit-265-Or	024b1b3a	sample	Oral swab	Oral swab	NA	Cosmos-ID	MDACC1	Prospective	Batch 6	66	F	White	Y	Glioma	Astrocytoma	IV	High	Wild	N	Y	25	81	NA	NA	NA	NA	NA	NA	NA	NA	NA	NA	NA	NA	NA	NA	NA	NA	NA	NA	NA	NA	NA	NA	30M	NA	NA	NA	NA
GBM-BM-Kit-265-SL	024b1b3a	sample	Saliva	Saliva	NA	Cosmos-ID	MDACC1	Prospective	Batch 6	66	F	White	Y	Glioma	Astrocytoma	IV	High	Wild	N	Y	25	81	NA	NA	NA	NA	NA	NA	NA	NA	NA	NA	NA	NA	NA	NA	NA	NA	NA	NA	NA	NA	NA	NA	30M	NA	NA	NA	NA
GBM-BM-270	d8e11469	sample	Stool	Stool	NA	Cosmos-ID	MDACC1	Prospective	Batch 6	67	M	White	Y	Glioma	Astrocytoma	IV	High	Wild	Y	Unknown	NA	NA	NA	NA	NA	NA	NA	NA	NA	NA	NA	NA	NA	NA	NA	NA	NA	NA	NA	NA	NA	NA	NA	NA	30M	NA	NA	NA	NA
GBM-BM-Kit-270-Or	d8e11469	sample	Oral swab	Oral swab	NA	Cosmos-ID	MDACC1	Prospective	Batch 6	67	M	White	Y	Glioma	Astrocytoma	IV	High	Wild	Y	Unknown	NA	NA	NA	NA	NA	NA	NA	NA	NA	NA	NA	NA	NA	NA	NA	NA	NA	NA	NA	NA	NA	NA	NA	NA	30M	NA	NA	NA	NA
GBM-BM-Kit-270-SL	d8e11469	sample	Saliva	Saliva	NA	Cosmos-ID	MDACC1	Prospective	Batch 6	67	M	White	Y	Glioma	Astrocytoma	IV	High	Wild	Y	Unknown	NA	NA	NA	NA	NA	NA	NA	NA	NA	NA	NA	NA	NA	NA	NA	NA	NA	NA	NA	NA	NA	NA	NA	NA	30M	NA	NA	NA	NA
GBM-BM-277	e9da272a	sample	Stool	Stool	NA	Cosmos-ID	MDACC1	Prospective	Batch 6	67	F	White	N	Met	NA	NA	NA	NA	NA	NA	NA	NA	Breast cancer	BCa	ER+PR+HER2+	Y	Y	N	N	N	controlled	Y	270.708	267	NA	NA	NA	NA	NA	NA	NA	NA	NA	NA	30M	NA	NA	NA	NA
GBM-BM- 277-Or	e9da272a	sample	Oral swab	Oral swab	NA	Cosmos-ID	MDACC1	Prospective	Batch 6	67	F	White	N	Met	NA	NA	NA	NA	NA	NA	NA	NA	Breast cancer	BCa	ER+PR+HER2+	Y	Y	N	N	N	controlled	Y	270.708	267	NA	NA	NA	NA	NA	NA	NA	NA	NA	NA	30M	NA	NA	NA	NA
GBM-BM- 277-SL	e9da272a	sample	Saliva	Saliva	NA	Cosmos-ID	MDACC1	Prospective	Batch 6	67	F	White	N	Met	NA	NA	NA	NA	NA	NA	NA	NA	Breast cancer	BCa	ER+PR+HER2+	Y	Y	N	N	N	controlled	Y	270.708	267	NA	NA	NA	NA	NA	NA	NA	NA	NA	NA	30M	NA	NA	NA	NA
GBM-BM- 279	191f4e41	sample	Stool	Stool	NA	Cosmos-ID	MDACC1	Prospective	Batch 6	32	M	White	N	Glioma	Astrocytoma	II	Low	Mutant	N	N	NA	286	NA	NA	NA	NA	NA	NA	NA	NA	NA	NA	NA	NA	NA	NA	NA	NA	NA	NA	NA	NA	NA	NA	30M	NA	NA	NA	NA
GBM-BM-279-Or	191f4e41	sample	Oral swab	Oral swab	NA	Cosmos-ID	MDACC1	Prospective	Batch 6	32	M	White	N	Glioma	Astrocytoma	II	Low	Mutant	N	N	NA	286	NA	NA	NA	NA	NA	NA	NA	NA	NA	NA	NA	NA	NA	NA	NA	NA	NA	NA	NA	NA	NA	NA	30M	NA	NA	NA	NA
GBM-BM-279-SL	191f4e41	sample	Saliva	Saliva	NA	Cosmos-ID	MDACC1	Prospective	Batch 6	32	M	White	N	Glioma	Astrocytoma	II	Low	Mutant	N	N	NA	286	NA	NA	NA	NA	NA	NA	NA	NA	NA	NA	NA	NA	NA	NA	NA	NA	NA	NA	NA	NA	NA	NA	30M	NA	NA	NA	NA
GBM-BM-281	46fce802	sample	Stool	Stool	NA	Cosmos-ID	MDACC1	Prospective	Batch 6	44	M	White	N	Glioma	Oligodendroglioma	II	Low	Mutant	N	N	NA	277	NA	NA	NA	NA	NA	NA	NA	NA	NA	NA	NA	NA	NA	NA	NA	NA	NA	NA	NA	NA	NA	NA	30M	NA	NA	NA	NA
GBM-BM-281-Or	46fce802	sample	Oral swab	Oral swab	NA	Cosmos-ID	MDACC1	Prospective	Batch 6	44	M	White	N	Glioma	Oligodendroglioma	II	Low	Mutant	N	N	NA	277	NA	NA	NA	NA	NA	NA	NA	NA	NA	NA	NA	NA	NA	NA	NA	NA	NA	NA	NA	NA	NA	NA	30M	NA	NA	NA	NA
GBM-BM-281-SL	46fce802	sample	Saliva	Saliva	NA	Cosmos-ID	MDACC1	Prospective	Batch 6	44	M	White	N	Glioma	Oligodendroglioma	II	Low	Mutant	N	N	NA	277	NA	NA	NA	NA	NA	NA	NA	NA	NA	NA	NA	NA	NA	NA	NA	NA	NA	NA	NA	NA	NA	NA	30M	NA	NA	NA	NA
GBM-BM-282	88b6c73c	sample	Stool	Stool	NA	Cosmos-ID	MDACC1	Prospective	Batch 6	67	M	White	N	Glioma	Glioblastoma	IV	High	Wild	N	Y	119	176	NA	NA	NA	NA	NA	NA	NA	NA	NA	NA	NA	NA	NA	NA	NA	NA	NA	NA	NA	NA	NA	NA	30M	NA	NA	NA	NA
GBM-BM-282-Or	88b6c73c	sample	Oral swab	Oral swab	NA	Cosmos-ID	MDACC1	Prospective	Batch 6	67	M	White	N	Glioma	Glioblastoma	IV	High	Wild	N	Y	119	176	NA	NA	NA	NA	NA	NA	NA	NA	NA	NA	NA	NA	NA	NA	NA	NA	NA	NA	NA	NA	NA	NA	30M	NA	NA	NA	NA
GBM-BM-282-SL	88b6c73c	sample	Saliva	Saliva	NA	Cosmos-ID	MDACC1	Prospective	Batch 6	67	M	White	N	Glioma	Glioblastoma	IV	High	Wild	N	Y	119	176	NA	NA	NA	NA	NA	NA	NA	NA	NA	NA	NA	NA	NA	NA	NA	NA	NA	NA	NA	NA	NA	NA	30M	NA	NA	NA	NA
GBM-BM-284	8f20b2cb	sample	Stool	Stool	NA	Cosmos-ID	MDACC1	Prospective	Batch 6	49	M	White	Y	Glioma	Glioblastoma	IV	High	Wild	Y	Y	132	218	NA	NA	NA	NA	NA	NA	NA	NA	NA	NA	NA	NA	NA	NA	NA	NA	NA	NA	NA	NA	NA	NA	30M	NA	NA	NA	NA
GBM-BM-284-Or	8f20b2cb	sample	Oral swab	Oral swab	NA	Cosmos-ID	MDACC1	Prospective	Batch 6	49	M	White	Y	Glioma	Glioblastoma	IV	High	Wild	Y	Y	132	218	NA	NA	NA	NA	NA	NA	NA	NA	NA	NA	NA	NA	NA	NA	NA	NA	NA	NA	NA	NA	NA	NA	30M	NA	NA	NA	NA
GBM-BM-288	e8d4355e	sample	Stool	Stool	NA	Cosmos-ID	MDACC1	Prospective	Batch 6	58	F	White	Y	Glioma	Glioblastoma	IV	High	Wild	Y	Unknown	NA	163	NA	NA	NA	NA	NA	NA	NA	NA	NA	NA	NA	NA	NA	NA	NA	NA	NA	NA	NA	NA	NA	NA	30M	NA	NA	NA	NA
GBM-BM- 288-Or	e8d4355e	sample	Oral swab	Oral swab	NA	Cosmos-ID	MDACC1	Prospective	Batch 6	58	F	White	Y	Glioma	Glioblastoma	IV	High	Wild	Y	Unknown	NA	163	NA	NA	NA	NA	NA	NA	NA	NA	NA	NA	NA	NA	NA	NA	NA	NA	NA	NA	NA	NA	NA	NA	30M	NA	NA	NA	NA
GBM-BM- 288-SL	e8d4355e	sample	Saliva	Saliva	NA	Cosmos-ID	MDACC1	Prospective	Batch 6	58	F	White	Y	Glioma	Glioblastoma	IV	High	Wild	Y	Unknown	NA	163	NA	NA	NA	NA	NA	NA	NA	NA	NA	NA	NA	NA	NA	NA	NA	NA	NA	NA	NA	NA	NA	NA	30M	NA	NA	NA	NA
GBM-BM-291	6fc04194	sample	Stool	Stool	NA	Cosmos-ID	MDACC1	Prospective	Batch 6	23	M	White	Y	Glioma	Pleomorphic Xanthoastrocytoma	III	High	Unknown	Y	Y	271	271	NA	NA	NA	NA	NA	NA	NA	NA	NA	NA	NA	NA	NA	NA	NA	NA	NA	NA	NA	NA	NA	NA	30M	NA	NA	NA	NA
GBM-BM-291-Or	6fc04194	sample	Oral swab	Oral swab	NA	Cosmos-ID	MDACC1	Prospective	Batch 6	23	M	White	Y	Glioma	Pleomorphic Xanthoastrocytoma	III	High	Unknown	Y	Y	271	271	NA	NA	NA	NA	NA	NA	NA	NA	NA	NA	NA	NA	NA	NA	NA	NA	NA	NA	NA	NA	NA	NA	30M	NA	NA	NA	NA
GBM-BM-291-SL	6fc04194	sample	Saliva	Saliva	NA	Cosmos-ID	MDACC1	Prospective	Batch 6	23	M	White	Y	Glioma	Pleomorphic Xanthoastrocytoma	III	High	Unknown	Y	Y	271	271	NA	NA	NA	NA	NA	NA	NA	NA	NA	NA	NA	NA	NA	NA	NA	NA	NA	NA	NA	NA	NA	NA	30M	NA	NA	NA	NA
GBM-BM- 295	4c3f1eba	sample	Stool	Stool	NA	Cosmos-ID	MDACC1	Prospective	Batch 6	42	M	White	Y	Glioma	Glioblastoma	IV	High	Wild	Y	Y	23	51	NA	NA	NA	NA	NA	NA	NA	NA	NA	NA	NA	NA	NA	NA	NA	NA	NA	NA	NA	NA	NA	NA	30M	NA	NA	NA	NA
GBM-BM 295-Or	4c3f1eba	sample	Oral swab	Oral swab	NA	Cosmos-ID	MDACC1	Prospective	Batch 6	42	M	White	Y	Glioma	Glioblastoma	IV	High	Wild	Y	Y	23	51	NA	NA	NA	NA	NA	NA	NA	NA	NA	NA	NA	NA	NA	NA	NA	NA	NA	NA	NA	NA	NA	NA	30M	NA	NA	NA	NA
GBM-BM 295-SL	4c3f1eba	sample	Saliva	Saliva	NA	Cosmos-ID	MDACC1	Prospective	Batch 6	42	M	White	Y	Glioma	Glioblastoma	IV	High	Wild	Y	Y	23	51	NA	NA	NA	NA	NA	NA	NA	NA	NA	NA	NA	NA	NA	NA	NA	NA	NA	NA	NA	NA	NA	NA	30M	NA	NA	NA	NA
GBM-BM- 298	839d69aa	sample	Stool	Stool	NA	Cosmos-ID	MDACC1	Prospective	Batch 6	58	M	White	Y	Met	NA	NA	NA	NA	NA	NA	NA	NA	Non-small cell lung cancer	LuCa	Unknown	Y	Y	Y	N	Y	controlled	Y	51.7083	204	NA	NA	NA	NA	NA	NA	NA	NA	NA	NA	30M	NA	NA	NA	NA
GBM-BM- 298-Or	839d69aa	sample	Oral swab	Oral swab	NA	Cosmos-ID	MDACC1	Prospective	Batch 6	58	M	White	Y	Met	NA	NA	NA	NA	NA	NA	NA	NA	Non-small cell lung cancer	LuCa	Unknown	Y	Y	Y	N	Y	controlled	Y	51.7083	204	NA	NA	NA	NA	NA	NA	NA	NA	NA	NA	30M	NA	NA	NA	NA
GBM-BM-298-SL	839d69aa	sample	Saliva	Saliva	NA	Cosmos-ID	MDACC1	Prospective	Batch 6	58	M	White	Y	Met	NA	NA	NA	NA	NA	NA	NA	NA	Non-small cell lung cancer	LuCa	Unknown	Y	Y	Y	N	Y	controlled	Y	51.7083	204	NA	NA	NA	NA	NA	NA	NA	NA	NA	NA	30M	NA	NA	NA	NA
GBM-BM- 305	fec40b5a	sample	Stool	Stool	NA	Cosmos-ID	MDACC1	Prospective	Batch 6	44	M	Other	Y	Glioma	Glioblastoma	IV	High	Wild	N	Y	128	155	NA	NA	NA	NA	NA	NA	NA	NA	NA	NA	NA	NA	NA	NA	NA	NA	NA	NA	NA	NA	NA	NA	30M	NA	NA	NA	NA
GBM-BM-305-Or	fec40b5a	sample	Oral swab	Oral swab	NA	Cosmos-ID	MDACC1	Prospective	Batch 6	44	M	Other	Y	Glioma	Glioblastoma	IV	High	Wild	N	Y	128	155	NA	NA	NA	NA	NA	NA	NA	NA	NA	NA	NA	NA	NA	NA	NA	NA	NA	NA	NA	NA	NA	NA	30M	NA	NA	NA	NA
GBM-BM- 305-SL	fec40b5a	sample	Saliva	Saliva	NA	Cosmos-ID	MDACC1	Prospective	Batch 6	44	M	Other	Y	Glioma	Glioblastoma	IV	High	Wild	N	Y	128	155	NA	NA	NA	NA	NA	NA	NA	NA	NA	NA	NA	NA	NA	NA	NA	NA	NA	NA	NA	NA	NA	NA	30M	NA	NA	NA	NA
GBM-BM-308	e1d55558	sample	Stool	Stool	NA	Cosmos-ID	MDACC1	Prospective	Batch 6	23	F	White	Unknown	Glioma	Oligodendroglioma	II	Low	Mutant	N	N	NA	86	NA	NA	NA	NA	NA	NA	NA	NA	NA	NA	NA	NA	NA	NA	NA	NA	NA	NA	NA	NA	NA	NA	30M	NA	NA	NA	NA
GBM-BM-308-Or	e1d55558	sample	Oral swab	Oral swab	NA	Cosmos-ID	MDACC1	Prospective	Batch 6	23	F	White	Unknown	Glioma	Oligodendroglioma	II	Low	Mutant	N	N	NA	86	NA	NA	NA	NA	NA	NA	NA	NA	NA	NA	NA	NA	NA	NA	NA	NA	NA	NA	NA	NA	NA	NA	30M	NA	NA	NA	NA
GBM-BM-308-SL	e1d55558	sample	Saliva	Saliva	NA	Cosmos-ID	MDACC1	Prospective	Batch 6	23	F	White	Unknown	Glioma	Oligodendroglioma	II	Low	Mutant	N	N	NA	86	NA	NA	NA	NA	NA	NA	NA	NA	NA	NA	NA	NA	NA	NA	NA	NA	NA	NA	NA	NA	NA	NA	30M	NA	NA	NA	NA
GBM-BM-259	e03dd05d	sample	Stool	Stool	NA	Cosmos-ID	MDACC1	Prospective	Batch 6	40	M	White	N	Glioma	Glioblastoma	IV	High	Wild	N	N	NA	319	NA	NA	NA	NA	NA	NA	NA	NA	NA	NA	NA	NA	NA	NA	NA	NA	NA	NA	NA	NA	NA	NA	30M	NA	NA	NA	NA
T-Cu-1	d8960c50	sample	Tumor	Frozen	NA	MDACC	MDACC1	Prospective	Batch 11	58	F	White	Y	Met	NA	NA	NA	NA	NA	NA	NA	NA	Breast cancer	BCa	HER2-	Y	Y	N	Y	Y	Unknown	NA	NA	NA	Y	628	Unknown	Unknown	Y	Frontal	NA	FALSE	sample	NA	100M	Yes	No	NA	NA
T-Cu-2	37cc8e8b	sample	Tumor	Frozen	NA	MDACC	MDACC1	Prospective	Batch 11	66	M	White	N	Met	NA	NA	NA	NA	NA	NA	NA	NA	Prostate cancer	Others	Unknown	Y	Y	Y	Y	Y	uncontrolled	Y	27	27	N	NA	NA	NA	N	Frontal	NA	FALSE	sample	NA	100M	Yes	No	NA	NA
T-Cu-3	07d19426	sample	Tumor	Frozen	NA	MDACC	MDACC1	Prospective	Batch 11	68	F	White	Unknown	Met	NA	NA	NA	NA	NA	NA	NA	NA	Colorectal cancer	Others	Unknown	Y	Y	N	Y	N	unknown	N	NA	649	N	NA	NA	NA	Y	Cerebellum	NA	FALSE	sample	NA	100M	Yes	No	NA	NA
T-Cu-4	704d5e6f	sample	Tumor	Frozen	NA	MDACC	MDACC1	Prospective	Batch 11	71	F	White	N	Met	NA	NA	NA	NA	NA	NA	NA	NA	Small cell lung cancer	LuCa	Unknown	Y	Y	N	N	Y	controlled	Y	79	132	Y	Unknown	Unknown	Cepdoxime	N	Frontal	NA	FALSE	sample	NA	100M	Yes	No	NA	NA
BTM-T-406	873fd2b7	sample	Tumor	Frozen	NA	MDACC	MDACC1	Prospective	Batch 11	40	M	Hispanic	N	Glioma	Astrocytoma	IV	High	Mutant	N	Y	174	308	NA	NA	NA	NA	NA	NA	NA	NA	NA	NA	NA	NA	N	NA	NA	NA	N	Insular	NA	FALSE	sample	NA	100M	Yes	No	NA	NA
BTM-T-420	663a189f	sample	Tumor	Frozen	NA	MDACC	MDACC1	Prospective	Batch 11	33	M	Hispanic	N	Glioma	Diffuse midline glioma	IV	High	Unknown	N	N	NA	238	NA	NA	NA	NA	NA	NA	NA	NA	NA	NA	NA	NA	Y	27	Unknown	Augmentin	N	Temporal	NA	FALSE	sample	NA	100M	Yes	No	NA	NA
BTM-T-421	979673ae	sample	Tumor	Frozen	NA	MDACC	MDACC1	Prospective	Batch 11	48	M	White	N	Glioma	Astrocytoma	IV	High	Wild	N	Y	197	257	NA	NA	NA	NA	NA	NA	NA	NA	NA	NA	NA	NA	N	NA	NA	NA	Y	Frontal	NA	FALSE	sample	NA	100M	Yes	No	NA	NA
BTM-T-431	fa2f125e	sample	Tumor	Frozen	NA	MDACC	MDACC1	Prospective	Batch 11	41	M	White	Y	Glioma	Oligodendroglioma	II	Low	Mutant	N	N	NA	178	NA	NA	NA	NA	NA	NA	NA	NA	NA	NA	NA	NA	N	NA	NA	NA	N	Temporal	NA	FALSE	sample	NA	100M	Yes	No	NA	NA
BTM-T-433	2a066b24	sample	Tumor	Frozen	NA	MDACC	MDACC1	Prospective	Batch 11	28	M	White	Y	Glioma	Astrocytoma	IV	High	Mutant	N	N	NA	167	NA	NA	NA	NA	NA	NA	NA	NA	NA	NA	NA	NA	N	NA	NA	NA	N	Frontal	NA	FALSE	sample	NA	100M	Yes	No	NA	NA
BTM-T-442	3fef6e4c	sample	Tumor	Frozen	NA	MDACC	MDACC1	Prospective	Batch 11	47	F	White	N	Glioma	Astrocytoma	IV	High	Wild	Y	Y	173	173	NA	NA	NA	NA	NA	NA	NA	NA	NA	NA	NA	NA	N	NA	NA	NA	N	Temporal	NA	FALSE	sample	NA	100M	Yes	No	NA	NA
BTM-T-448	8d0c9289	sample	Tumor	Frozen	NA	MDACC	MDACC1	Prospective	Batch 11	66	M	White	Y	Glioma	Astrocytoma	IV	High	Wild	Y	Unknown	NA	15	NA	NA	NA	NA	NA	NA	NA	NA	NA	NA	NA	NA	N	NA	NA	NA	N	Temporal	NA	FALSE	sample	NA	100M	Yes	No	NA	NA
BTM-T-453	71fd34bd	sample	Tumor	Frozen	NA	MDACC	MDACC1	Prospective	Batch 11	43	M	White	Y	Glioma	Astrocytoma	IV	High	Wild	N	Y	154	154	NA	NA	NA	NA	NA	NA	NA	NA	NA	NA	NA	NA	N	NA	NA	NA	N	Temporal	NA	FALSE	sample	NA	100M	Yes	No	NA	NA
BTM-T-462	6d675462	sample	Tumor	Frozen	NA	MDACC	MDACC1	Prospective	Batch 11	39	M	White	N	Glioma	Astrocytoma	III	High	Mutant	Y	N	NA	3780	NA	NA	NA	NA	NA	NA	NA	NA	NA	NA	NA	NA	N	NA	NA	NA	N	Frontal	NA	FALSE	sample	NA	100M	Yes	No	NA	NA
BTM-T-463	2e0f7dea	sample	Tumor	Frozen	NA	MDACC	MDACC1	Prospective	Batch 11	33	M	White	Y	Glioma	Astrocytoma	IV	High	Wild	Y	N	NA	120	NA	NA	NA	NA	NA	NA	NA	NA	NA	NA	NA	NA	N	NA	NA	NA	N	Temporal	NA	FALSE	sample	NA	100M	Yes	No	NA	NA
BTM-T-481	693ee4fc	sample	Tumor	Frozen	NA	MDACC	MDACC1	Prospective	Batch 11	59	F	Asian	Y	Glioma	Glioblastoma	IV	High	Wild	N	N	NA	84	NA	NA	NA	NA	NA	NA	NA	NA	NA	NA	NA	NA	N	NA	NA	NA	N	Parietal	NA	FALSE	sample	NA	100M	Yes	No	NA	NA
BTM-T-485	ac3e95eb	sample	Tumor	Frozen	NA	MDACC	MDACC1	Prospective	Batch 11	39	F	Unknown	N	Glioma	Oligodendroglioma	II	Low	Mutant	N	N	NA	101	NA	NA	NA	NA	NA	NA	NA	NA	NA	NA	NA	NA	N	NA	NA	NA	N	Frontal	NA	FALSE	sample	NA	100M	Yes	No	NA	NA
BTM-T-486	ca3cdd80	sample	Tumor	Frozen	NA	MDACC	MDACC1	Prospective	Batch 11	37	M	White	N	Glioma	Oligodendroglioma	II	Low	Mutant	N	Unknown	NA	NA	NA	NA	NA	NA	NA	NA	NA	NA	NA	NA	NA	NA	N	NA	NA	NA	N	Frontal	NA	FALSE	sample	NA	100M	Yes	No	NA	NA
BTM-T-488	16ee77fc	sample	Tumor	Frozen	NA	MDACC	MDACC1	Prospective	Batch 11	55	M	White	Y	Glioma	Glioblastoma	IV	High	Wild	Y	Y	111	111	NA	NA	NA	NA	NA	NA	NA	NA	NA	NA	NA	NA	N	NA	NA	NA	N	Temporal	NA	FALSE	sample	NA	100M	Yes	No	NA	NA
GBM-BM-280-Or	1dff2f4b	sample	Oral swab	Oral swab	NA	MDACC	MDACC1	Prospective	Batch 10	65	F	White	Y	Met	NA	NA	NA	NA	NA	NA	NA	NA	Breast cancer	BCa	Unknown	N	N	N	N	N	Unknown	Unknown	NA	NA	NA	NA	NA	NA	NA	NA	NA	NA	sample	NA	30M	Yes	No	NA	NA
GBM-BM-Kit-275-Or	a76217d7	sample	Oral swab	Oral swab	NA	MDACC	MDACC1	Prospective	Batch 10	57	M	White	N	Glioma	Glioblastoma	IV	High	Wild	Y	Y	129	253	NA	NA	NA	NA	NA	NA	NA	NA	NA	NA	NA	NA	NA	NA	NA	NA	NA	NA	NA	NA	sample	NA	30M	Yes	No	NA	NA
GBM-BM-356-Or	825cf7b2	sample	Oral swab	Oral swab	NA	MDACC	MDACC1	Prospective	Batch 10	77	F	Hispanic	Y	Glioma	Glioblastoma	IV	High	Wild	N	Y	266	296	NA	NA	NA	NA	NA	NA	NA	NA	NA	NA	NA	NA	NA	NA	NA	NA	NA	NA	NA	NA	sample	NA	30M	Yes	No	NA	NA
01-2020-118-Or	17af4d4c	sample	Oral swab	Oral swab	NA	MDACC	MDACC1	Prospective	Batch 10	75	M	White	N	Glioma	Glioblastoma	IV	High	Wild	Y	Y	122	433	NA	NA	NA	NA	NA	NA	NA	NA	NA	NA	NA	NA	NA	NA	NA	NA	NA	NA	NA	NA	sample	NA	30M	Yes	No	NA	NA
GBM-BM-261-Or	e9ac67a4	sample	Oral swab	Oral swab	NA	MDACC	MDACC1	Prospective	Batch 10	75	M	White	Y	Met	NA	NA	NA	NA	NA	NA	NA	NA	Colorectal cancer	Others	Unknown	N	N	N	N	N	Unknown	N	NA	68	NA	NA	NA	NA	NA	NA	NA	NA	sample	NA	30M	Yes	No	NA	NA
GBM-BM- 272-Or	f299ea3a	sample	Oral swab	Oral swab	NA	MDACC	MDACC1	Prospective	Batch 10	42	F	White	N	Glioma	Astrocytoma	III	High	Mutant	N	N	NA	708	NA	NA	NA	NA	NA	NA	NA	NA	NA	NA	NA	NA	NA	NA	NA	NA	NA	NA	NA	NA	sample	NA	30M	Yes	No	NA	NA
GBM-BM-301-Or	85fa89d0	sample	Oral swab	Oral swab	NA	MDACC	MDACC1	Prospective	Batch 10	63	M	White	N	Met	NA	NA	NA	NA	NA	NA	NA	NA	Melanoma	Mel	BRAF mut	Y	Y	Y	Y	Y	controlled	N	NA	543	NA	NA	NA	NA	NA	NA	NA	NA	sample	NA	30M	Yes	No	NA	NA
GBM-BM-423-Or-PreOp	8d0c9289	sample	Oral swab	Oral swab	NA	MDACC	MDACC1	Prospective	Batch 10	67	M	White	Y	Glioma	Astrocytoma	IV	High	Mutant	Y	Unknown	NA	NA	NA	NA	NA	NA	NA	NA	NA	NA	NA	NA	NA	NA	NA	NA	NA	NA	NA	NA	NA	NA	sample	NA	30M	Yes	No	NA	NA
GBM-BM-452-Or-PreOp	67cf16c2	sample	Oral swab	Oral swab	NA	MDACC	MDACC1	Prospective	Batch 10	37	F	White	N	Glioma	Astrocytoma	III	High	Mutant	Y	N	NA	101	NA	NA	NA	NA	NA	NA	NA	NA	NA	NA	NA	NA	NA	NA	NA	NA	NA	NA	NA	NA	sample	NA	30M	Yes	No	NA	NA
BM-2020-105-Or	76edb00b	sample	Oral swab	Oral swab	NA	MDACC	MDACC1	Prospective	Batch 10	61	F	Other	Y	Met	NA	NA	NA	NA	NA	NA	NA	NA	Ovarian Cancer	Others	Unknown	Y	N	Y	Y	Y	controlled	Y	264	296	NA	NA	NA	NA	NA	NA	NA	NA	sample	NA	30M	Yes	No	NA	NA
BM-2020-84-Or	4f60e2d4	sample	Oral swab	Oral swab	NA	MDACC	MDACC1	Prospective	Batch 10	79	F	White	Y	Met	NA	NA	NA	NA	NA	NA	NA	NA	Non-small cell lung cancer	LuCa	Unknown	Y	Y	Y	N	N	controlled	N	NA	770	NA	NA	NA	NA	NA	NA	NA	NA	sample	NA	30M	Yes	No	NA	NA
GBM-BM-346-Or	873fd2b7	sample	Oral swab	Oral swab	NA	MDACC	MDACC1	Prospective	Batch 10	41	M	Hispanic	N	Glioma	Astrocytoma	IV	High	Mutant	Y	Y	203	308	NA	NA	NA	NA	NA	NA	NA	NA	NA	NA	NA	NA	NA	NA	NA	NA	NA	NA	NA	NA	sample	NA	30M	Yes	No	NA	NA
GBM-BM-294-Or	108054a2	sample	Oral swab	Oral swab	NA	MDACC	MDACC1	Prospective	Batch 10	55	F	White	Y	Glioma	Glioblastoma	IV	High	Wild	Y	N	NA	362	NA	NA	NA	NA	NA	NA	NA	NA	NA	NA	NA	NA	NA	NA	NA	NA	NA	NA	NA	NA	sample	NA	30M	Yes	No	NA	NA
GBM-BM-443-Or-PreOp	23648bcc	sample	Oral swab	Oral swab	NA	MDACC	MDACC1	Prospective	Batch 10	65	M	White	Y	Met	NA	NA	NA	NA	NA	NA	NA	NA	Non-small cell lung cancer	LuCa	Unknown	Y	Y	Y	N	N	uncontrolled	N	NA	10	NA	NA	NA	NA	NA	NA	NA	NA	sample	NA	30M	Yes	No	NA	NA
BM-2020-107-Or	7522c395	sample	Oral swab	Oral swab	NA	MDACC	MDACC1	Prospective	Batch 10	65	M	White	N	Met	NA	NA	NA	NA	NA	NA	NA	NA	Base of tongue	Others	Unknown	Y	Y	Y	N	N	uncontrolled	Y	139	162	NA	NA	NA	NA	NA	NA	NA	NA	sample	NA	30M	Yes	No	NA	NA
01-2020-087-or	9580bb8c	sample	Oral swab	Oral swab	NA	MDACC	MDACC1	Prospective	Batch 10	49	M	White	N	Glioma	Gliosarcoma	IV	High	Wild	Y	Y	23	164	NA	NA	NA	NA	NA	NA	NA	NA	NA	NA	NA	NA	NA	NA	NA	NA	NA	NA	NA	NA	sample	NA	30M	Yes	No	NA	NA
01-2020-117-Or	494d4428	sample	Oral swab	Oral swab	NA	MDACC	MDACC1	Prospective	Batch 10	73	M	White	Y	Glioma	Glioblastoma	IV	High	Wild	N	N	NA	119	NA	NA	NA	NA	NA	NA	NA	NA	NA	NA	NA	NA	NA	NA	NA	NA	NA	NA	NA	NA	sample	NA	30M	Yes	No	NA	NA
01-2020-032_OR	a757fcab	sample	Oral swab	Oral swab	NA	MDACC	MDACC1	Prospective	Batch 10	59	M	White	Y	Glioma	Glioblastoma	IV	High	Wild	N	N	NA	31	NA	NA	NA	NA	NA	NA	NA	NA	NA	NA	NA	NA	NA	NA	NA	NA	NA	NA	NA	NA	sample	NA	30M	Yes	No	NA	NA
GBM-BM-276-Or	8cb8ae3f	sample	Oral swab	Oral swab	NA	MDACC	MDACC1	Prospective	Batch 10	70	M	White	Y	Met	NA	NA	NA	NA	NA	NA	NA	NA	Non-small cell lung cancer	LuCa	Unknown	Y	N	Y	N	N	controlled	Y	23	23	NA	NA	NA	NA	NA	NA	NA	NA	sample	NA	30M	Yes	No	NA	NA
GBM-BM-436-Or-PreOp	fcea6cc6	sample	Oral swab	Oral swab	NA	MDACC	MDACC1	Prospective	Batch 10	45	M	White	Y	Glioma	Glioblastoma	IV	High	Wild	Y	Y	80	150	NA	NA	NA	NA	NA	NA	NA	NA	NA	NA	NA	NA	NA	NA	NA	NA	NA	NA	NA	NA	sample	NA	30M	Yes	No	NA	NA
GBM-BM-339-Or	5abe4539	sample	Oral swab	Oral swab	NA	MDACC	MDACC1	Prospective	Batch 10	72	M	White	Y	Glioma	Glioblastoma	IV	High	Wild	N	N	NA	63	NA	NA	NA	NA	NA	NA	NA	NA	NA	NA	NA	NA	NA	NA	NA	NA	NA	NA	NA	NA	sample	NA	30M	Yes	No	NA	NA
GBM-BM-401-Or-PreOp	93567a5f	sample	Oral swab	Oral swab	NA	MDACC	MDACC1	Prospective	Batch 10	47	M	White	Y	Met	NA	NA	NA	NA	NA	NA	NA	NA	Small cell lung cancer	LuCa	Unknown	Y	Y	Y	N	Y	controlled	N	NA	381	NA	NA	NA	NA	NA	NA	NA	NA	sample	NA	30M	Yes	No	NA	NA
GBM-BM-323-Or	0ef13849	sample	Oral swab	Oral swab	NA	MDACC	MDACC1	Prospective	Batch 10	33	F	White	N	Glioma	Astrocytoma	II	Low	Mutant	Y	N	NA	318	NA	NA	NA	NA	NA	NA	NA	NA	NA	NA	NA	NA	NA	NA	NA	NA	NA	NA	NA	NA	sample	NA	30M	Yes	No	NA	NA
GBM-BM-389-Or-PreOp	4ad19c16	sample	Oral swab	Oral swab	NA	MDACC	MDACC1	Prospective	Batch 10	34	F	White	Y	Glioma	Glioblastoma	IV	High	Wild	Y	Y	131	191	NA	NA	NA	NA	NA	NA	NA	NA	NA	NA	NA	NA	NA	NA	NA	NA	NA	NA	NA	NA	sample	NA	30M	Yes	No	NA	NA
01-2020-120-Or	de8d9a2e	sample	Oral swab	Oral swab	NA	MDACC	MDACC1	Prospective	Batch 10	58	M	White	N	Glioma	Glioblastoma	IV	High	Wild	N	Y	91	286	NA	NA	NA	NA	NA	NA	NA	NA	NA	NA	NA	NA	NA	NA	NA	NA	NA	NA	NA	NA	sample	NA	30M	Yes	No	NA	NA
01-2020-123-Or	2128244c	sample	Oral swab	Oral swab	NA	MDACC	MDACC1	Prospective	Batch 10	47	M	Asian	Y	Glioma	Glioblastoma	IV	High	Wild	N	Y	277	483	NA	NA	NA	NA	NA	NA	NA	NA	NA	NA	NA	NA	NA	NA	NA	NA	NA	NA	NA	NA	sample	NA	30M	Yes	No	NA	NA
01-2020-116-Or	9fe23ba1	sample	Oral swab	Oral swab	NA	MDACC	MDACC1	Prospective	Batch 10	57	M	White	Y	Glioma	Oligodendroglioma	III	High	Mutant	N	N	NA	837	NA	NA	NA	NA	NA	NA	NA	NA	NA	NA	NA	NA	NA	NA	NA	NA	NA	NA	NA	NA	sample	NA	30M	Yes	No	NA	NA
01-2020-138-Or	a1706839	sample	Oral swab	Oral swab	NA	MDACC	MDACC1	Prospective	Batch 10	62	F	White	Y	Glioma	Glioblastoma	IV	High	Wild	N	Y	99	99	NA	NA	NA	NA	NA	NA	NA	NA	NA	NA	NA	NA	NA	NA	NA	NA	NA	NA	NA	NA	sample	NA	30M	Yes	No	NA	NA
GBM-BM-263-Or	bd27405f	sample	Oral swab	Oral swab	NA	MDACC	MDACC1	Prospective	Batch 10	37	M	Hispanic	Unknown	Glioma	Unknown	Unknown	Unknown	Unknown	Unknown	Unknown	NA	NA	NA	NA	NA	NA	NA	NA	NA	NA	NA	NA	NA	NA	NA	NA	NA	NA	NA	NA	NA	NA	sample	NA	30M	Yes	No	NA	NA
01-2020-140-Or	722cc7de	sample	Oral swab	Oral swab	NA	MDACC	MDACC1	Prospective	Batch 10	69	F	White	Y	Glioma	Glioblastoma	IV	High	Wild	N	Unknown	NA	NA	NA	NA	NA	NA	NA	NA	NA	NA	NA	NA	NA	NA	NA	NA	NA	NA	NA	NA	NA	NA	sample	NA	30M	Yes	No	NA	NA
GBM-BM-268-Or	7e0dca1f	sample	Oral swab	Oral swab	NA	MDACC	MDACC1	Prospective	Batch 10	42	M	White	N	Glioma	Astrocytoma	II	Low	Mutant	N	Y	274	636	NA	NA	NA	NA	NA	NA	NA	NA	NA	NA	NA	NA	NA	NA	NA	NA	NA	NA	NA	NA	sample	NA	30M	Yes	No	NA	NA
GBM-BM- 283-Or	ab0b0576	sample	Oral swab	Oral swab	NA	MDACC	MDACC1	Prospective	Batch 10	54	M	White	N	Met	NA	NA	NA	NA	NA	NA	NA	NA	Prostate cancer	Others	Unknown	N	N	N	N	N	controlled	N	NA	674	NA	NA	NA	NA	NA	NA	NA	NA	sample	NA	30M	Yes	No	NA	NA
GBM-BM-388-Or-PreOp	a1bbfe8a	sample	Oral swab	Oral swab	NA	MDACC	MDACC1	Prospective	Batch 10	55	M	White	Y	Met	NA	NA	NA	NA	NA	NA	NA	NA	Rectal cancer	Others	Unknown	Y	Y	N	N	N	uncontrolled	Y	222	222	NA	NA	NA	NA	NA	NA	NA	NA	sample	NA	30M	Yes	No	NA	NA
GBM-BM-293-Or	e79f27b8	sample	Oral swab	Oral swab	NA	MDACC	MDACC1	Prospective	Batch 10	47	F	White	Y	Met	NA	NA	NA	NA	NA	NA	NA	NA	Breast cancer	BCa	HER2-	Y	N	Y	N	N	controlled	N	NA	22	NA	NA	NA	NA	NA	NA	NA	NA	sample	NA	30M	Yes	No	NA	NA
GBM-BM-292-Or	6e7e002e	sample	Oral swab	Oral swab	NA	MDACC	MDACC1	Prospective	Batch 10	74	M	White	N	Glioma	Glioblastoma	IV	High	Wild	N	Y	174	439	NA	NA	NA	NA	NA	NA	NA	NA	NA	NA	NA	NA	NA	NA	NA	NA	NA	NA	NA	NA	sample	NA	30M	Yes	No	NA	NA
GBM-BM-286-Or	f6d5bdf5	sample	Oral swab	Oral swab	NA	MDACC	MDACC1	Prospective	Batch 10	26	F	White	N	Glioma	Ganglioglioma	I	Low	Unknown	Y	Unknown	NA	492	NA	NA	NA	NA	NA	NA	NA	NA	NA	NA	NA	NA	NA	NA	NA	NA	NA	NA	NA	NA	sample	NA	30M	Yes	No	NA	NA
GBM-BM-287-Or	9673eb82	sample	Oral swab	Oral swab	NA	MDACC	MDACC1	Prospective	Batch 10	56	M	White	Y	Glioma	Glioblastoma	IV	High	Wild	N	Y	148	148	NA	NA	NA	NA	NA	NA	NA	NA	NA	NA	NA	NA	NA	NA	NA	NA	NA	NA	NA	NA	sample	NA	30M	Yes	No	NA	NA
GBM-BM-440-Or-PreOp	16ee77fc	sample	Oral swab	Oral swab	NA	MDACC	MDACC1	Prospective	Batch 10	56	M	White	Y	Glioma	Glioblastoma	IV	High	Wild	Y	N	NA	110	NA	NA	NA	NA	NA	NA	NA	NA	NA	NA	NA	NA	NA	NA	NA	NA	NA	NA	NA	NA	sample	NA	30M	Yes	No	NA	NA
GBM-BM-299-Or	5f86e71b	sample	Oral swab	Oral swab	NA	MDACC	MDACC1	Prospective	Batch 10	45	M	White	Y	Glioma	Oligodendroglioma	III	High	Mutant	N	N	NA	563	NA	NA	NA	NA	NA	NA	NA	NA	NA	NA	NA	NA	NA	NA	NA	NA	NA	NA	NA	NA	sample	NA	30M	Yes	No	NA	NA
GBM-BM-307-Or	76b444c4	sample	Oral swab	Oral swab	NA	MDACC	MDACC1	Prospective	Batch 10	28	M	White	N	Glioma	Astrocytoma	IV	High	Mutant	Y	Unknown	NA	NA	NA	NA	NA	NA	NA	NA	NA	NA	NA	NA	NA	NA	NA	NA	NA	NA	NA	NA	NA	NA	sample	NA	30M	Yes	No	NA	NA
GBM-BM-451-Or-PreOp	f064a265	sample	Oral swab	Oral swab	NA	MDACC	MDACC1	Prospective	Batch 10	61	M	White	Y	Glioma	Glioblastoma	IV	High	Wild	Y	N	NA	91	NA	NA	NA	NA	NA	NA	NA	NA	NA	NA	NA	NA	NA	NA	NA	NA	NA	NA	NA	NA	sample	NA	30M	Yes	No	NA	NA
GBM-BM-304-Or	092a9bdf	sample	Oral swab	Oral swab	NA	MDACC	MDACC1	Prospective	Batch 10	70	M	White	Y	Glioma	Glioblastoma	IV	High	Wild	N	N	NA	319	NA	NA	NA	NA	NA	NA	NA	NA	NA	NA	NA	NA	NA	NA	NA	NA	NA	NA	NA	NA	sample	NA	30M	Yes	No	NA	NA
GBM-BM-310-Or	e794aaa5	sample	Oral swab	Oral swab	NA	MDACC	MDACC1	Prospective	Batch 10	84	F	White	Y	Glioma	Glioblastoma	IV	High	Wild	N	Y	52	135	NA	NA	NA	NA	NA	NA	NA	NA	NA	NA	NA	NA	NA	NA	NA	NA	NA	NA	NA	NA	sample	NA	30M	Yes	No	NA	NA
GBM-BM-322-Or	0bae31e6	sample	Oral swab	Oral swab	NA	MDACC	MDACC1	Prospective	Batch 10	38	F	White	N	Glioma	Astrocytoma	II	Low	Mutant	N	N	NA	204	NA	NA	NA	NA	NA	NA	NA	NA	NA	NA	NA	NA	NA	NA	NA	NA	NA	NA	NA	NA	sample	NA	30M	Yes	No	NA	NA
GBM-BM-316-Or	25630c28	sample	Oral swab	Oral swab	NA	MDACC	MDACC1	Prospective	Batch 10	47	F	White	Y	Glioma	Glioblastoma	IV	High	Wild	N	Y	176	357	NA	NA	NA	NA	NA	NA	NA	NA	NA	NA	NA	NA	NA	NA	NA	NA	NA	NA	NA	NA	sample	NA	30M	Yes	No	NA	NA
GBM-BM-317-Or	27600000000000	sample	Oral swab	Oral swab	NA	MDACC	MDACC1	Prospective	Batch 10	75	F	White	Y	Met	NA	NA	NA	NA	NA	NA	NA	NA	Non-small cell lung cancer	LuCa	Unknown	N	N	N	N	N	uncontrolled	N	NA	18	NA	NA	NA	NA	NA	NA	NA	NA	sample	NA	30M	Yes	No	NA	NA
GBM-BM-312-Or	2a5fae43	sample	Oral swab	Oral swab	NA	MDACC	MDACC1	Prospective	Batch 10	45	M	Hispanic	Y	Glioma	Diffuse Glioma, NEC	III	High	Wild	N	Y	60	231	NA	NA	NA	NA	NA	NA	NA	NA	NA	NA	NA	NA	NA	NA	NA	NA	NA	NA	NA	NA	sample	NA	30M	Yes	No	NA	NA
GBM-BM-327-Or	3c894ab8	sample	Oral swab	Oral swab	NA	MDACC	MDACC1	Prospective	Batch 10	57	M	White	N	Glioma	DMG (H3K27M)	IV	High	Wild	N	Y	134	300	NA	NA	NA	NA	NA	NA	NA	NA	NA	NA	NA	NA	NA	NA	NA	NA	NA	NA	NA	NA	sample	NA	30M	Yes	No	NA	NA
GBM-BM-318-Or	f65693a8	sample	Oral swab	Oral swab	NA	MDACC	MDACC1	Prospective	Batch 10	40	M	White	Y	Glioma	Astrocytoma	IV	High	Mutant	N	Y	266	412	NA	NA	NA	NA	NA	NA	NA	NA	NA	NA	NA	NA	NA	NA	NA	NA	NA	NA	NA	NA	sample	NA	30M	Yes	No	NA	NA
GBM-BM-405-Or	dd14413f	sample	Oral swab	Oral swab	NA	MDACC	MDACC1	Prospective	Batch 10	49	F	Hispanic	Y	Glioma	Glioblastoma	IV	High	Wild	Y	N	NA	160	NA	NA	NA	NA	NA	NA	NA	NA	NA	NA	NA	NA	NA	NA	NA	NA	NA	NA	NA	NA	sample	NA	30M	Yes	No	NA	NA
GBM-BM-332-Or	1bac5f2d	sample	Oral swab	Oral swab	NA	MDACC	MDACC1	Prospective	Batch 10	62	M	Black	N	Glioma	Glioblastoma	IV	High	Wild	N	Y	311	367	NA	NA	NA	NA	NA	NA	NA	NA	NA	NA	NA	NA	NA	NA	NA	NA	NA	NA	NA	NA	sample	NA	30M	Yes	No	NA	NA
GBM-BM-379-Or	663a189f	sample	Oral swab	Oral swab	NA	MDACC	MDACC1	Prospective	Batch 10	34	M	Hispanic	N	Glioma	DMG (H3K27M)	IV	High	Unknown	N	N	NA	238	NA	NA	NA	NA	NA	NA	NA	NA	NA	NA	NA	NA	NA	NA	NA	NA	NA	NA	NA	NA	sample	NA	30M	Yes	No	NA	NA
GBM-BM-351-Or	3246abef	sample	Oral swab	Oral swab	NA	MDACC	MDACC1	Prospective	Batch 10	42	M	Black	N	Glioma	Oligodendroglioma	II	Low	Mutant	N	N	NA	322	NA	NA	NA	NA	NA	NA	NA	NA	NA	NA	NA	NA	NA	NA	NA	NA	NA	NA	NA	NA	sample	NA	30M	Yes	No	NA	NA
GBM-BM-357-Or	a5a08805	sample	Oral swab	Oral swab	NA	MDACC	MDACC1	Prospective	Batch 10	69	F	Hispanic	Y	Glioma	Glioblastoma	IV	High	Wild	N	Y	209	237	NA	NA	NA	NA	NA	NA	NA	NA	NA	NA	NA	NA	NA	NA	NA	NA	NA	NA	NA	NA	sample	NA	30M	Yes	No	NA	NA
GBM-BM-385-Or-PreOp	a7ba5a76	sample	Oral swab	Oral swab	NA	MDACC	MDACC1	Prospective	Batch 10	35	M	White	Y	Glioma	Astrocytoma	III	High	Mutant	N	N	NA	223	NA	NA	NA	NA	NA	NA	NA	NA	NA	NA	NA	NA	NA	NA	NA	NA	NA	NA	NA	NA	sample	NA	30M	Yes	No	NA	NA
GBM-BM-362-Or	af190561	sample	Oral swab	Oral swab	NA	MDACC	MDACC1	Prospective	Batch 10	70	M	White	N	Glioma	MVNT	I	Low	Wild	N	N	NA	196	NA	NA	NA	NA	NA	NA	NA	NA	NA	NA	NA	NA	NA	NA	NA	NA	NA	NA	NA	NA	sample	NA	30M	Yes	No	NA	NA
GBM-BM-418-Pre-Op	3fef6e4c	sample	Oral swab	Oral swab	NA	MDACC	MDACC1	Prospective	Batch 10	48	F	White	Unknown	Glioma	Glioblastoma	IV	High	Wild	Y	Y	173	173	NA	NA	NA	NA	NA	NA	NA	NA	NA	NA	NA	NA	NA	NA	NA	NA	NA	NA	NA	NA	sample	NA	30M	Yes	No	NA	NA
GBM-BM-382-Or-PreOp	979673ae	sample	Oral swab	Oral swab	NA	MDACC	MDACC1	Prospective	Batch 10	Unknown	M	White	Unknown	Glioma	Unknown	Unknown	Unknown	Unknown	Unknown	Unknown	NA	NA	NA	NA	NA	NA	NA	NA	NA	NA	NA	NA	NA	NA	NA	NA	NA	NA	NA	NA	NA	NA	sample	NA	30M	Yes	No	NA	NA
GBM-BM-462-Or-PreOp	ac3e95eb	sample	Oral swab	Oral swab	NA	MDACC	MDACC1	Prospective	Batch 10	40	F	Hispanic	N	Glioma	Oligodendroglioma	II	Low	Mutant	N	N	NA	87	NA	NA	NA	NA	NA	NA	NA	NA	NA	NA	NA	NA	NA	NA	NA	NA	NA	NA	NA	NA	sample	NA	30M	Yes	No	NA	NA
GBM-BM-378-Or	95ec447c	sample	Oral swab	Oral swab	NA	MDACC	MDACC1	Prospective	Batch 10	54	F	Other	Y	Glioma	Glioblastoma	IV	High	Wild	N	Y	33	131	NA	NA	NA	NA	NA	NA	NA	NA	NA	NA	NA	NA	NA	NA	NA	NA	NA	NA	NA	NA	sample	NA	30M	Yes	No	NA	NA
GBM-BM-384-Or-PreOp	3bf77e3e	sample	Oral swab	Oral swab	NA	MDACC	MDACC1	Prospective	Batch 10	60	M	White	Y	Glioma	Glioblastoma	IV	High	Wild	N	Y	23	228	NA	NA	NA	NA	NA	NA	NA	NA	NA	NA	NA	NA	NA	NA	NA	NA	NA	NA	NA	NA	sample	NA	30M	Yes	No	NA	NA
GBM-BM-386-Or-PreOp	c9555e87	sample	Oral swab	Oral swab	NA	MDACC	MDACC1	Prospective	Batch 10	20	F	White	Y	Glioma	Diffuse Hemispheric Glioma	Unknown	Unknown	Unknown	Y	N	NA	15	NA	NA	NA	NA	NA	NA	NA	NA	NA	NA	NA	NA	NA	NA	NA	NA	NA	NA	NA	NA	sample	NA	30M	Yes	No	NA	NA
GBM-BM-396-Or	2a066b24	sample	Oral swab	Oral swab	NA	MDACC	MDACC1	Prospective	Batch 10	28	M	White	Y	Glioma	Astrocytoma	IV	High	Mutant	N	Y	97	167	NA	NA	NA	NA	NA	NA	NA	NA	NA	NA	NA	NA	NA	NA	NA	NA	NA	NA	NA	NA	sample	NA	30M	Yes	No	NA	NA
GBM-BM-404-Or	4bf13907	sample	Oral swab	Oral swab	NA	MDACC	MDACC1	Prospective	Batch 10	58	M	White	N	Glioma	Glioblastoma	IV	High	Wild	Y	Y	14	62	NA	NA	NA	NA	NA	NA	NA	NA	NA	NA	NA	NA	NA	NA	NA	NA	NA	NA	NA	NA	sample	NA	30M	Yes	No	NA	NA
GBM-BM-392-Or	e88f14ac	sample	Oral swab	Oral swab	NA	MDACC	MDACC1	Prospective	Batch 10	36	M	Hispanic	Y	Glioma	DMG (H3K27M)	IV	High	Wild	N	N	NA	172	NA	NA	NA	NA	NA	NA	NA	NA	NA	NA	NA	NA	NA	NA	NA	NA	NA	NA	NA	NA	sample	NA	30M	Yes	No	NA	NA
GBM-BM-394-Or	fa2f125e	sample	Oral swab	Oral swab	NA	MDACC	MDACC1	Prospective	Batch 10	42	M	White	Y	Glioma	Oligodendroglioma	II	Low	Mutant	N	N	NA	178	NA	NA	NA	NA	NA	NA	NA	NA	NA	NA	NA	NA	NA	NA	NA	NA	NA	NA	NA	NA	sample	NA	30M	Yes	No	NA	NA
GBM-BM-426-Or-PreOp	0a7089c3	sample	Oral swab	Oral swab	NA	MDACC	MDACC1	Prospective	Batch 10	40	M	White	N	Glioma	Oligodendroglioma	II	Low	Mutant	N	N	NA	158	NA	NA	NA	NA	NA	NA	NA	NA	NA	NA	NA	NA	NA	NA	NA	NA	NA	NA	NA	NA	sample	NA	30M	Yes	No	NA	NA
GBM-BM-442-Or-PreOp	ca11e78b	sample	Oral swab	Oral swab	NA	MDACC	MDACC1	Prospective	Batch 10	72	M	White	Unknown	Met	NA	NA	NA	NA	NA	NA	NA	NA	Melanoma	Mel	BRAF mut	Y	Y	Y	Y	Y	uncontrolled	Y	103	103	NA	NA	NA	NA	NA	NA	NA	NA	sample	NA	30M	Yes	No	NA	NA
GBM-BM-464-Or-PreOp	ca3cdd80	sample	Oral swab	Oral swab	NA	MDACC	MDACC1	Prospective	Batch 10	37	M	White	N	Glioma	Oligodendroglioma	II	Low	Mutant	N	Unknown	NA	NA	NA	NA	NA	NA	NA	NA	NA	NA	NA	NA	NA	NA	NA	NA	NA	NA	NA	NA	NA	NA	sample	NA	30M	Yes	No	NA	NA
GBM-BM-460-Or-PreOp	f92dbb02	sample	Oral swab	Oral swab	NA	MDACC	MDACC1	Prospective	Batch 10	25	F	White	N	Glioma	Astrocytoma	II	Low	Mutant	N	N	NA	61	NA	NA	NA	NA	NA	NA	NA	NA	NA	NA	NA	NA	NA	NA	NA	NA	NA	NA	NA	NA	sample	NA	30M	Yes	No	NA	NA
GBM-BM-455-Or-PreOp	89011be9	sample	Oral swab	Oral swab	NA	MDACC	MDACC1	Prospective	Batch 10	49	M	White	Y	Glioma	Astrocytoma	II	Low	Mutant	N	N	NA	20	NA	NA	NA	NA	NA	NA	NA	NA	NA	NA	NA	NA	NA	NA	NA	NA	NA	NA	NA	NA	sample	NA	30M	Yes	No	NA	NA
GBM-BM-435-Or-PreOp	71fd34bd	sample	Oral swab	Oral swab	NA	MDACC	MDACC1	Prospective	Batch 10	43	M	White	Y	Glioma	Glioblastoma	IV	High	Wild	N	N	NA	154	NA	NA	NA	NA	NA	NA	NA	NA	NA	NA	NA	NA	NA	NA	NA	NA	NA	NA	NA	NA	sample	NA	30M	Yes	No	NA	NA
GBM-BM-428-Or	32a45ada	sample	Oral swab	Oral swab	NA	MDACC	MDACC1	Prospective	Batch 10	38	M	Black	N	Glioma	HGAP	III	High	Wild	N	Y	92	161	NA	NA	NA	NA	NA	NA	NA	NA	NA	NA	NA	NA	NA	NA	NA	NA	NA	NA	NA	NA	sample	NA	30M	Yes	No	NA	NA
GBM-BM-434-Or-PreOp	c96ef2df	sample	Oral swab	Oral swab	NA	MDACC	MDACC1	Prospective	Batch 10	76	M	Hispanic	N	Glioma	Glioblastoma	IV	High	Wild	N	Y	115	115	NA	NA	NA	NA	NA	NA	NA	NA	NA	NA	NA	NA	NA	NA	NA	NA	NA	NA	NA	NA	sample	NA	30M	Yes	No	NA	NA
GBM-BM-444-Or	35ea1e24	sample	Oral swab	Oral swab	NA	MDACC	MDACC1	Prospective	Batch 10	26	F	White	Unknown	Glioma	Unknown	II	Low	Mutant	N	N	NA	79	NA	NA	NA	NA	NA	NA	NA	NA	NA	NA	NA	NA	NA	NA	NA	NA	NA	NA	NA	NA	sample	NA	30M	Yes	No	NA	NA
GBM-BM-457-Or-PreOp	6d675462	sample	Oral swab	Oral swab	NA	MDACC	MDACC1	Prospective	Batch 10	Unknown	M	White	Unknown	Glioma	Unknown	Unknown	Unknown	Unknown	Unknown	Unknown	NA	NA	NA	NA	NA	NA	NA	NA	NA	NA	NA	NA	NA	NA	NA	NA	NA	NA	NA	NA	NA	NA	sample	NA	30M	Yes	No	NA	NA
GBM-BM-430-Or	2e0f7dea	sample	Oral swab	Oral swab	NA	MDACC	MDACC1	Prospective	Batch 10	34	M	White	Y	Glioma	Astrocytoma	IV	High	Mutant	Y	N	27	120	NA	NA	NA	NA	NA	NA	NA	NA	NA	NA	NA	NA	NA	NA	NA	NA	NA	NA	NA	NA	sample	NA	30M	Yes	No	NA	NA
GBM-BM-456-Or-PreOp	4a5abc60	sample	Oral swab	Oral swab	NA	MDACC	MDACC1	Prospective	Batch 10	56	M	White	N	Glioma	Glioblastoma	IV	High	Wild	N	Y	110	110	NA	NA	NA	NA	NA	NA	NA	NA	NA	NA	NA	NA	NA	NA	NA	NA	NA	NA	NA	NA	sample	NA	30M	Yes	No	NA	NA
GBM-BM-459-Or-PreOp	37bbc0c3	sample	Oral swab	Oral swab	NA	MDACC	MDACC1	Prospective	Batch 10	50	F	White	N	Glioma	Glioblastoma	IV	High	Wild	N	N	NA	97	NA	NA	NA	NA	NA	NA	NA	NA	NA	NA	NA	NA	NA	NA	NA	NA	NA	NA	NA	NA	sample	NA	30M	Yes	No	NA	NA
GBM-BM-458-Or-PreOp	693ee4fc	sample	Oral swab	Oral swab	NA	MDACC	MDACC1	Prospective	Batch 10	60	F	Asian	Y	Glioma	Glioblastoma	IV	High	Wild	N	N	NA	94	NA	NA	NA	NA	NA	NA	NA	NA	NA	NA	NA	NA	NA	NA	NA	NA	NA	NA	NA	NA	sample	NA	30M	Yes	No	NA	NA
GBM-BM-463-Or-PreOp	dd691b7c	sample	Oral swab	Oral swab	NA	MDACC	MDACC1	Prospective	Batch 10	55	M	White	Y	Glioma	Glioblastoma	IV	High	Wild	N	Y	94	107	NA	NA	NA	NA	NA	NA	NA	NA	NA	NA	NA	NA	NA	NA	NA	NA	NA	NA	NA	NA	sample	NA	30M	Yes	No	NA	NA
GBM-BM-280-SL	1dff2f4b	sample	Saliva	Saliva	NA	MDACC	MDACC1	Prospective	Batch 10	65	F	White	Y	Met	NA	NA	NA	NA	NA	NA	NA	NA	Breast cancer	BCa	Unknown	N	N	N	N	N	Unknown	Unknown	NA	NA	NA	NA	NA	NA	NA	NA	NA	NA	sample	NA	30M	Yes	No	NA	NA
GBM-BM-356-SL	825cf7b2	sample	Saliva	Saliva	NA	MDACC	MDACC1	Prospective	Batch 10	77	F	Hispanic	Y	Glioma	Glioblastoma	IV	High	Wild	N	Y	266	296	NA	NA	NA	NA	NA	NA	NA	NA	NA	NA	NA	NA	NA	NA	NA	NA	NA	NA	NA	NA	sample	NA	30M	Yes	No	NA	NA
01-2020-118-SL	17af4d4c	sample	Saliva	Saliva	NA	MDACC	MDACC1	Prospective	Batch 10	75	M	White	N	Glioma	Glioblastoma	IV	High	Wild	Y	Y	122	433	NA	NA	NA	NA	NA	NA	NA	NA	NA	NA	NA	NA	NA	NA	NA	NA	NA	NA	NA	NA	sample	NA	30M	Yes	No	NA	NA
GBM-BM-261-SL	e9ac67a4	sample	Saliva	Saliva	NA	MDACC	MDACC1	Prospective	Batch 10	75	M	White	Y	Met	NA	NA	NA	NA	NA	NA	NA	NA	Colorectal cancer	Others	Unknown	N	N	N	N	N	Unknown	N	NA	68	NA	NA	NA	NA	NA	NA	NA	NA	sample	NA	30M	Yes	No	NA	NA
GBM-BM-454-SL-PreOp	b8f42c86	sample	Saliva	Saliva	NA	MDACC	MDACC1	Prospective	Batch 10	39	M	White	Y	Glioma	Astrocytoma	IV	High	Mutant	Y	N	NA	125	NA	NA	NA	NA	NA	NA	NA	NA	NA	NA	NA	NA	NA	NA	NA	NA	NA	NA	NA	NA	sample	NA	30M	Yes	No	NA	NA
GBM-BM- 272-SL	f299ea3a	sample	Saliva	Saliva	NA	MDACC	MDACC1	Prospective	Batch 10	42	F	White	N	Glioma	Astrocytoma	III	High	Mutant	N	N	NA	708	NA	NA	NA	NA	NA	NA	NA	NA	NA	NA	NA	NA	NA	NA	NA	NA	NA	NA	NA	NA	sample	NA	30M	Yes	No	NA	NA
GBM-BM-301-SL	85fa89d0	sample	Saliva	Saliva	NA	MDACC	MDACC1	Prospective	Batch 10	63	M	White	N	Met	NA	NA	NA	NA	NA	NA	NA	NA	Melanoma	Mel	BRAF mut	Y	Y	Y	Y	Y	controlled	N	NA	543	NA	NA	NA	NA	NA	NA	NA	NA	sample	NA	30M	Yes	No	NA	NA
GBM-BM-423-SL-PreOp	8d0c9289	sample	Saliva	Saliva	NA	MDACC	MDACC1	Prospective	Batch 10	67	M	White	Y	Glioma	Astrocytoma	IV	High	Mutant	Y	Unknown	NA	NA	NA	NA	NA	NA	NA	NA	NA	NA	NA	NA	NA	NA	NA	NA	NA	NA	NA	NA	NA	NA	sample	NA	100M	Yes	No	NA	NA
GBM-BM-452-SL-PreOp	67cf16c2	sample	Saliva	Saliva	NA	MDACC	MDACC1	Prospective	Batch 10	37	F	White	N	Glioma	Astrocytoma	III	High	Mutant	Y	N	NA	101	NA	NA	NA	NA	NA	NA	NA	NA	NA	NA	NA	NA	NA	NA	NA	NA	NA	NA	NA	NA	sample	NA	30M	Yes	No	NA	NA
BM-2020-105-SL	76edb00b	sample	Saliva	Saliva	NA	MDACC	MDACC1	Prospective	Batch 10	61	F	Other	Y	Met	NA	NA	NA	NA	NA	NA	NA	NA	Ovarian Cancer	Others	Unknown	Y	N	Y	Y	Y	controlled	Y	264	296	NA	NA	NA	NA	NA	NA	NA	NA	sample	NA	30M	Yes	No	NA	NA
BM-2020-84-SL	4f60e2d4	sample	Saliva	Saliva	NA	MDACC	MDACC1	Prospective	Batch 10	79	F	White	Y	Met	NA	NA	NA	NA	NA	NA	NA	NA	Non-small cell lung cancer	LuCa	Unknown	Y	Y	Y	N	N	controlled	N	NA	770	NA	NA	NA	NA	NA	NA	NA	NA	sample	NA	30M	Yes	No	NA	NA
GBM-BM-346-SL	873fd2b7	sample	Saliva	Saliva	NA	MDACC	MDACC1	Prospective	Batch 10	41	M	Hispanic	N	Glioma	Astrocytoma	IV	High	Mutant	Y	Y	203	308	NA	NA	NA	NA	NA	NA	NA	NA	NA	NA	NA	NA	NA	NA	NA	NA	NA	NA	NA	NA	sample	NA	100M	Yes	No	NA	NA
GBM-BM-294-SL	108054a2	sample	Saliva	Saliva	NA	MDACC	MDACC1	Prospective	Batch 10	55	F	White	Y	Glioma	Glioblastoma	IV	High	Wild	Y	N	NA	362	NA	NA	NA	NA	NA	NA	NA	NA	NA	NA	NA	NA	NA	NA	NA	NA	NA	NA	NA	NA	sample	NA	30M	Yes	No	NA	NA
GBM-BM-461-SL-PreOp	23648bcc	sample	Saliva	Saliva	NA	MDACC	MDACC1	Prospective	Batch 10	65	M	White	Y	Met	NA	NA	NA	NA	NA	NA	NA	NA	Non-small cell lung cancer	LuCa	Unknown	Y	Y	Y	N	N	uncontrolled	N	NA	10	NA	NA	NA	NA	NA	NA	NA	NA	sample	NA	30M	Yes	No	NA	NA
BM-2020-107-SL	7522c395	sample	Saliva	Saliva	NA	MDACC	MDACC1	Prospective	Batch 10	65	M	White	N	Met	NA	NA	NA	NA	NA	NA	NA	NA	Base of tongue	Others	Unknown	Y	Y	Y	N	N	uncontrolled	Y	139	162	NA	NA	NA	NA	NA	NA	NA	NA	sample	NA	30M	Yes	No	NA	NA
01-2020-087-SL	9580bb8c	sample	Saliva	Saliva	NA	MDACC	MDACC1	Prospective	Batch 10	49	M	White	N	Glioma	Gliosarcoma	IV	High	Wild	Y	Y	23	164	NA	NA	NA	NA	NA	NA	NA	NA	NA	NA	NA	NA	NA	NA	NA	NA	NA	NA	NA	NA	sample	NA	30M	Yes	No	NA	NA
01-2020-117-SL	494d4428	sample	Saliva	Saliva	NA	MDACC	MDACC1	Prospective	Batch 10	73	M	White	Y	Glioma	Glioblastoma	IV	High	Wild	N	N	NA	119	NA	NA	NA	NA	NA	NA	NA	NA	NA	NA	NA	NA	NA	NA	NA	NA	NA	NA	NA	NA	sample	NA	30M	Yes	No	NA	NA
GBM-BM-436-SL-PreOp	fcea6cc6	sample	Saliva	Saliva	NA	MDACC	MDACC1	Prospective	Batch 10	45	M	White	Y	Glioma	Glioblastoma	IV	High	Wild	Y	Y	80	150	NA	NA	NA	NA	NA	NA	NA	NA	NA	NA	NA	NA	NA	NA	NA	NA	NA	NA	NA	NA	sample	NA	30M	Yes	No	NA	NA
GBM-BM-339-SL	5abe4539	sample	Saliva	Saliva	NA	MDACC	MDACC1	Prospective	Batch 10	72	M	White	Y	Glioma	Glioblastoma	IV	High	Wild	N	N	NA	63	NA	NA	NA	NA	NA	NA	NA	NA	NA	NA	NA	NA	NA	NA	NA	NA	NA	NA	NA	NA	sample	NA	30M	Yes	No	NA	NA
GBM-BM-401-SL-PreOp	93567a5f	sample	Saliva	Saliva	NA	MDACC	MDACC1	Prospective	Batch 10	47	M	White	Y	Met	NA	NA	NA	NA	NA	NA	NA	NA	Small cell lung cancer	LuCa	Unknown	Y	Y	Y	N	Y	controlled	N	NA	381	NA	NA	NA	NA	NA	NA	NA	NA	sample	NA	30M	Yes	No	NA	NA
GBM-BM-323-SL	0ef13849	sample	Saliva	Saliva	NA	MDACC	MDACC1	Prospective	Batch 10	33	F	White	N	Glioma	Astrocytoma	II	Low	Mutant	Y	N	NA	318	NA	NA	NA	NA	NA	NA	NA	NA	NA	NA	NA	NA	NA	NA	NA	NA	NA	NA	NA	NA	sample	NA	30M	Yes	No	NA	NA
GBM-BM-389-SL-PreOp	4ad19c16	sample	Saliva	Saliva	NA	MDACC	MDACC1	Prospective	Batch 10	34	F	White	Y	Glioma	Glioblastoma	IV	High	Wild	Y	Y	131	191	NA	NA	NA	NA	NA	NA	NA	NA	NA	NA	NA	NA	NA	NA	NA	NA	NA	NA	NA	NA	sample	NA	30M	Yes	No	NA	NA
01-2020-120-SL	de8d9a2e	sample	Saliva	Saliva	NA	MDACC	MDACC1	Prospective	Batch 10	58	M	White	N	Glioma	Glioblastoma	IV	High	Wild	N	Y	91	286	NA	NA	NA	NA	NA	NA	NA	NA	NA	NA	NA	NA	NA	NA	NA	NA	NA	NA	NA	NA	sample	NA	30M	Yes	No	NA	NA
01-2020-123-SL	2128244c	sample	Saliva	Saliva	NA	MDACC	MDACC1	Prospective	Batch 10	47	M	Asian	Y	Glioma	Glioblastoma	IV	High	Wild	N	Y	277	483	NA	NA	NA	NA	NA	NA	NA	NA	NA	NA	NA	NA	NA	NA	NA	NA	NA	NA	NA	NA	sample	NA	30M	Yes	No	NA	NA
01-2020-116-SL	9fe23ba1	sample	Saliva	Saliva	NA	MDACC	MDACC1	Prospective	Batch 10	57	M	White	Y	Glioma	Oligodendroglioma	III	High	Mutant	N	N	NA	837	NA	NA	NA	NA	NA	NA	NA	NA	NA	NA	NA	NA	NA	NA	NA	NA	NA	NA	NA	NA	sample	NA	30M	Yes	No	NA	NA
01-2020-138-SL	a1706839	sample	Saliva	Saliva	NA	MDACC	MDACC1	Prospective	Batch 10	62	F	White	Y	Glioma	Glioblastoma	IV	High	Wild	N	Y	99	99	NA	NA	NA	NA	NA	NA	NA	NA	NA	NA	NA	NA	NA	NA	NA	NA	NA	NA	NA	NA	sample	NA	30M	Yes	No	NA	NA
GBM-BM-263-SL	bd27405f	sample	Saliva	Saliva	NA	MDACC	MDACC1	Prospective	Batch 10	37	M	Hispanic	Unknown	Glioma	Unknown	Unknown	Unknown	Unknown	Unknown	Unknown	NA	NA	NA	NA	NA	NA	NA	NA	NA	NA	NA	NA	NA	NA	NA	NA	NA	NA	NA	NA	NA	NA	sample	NA	30M	Yes	No	NA	NA
GBM-BM-268-SL	7e0dca1f	sample	Saliva	Saliva	NA	MDACC	MDACC1	Prospective	Batch 10	42	M	White	N	Glioma	Astrocytoma	II	Low	Mutant	N	Y	274	636	NA	NA	NA	NA	NA	NA	NA	NA	NA	NA	NA	NA	NA	NA	NA	NA	NA	NA	NA	NA	sample	NA	30M	Yes	No	NA	NA
GBM-BM-283-SL	ab0b0576	sample	Saliva	Saliva	NA	MDACC	MDACC1	Prospective	Batch 10	54	M	White	N	Met	NA	NA	NA	NA	NA	NA	NA	NA	Prostate cancer	Others	Unknown	N	N	N	N	N	controlled	N	NA	674	NA	NA	NA	NA	NA	NA	NA	NA	sample	NA	30M	Yes	No	NA	NA
GBM-BM-388-SL-PreOp	a1bbfe8a	sample	Saliva	Saliva	NA	MDACC	MDACC1	Prospective	Batch 10	55	M	White	Y	Met	NA	NA	NA	NA	NA	NA	NA	NA	Rectal cancer	Others	Unknown	Y	Y	N	N	N	uncontrolled	Y	222	222	NA	NA	NA	NA	NA	NA	NA	NA	sample	NA	30M	Yes	No	NA	NA
GBM-BM-292-SL	6e7e002e	sample	Saliva	Saliva	NA	MDACC	MDACC1	Prospective	Batch 10	74	M	White	N	Glioma	Glioblastoma	IV	High	Wild	N	Y	174	439	NA	NA	NA	NA	NA	NA	NA	NA	NA	NA	NA	NA	NA	NA	NA	NA	NA	NA	NA	NA	sample	NA	30M	Yes	No	NA	NA
GBM-BM-286-SL	f6d5bdf5	sample	Saliva	Saliva	NA	MDACC	MDACC1	Prospective	Batch 10	26	F	White	N	Glioma	Ganglioglioma	I	Low	Unknown	Y	Unknown	NA	492	NA	NA	NA	NA	NA	NA	NA	NA	NA	NA	NA	NA	NA	NA	NA	NA	NA	NA	NA	NA	sample	NA	30M	Yes	No	NA	NA
GBM-BM-287-SL	9673eb82	sample	Saliva	Saliva	NA	MDACC	MDACC1	Prospective	Batch 10	56	M	White	Y	Glioma	Glioblastoma	IV	High	Wild	N	Y	148	148	NA	NA	NA	NA	NA	NA	NA	NA	NA	NA	NA	NA	NA	NA	NA	NA	NA	NA	NA	NA	sample	NA	30M	Yes	No	NA	NA
GBM-BM-440-SL-PreOp	16ee77fc	sample	Saliva	Saliva	NA	MDACC	MDACC1	Prospective	Batch 10	56	M	White	Y	Glioma	Glioblastoma	IV	High	Wild	Y	N	NA	110	NA	NA	NA	NA	NA	NA	NA	NA	NA	NA	NA	NA	NA	NA	NA	NA	NA	NA	NA	NA	sample	NA	100M	Yes	No	NA	NA
GBM-BM-451-SL-PreOp	f064a265	sample	Saliva	Saliva	NA	MDACC	MDACC1	Prospective	Batch 10	61	M	White	Y	Glioma	Glioblastoma	IV	High	Wild	Y	N	NA	91	NA	NA	NA	NA	NA	NA	NA	NA	NA	NA	NA	NA	NA	NA	NA	NA	NA	NA	NA	NA	sample	NA	30M	Yes	No	NA	NA
GBM-BM- 304-SL	092a9bdf	sample	Saliva	Saliva	NA	MDACC	MDACC1	Prospective	Batch 10	70	M	White	Y	Glioma	Glioblastoma	IV	High	Wild	N	N	NA	319	NA	NA	NA	NA	NA	NA	NA	NA	NA	NA	NA	NA	NA	NA	NA	NA	NA	NA	NA	NA	sample	NA	30M	Yes	No	NA	NA
GBM-BM-310-SL	e794aaa5	sample	Saliva	Saliva	NA	MDACC	MDACC1	Prospective	Batch 10	84	F	White	Y	Glioma	Glioblastoma	IV	High	Wild	N	Y	52	135	NA	NA	NA	NA	NA	NA	NA	NA	NA	NA	NA	NA	NA	NA	NA	NA	NA	NA	NA	NA	sample	NA	30M	Yes	No	NA	NA
GBM-BM-322-SL	0bae31e6	sample	Saliva	Saliva	NA	MDACC	MDACC1	Prospective	Batch 10	38	F	White	N	Glioma	Astrocytoma	II	Low	Mutant	N	N	NA	204	NA	NA	NA	NA	NA	NA	NA	NA	NA	NA	NA	NA	NA	NA	NA	NA	NA	NA	NA	NA	sample	NA	30M	Yes	No	NA	NA
GBM-BM-316-SL	25630c28	sample	Saliva	Saliva	NA	MDACC	MDACC1	Prospective	Batch 10	47	F	White	Y	Glioma	Glioblastoma	IV	High	Wild	N	Y	176	357	NA	NA	NA	NA	NA	NA	NA	NA	NA	NA	NA	NA	NA	NA	NA	NA	NA	NA	NA	NA	sample	NA	30M	Yes	No	NA	NA
GBM-BM-317-SL	27600000000000	sample	Saliva	Saliva	NA	MDACC	MDACC1	Prospective	Batch 10	75	F	White	Y	Met	NA	NA	NA	NA	NA	NA	NA	NA	Non-small cell lung cancer	LuCa	Unknown	N	N	N	N	N	uncontrolled	N	NA	18	NA	NA	NA	NA	NA	NA	NA	NA	sample	NA	30M	Yes	No	NA	NA
GBM-BM-312-SL	2a5fae43	sample	Saliva	Saliva	NA	MDACC	MDACC1	Prospective	Batch 10	45	M	Hispanic	Y	Glioma	Diffuse Glioma, NEC	III	High	Wild	N	Y	60	231	NA	NA	NA	NA	NA	NA	NA	NA	NA	NA	NA	NA	NA	NA	NA	NA	NA	NA	NA	NA	sample	NA	30M	Yes	No	NA	NA
GBM-BM- 327-SL	3c894ab8	sample	Saliva	Saliva	NA	MDACC	MDACC1	Prospective	Batch 10	57	M	White	N	Glioma	DMG (H3K27M)	IV	High	Wild	N	Y	134	300	NA	NA	NA	NA	NA	NA	NA	NA	NA	NA	NA	NA	NA	NA	NA	NA	NA	NA	NA	NA	sample	NA	30M	Yes	No	NA	NA
GBM-BM-318-SL	f65693a8	sample	Saliva	Saliva	NA	MDACC	MDACC1	Prospective	Batch 10	40	M	White	Y	Glioma	Astrocytoma	IV	High	Mutant	N	Y	266	412	NA	NA	NA	NA	NA	NA	NA	NA	NA	NA	NA	NA	NA	NA	NA	NA	NA	NA	NA	NA	sample	NA	30M	Yes	No	NA	NA
GBM-BM-405-SL	dd14413f	sample	Saliva	Saliva	NA	MDACC	MDACC1	Prospective	Batch 10	49	F	Hispanic	Y	Glioma	Glioblastoma	IV	High	Wild	Y	N	NA	160	NA	NA	NA	NA	NA	NA	NA	NA	NA	NA	NA	NA	NA	NA	NA	NA	NA	NA	NA	NA	sample	NA	30M	Yes	No	NA	NA
GBM-BM-332-SL	1bac5f2d	sample	Saliva	Saliva	NA	MDACC	MDACC1	Prospective	Batch 10	62	M	Black	N	Glioma	Glioblastoma	IV	High	Wild	N	Y	311	367	NA	NA	NA	NA	NA	NA	NA	NA	NA	NA	NA	NA	NA	NA	NA	NA	NA	NA	NA	NA	sample	NA	30M	Yes	No	NA	NA
GBM-BM-379-SL	663a189f	sample	Saliva	Saliva	NA	MDACC	MDACC1	Prospective	Batch 10	34	M	Hispanic	N	Glioma	DMG (H3K27M)	IV	High	Unknown	N	N	NA	238	NA	NA	NA	NA	NA	NA	NA	NA	NA	NA	NA	NA	NA	NA	NA	NA	NA	NA	NA	NA	sample	NA	100M	Yes	No	NA	NA
GBM-BM-351-SL	3246abef	sample	Saliva	Saliva	NA	MDACC	MDACC1	Prospective	Batch 10	42	M	Black	N	Glioma	Oligodendroglioma	II	Low	Mutant	N	N	NA	322	NA	NA	NA	NA	NA	NA	NA	NA	NA	NA	NA	NA	NA	NA	NA	NA	NA	NA	NA	NA	sample	NA	30M	Yes	No	NA	NA
GBM-BM-357-SL	a5a08805	sample	Saliva	Saliva	NA	MDACC	MDACC1	Prospective	Batch 10	69	F	Hispanic	Y	Glioma	Glioblastoma	IV	High	Wild	N	Y	209	237	NA	NA	NA	NA	NA	NA	NA	NA	NA	NA	NA	NA	NA	NA	NA	NA	NA	NA	NA	NA	sample	NA	30M	Yes	No	NA	NA
GBM-BM-385-SL-PreOp	a7ba5a76	sample	Saliva	Saliva	NA	MDACC	MDACC1	Prospective	Batch 10	35	M	White	Y	Glioma	Astrocytoma	III	High	Mutant	N	N	NA	223	NA	NA	NA	NA	NA	NA	NA	NA	NA	NA	NA	NA	NA	NA	NA	NA	NA	NA	NA	NA	sample	NA	30M	Yes	No	NA	NA
GBM-BM-362-SL	af190561	sample	Saliva	Saliva	NA	MDACC	MDACC1	Prospective	Batch 10	70	M	White	N	Glioma	MVNT	I	Low	Wild	N	N	NA	196	NA	NA	NA	NA	NA	NA	NA	NA	NA	NA	NA	NA	NA	NA	NA	NA	NA	NA	NA	NA	sample	NA	30M	Yes	No	NA	NA
GBM-BM-418-SL	3fef6e4c	sample	Saliva	Saliva	NA	MDACC	MDACC1	Prospective	Batch 10	48	F	White	Unknown	Glioma	Glioblastoma	IV	High	Wild	Y	Y	173	173	NA	NA	NA	NA	NA	NA	NA	NA	NA	NA	NA	NA	NA	NA	NA	NA	NA	NA	NA	NA	sample	NA	100M	Yes	No	NA	NA
GBM-BM-382-SL-PreOp	979673ae	sample	Saliva	Saliva	NA	MDACC	MDACC1	Prospective	Batch 10	Unknown	M	White	Unknown	Glioma	Unknown	Unknown	Unknown	Unknown	Unknown	Unknown	NA	NA	NA	NA	NA	NA	NA	NA	NA	NA	NA	NA	NA	NA	NA	NA	NA	NA	NA	NA	NA	NA	sample	NA	100M	Yes	No	NA	NA
GBM-BM-462-SL-PreOp	ac3e95eb	sample	Saliva	Saliva	NA	MDACC	MDACC1	Prospective	Batch 10	40	F	Hispanic	N	Glioma	Oligodendroglioma	II	Low	Mutant	N	N	NA	87	NA	NA	NA	NA	NA	NA	NA	NA	NA	NA	NA	NA	NA	NA	NA	NA	NA	NA	NA	NA	sample	NA	100M	Yes	No	NA	NA
GBM-BM-378-SL	95ec447c	sample	Saliva	Saliva	NA	MDACC	MDACC1	Prospective	Batch 10	54	F	Other	Y	Glioma	Glioblastoma	IV	High	Wild	N	Y	33	131	NA	NA	NA	NA	NA	NA	NA	NA	NA	NA	NA	NA	NA	NA	NA	NA	NA	NA	NA	NA	sample	NA	30M	Yes	No	NA	NA
GBM-BM-384-SL-PreOp	3bf77e3e	sample	Saliva	Saliva	NA	MDACC	MDACC1	Prospective	Batch 10	60	M	White	Y	Glioma	Glioblastoma	IV	High	Wild	N	Y	23	228	NA	NA	NA	NA	NA	NA	NA	NA	NA	NA	NA	NA	NA	NA	NA	NA	NA	NA	NA	NA	sample	NA	30M	Yes	No	NA	NA
GBM-BM-386-SL-PreOp	c9555e87	sample	Saliva	Saliva	NA	MDACC	MDACC1	Prospective	Batch 10	20	F	White	Y	Glioma	Diffuse Hemispheric Glioma	Unknown	Unknown	Unknown	Y	N	NA	15	NA	NA	NA	NA	NA	NA	NA	NA	NA	NA	NA	NA	NA	NA	NA	NA	NA	NA	NA	NA	sample	NA	30M	Yes	No	NA	NA
GBM-BM-396-SL	2a066b24	sample	Saliva	Saliva	NA	MDACC	MDACC1	Prospective	Batch 10	28	M	White	Y	Glioma	Astrocytoma	IV	High	Mutant	N	Y	97	167	NA	NA	NA	NA	NA	NA	NA	NA	NA	NA	NA	NA	NA	NA	NA	NA	NA	NA	NA	NA	sample	NA	100M	Yes	No	NA	NA
GBM-BM-404-SL	4bf13907	sample	Saliva	Saliva	NA	MDACC	MDACC1	Prospective	Batch 10	58	M	White	N	Glioma	Glioblastoma	IV	High	Wild	Y	Y	14	62	NA	NA	NA	NA	NA	NA	NA	NA	NA	NA	NA	NA	NA	NA	NA	NA	NA	NA	NA	NA	sample	NA	30M	Yes	No	NA	NA
GBM-BM-392-SL	e88f14ac	sample	Saliva	Saliva	NA	MDACC	MDACC1	Prospective	Batch 10	36	M	Hispanic	Y	Glioma	DMG (H3K27M)	IV	High	Wild	N	N	NA	172	NA	NA	NA	NA	NA	NA	NA	NA	NA	NA	NA	NA	NA	NA	NA	NA	NA	NA	NA	NA	sample	NA	30M	Yes	No	NA	NA
GBM-BM-394-SL	fa2f125e	sample	Saliva	Saliva	NA	MDACC	MDACC1	Prospective	Batch 10	42	M	White	Y	Glioma	Oligodendroglioma	II	Low	Mutant	N	N	NA	178	NA	NA	NA	NA	NA	NA	NA	NA	NA	NA	NA	NA	NA	NA	NA	NA	NA	NA	NA	NA	sample	NA	100M	Yes	No	NA	NA
GBM-BM-426-SL-PreOp	0a7089c3	sample	Saliva	Saliva	NA	MDACC	MDACC1	Prospective	Batch 10	40	M	White	N	Glioma	Oligodendroglioma	II	Low	Mutant	N	N	NA	158	NA	NA	NA	NA	NA	NA	NA	NA	NA	NA	NA	NA	NA	NA	NA	NA	NA	NA	NA	NA	sample	NA	30M	Yes	No	NA	NA
GBM-BM-442-SL-PreOp	ca11e78b	sample	Saliva	Saliva	NA	MDACC	MDACC1	Prospective	Batch 10	72	M	White	Unknown	Met	NA	NA	NA	NA	NA	NA	NA	NA	Melanoma	Mel	BRAF mut	Y	Y	Y	Y	Y	uncontrolled	Y	103	103	NA	NA	NA	NA	NA	NA	NA	NA	sample	NA	30M	Yes	No	NA	NA
GBM-BM-464-SL-PreOp	ca3cdd80	sample	Saliva	Saliva	NA	MDACC	MDACC1	Prospective	Batch 10	37	M	White	N	Glioma	Oligodendroglioma	II	Low	Mutant	N	Unknown	NA	NA	NA	NA	NA	NA	NA	NA	NA	NA	NA	NA	NA	NA	NA	NA	NA	NA	NA	NA	NA	NA	sample	NA	100M	Yes	No	NA	NA
GBM-BM-460-SL-PreOp	f92dbb02	sample	Saliva	Saliva	NA	MDACC	MDACC1	Prospective	Batch 10	25	F	White	N	Glioma	Astrocytoma	II	Low	Mutant	N	N	NA	61	NA	NA	NA	NA	NA	NA	NA	NA	NA	NA	NA	NA	NA	NA	NA	NA	NA	NA	NA	NA	sample	NA	30M	Yes	No	NA	NA
GBM-BM-455-SL-PreOp	89011be9	sample	Saliva	Saliva	NA	MDACC	MDACC1	Prospective	Batch 10	49	M	White	Y	Glioma	Astrocytoma	II	Low	Mutant	N	N	NA	20	NA	NA	NA	NA	NA	NA	NA	NA	NA	NA	NA	NA	NA	NA	NA	NA	NA	NA	NA	NA	sample	NA	30M	Yes	No	NA	NA
GBM-BM-428-SL	32a45ada	sample	Saliva	Saliva	NA	MDACC	MDACC1	Prospective	Batch 10	38	M	Black	N	Glioma	HGAP	III	High	Wild	N	Y	92	161	NA	NA	NA	NA	NA	NA	NA	NA	NA	NA	NA	NA	NA	NA	NA	NA	NA	NA	NA	NA	sample	NA	30M	Yes	No	NA	NA
GBM-BM-434-SL-PreOp	c96ef2df	sample	Saliva	Saliva	NA	MDACC	MDACC1	Prospective	Batch 10	76	M	Hispanic	N	Glioma	Glioblastoma	IV	High	Wild	N	Y	115	115	NA	NA	NA	NA	NA	NA	NA	NA	NA	NA	NA	NA	NA	NA	NA	NA	NA	NA	NA	NA	sample	NA	30M	Yes	No	NA	NA
GBM-BM-457-SL-PreOp	6d675462	sample	Saliva	Saliva	NA	MDACC	MDACC1	Prospective	Batch 10	Unknown	M	White	Unknown	Glioma	Unknown	Unknown	Unknown	Unknown	Unknown	Unknown	NA	NA	NA	NA	NA	NA	NA	NA	NA	NA	NA	NA	NA	NA	NA	NA	NA	NA	NA	NA	NA	NA	sample	NA	100M	Yes	No	NA	NA
GBM-BM-430-SL	2e0f7dea	sample	Saliva	Saliva	NA	MDACC	MDACC1	Prospective	Batch 10	34	M	White	Y	Glioma	Astrocytoma	IV	High	Mutant	Y	N	27	120	NA	NA	NA	NA	NA	NA	NA	NA	NA	NA	NA	NA	NA	NA	NA	NA	NA	NA	NA	NA	sample	NA	100M	Yes	No	NA	NA
GBM-BM-456-SL-PreOp	4a5abc60	sample	Saliva	Saliva	NA	MDACC	MDACC1	Prospective	Batch 10	56	M	White	N	Glioma	Glioblastoma	IV	High	Wild	N	Y	110	110	NA	NA	NA	NA	NA	NA	NA	NA	NA	NA	NA	NA	NA	NA	NA	NA	NA	NA	NA	NA	sample	NA	30M	Yes	No	NA	NA
GBM-BM-459-SL-PreOp	37bbc0c3	sample	Saliva	Saliva	NA	MDACC	MDACC1	Prospective	Batch 10	50	F	White	N	Glioma	Glioblastoma	IV	High	Wild	N	N	NA	97	NA	NA	NA	NA	NA	NA	NA	NA	NA	NA	NA	NA	NA	NA	NA	NA	NA	NA	NA	NA	sample	NA	30M	Yes	No	NA	NA
GBM-BM-458-SL-PreOp	693ee4fc	sample	Saliva	Saliva	NA	MDACC	MDACC1	Prospective	Batch 10	60	F	Asian	Y	Glioma	Glioblastoma	IV	High	Wild	N	N	NA	94	NA	NA	NA	NA	NA	NA	NA	NA	NA	NA	NA	NA	NA	NA	NA	NA	NA	NA	NA	NA	sample	NA	100M	Yes	No	NA	NA
GBM-BM-463-SL-PreOp	dd691b7c	sample	Saliva	Saliva	NA	MDACC	MDACC1	Prospective	Batch 10	55	M	White	Y	Glioma	Glioblastoma	IV	High	Wild	N	Y	94	107	NA	NA	NA	NA	NA	NA	NA	NA	NA	NA	NA	NA	NA	NA	NA	NA	NA	NA	NA	NA	sample	NA	30M	Yes	No	NA	NA
GBM-BM-438	693ee4fc	sample	Stool	Stool	NA	MDACC	MDACC1	Prospective	Batch 10	60	F	Asian	Y	Glioma	Glioblastoma	IV	High	Wild	N	N	NA	94	NA	NA	NA	NA	NA	NA	NA	NA	NA	NA	NA	NA	NA	NA	NA	NA	NA	NA	NA	NA	sample	NA	100M	Yes	No	NA	NA
GBM-BM-430	2e0f7dea	sample	Stool	Stool	NA	MDACC	MDACC1	Prospective	Batch 10	34	M	White	Y	Glioma	Astrocytoma	IV	High	Mutant	Y	N	27	120	NA	NA	NA	NA	NA	NA	NA	NA	NA	NA	NA	NA	NA	NA	NA	NA	NA	NA	NA	NA	sample	NA	100M	Yes	No	NA	NA
GBM-BM-444	35ea1e24	sample	Stool	Stool	NA	MDACC	MDACC1	Prospective	Batch 10	26	F	White	Unknown	Glioma	Unknown	II	Low	Mutant	N	N	NA	79	NA	NA	NA	NA	NA	NA	NA	NA	NA	NA	NA	NA	NA	NA	NA	NA	NA	NA	NA	NA	sample	NA	30M	Yes	No	NA	NA
GBM-BM-428	32a45ada	sample	Stool	Stool	NA	MDACC	MDACC1	Prospective	Batch 10	38	M	Black	N	Glioma	HGAP	III	High	Wild	N	Y	92	161	NA	NA	NA	NA	NA	NA	NA	NA	NA	NA	NA	NA	NA	NA	NA	NA	NA	NA	NA	NA	sample	NA	30M	Yes	No	NA	NA
GBM-BM-392	e88f14ac	sample	Stool	Stool	NA	MDACC	MDACC1	Prospective	Batch 10	36	M	Hispanic	Y	Glioma	DMG (H3K27M)	IV	High	Wild	N	N	NA	172	NA	NA	NA	NA	NA	NA	NA	NA	NA	NA	NA	NA	NA	NA	NA	NA	NA	NA	NA	NA	sample	NA	30M	Yes	No	NA	NA
GBM-BM-396	2a066b24	sample	Stool	Stool	NA	MDACC	MDACC1	Prospective	Batch 10	28	M	White	Y	Glioma	Astrocytoma	IV	High	Mutant	N	Y	97	167	NA	NA	NA	NA	NA	NA	NA	NA	NA	NA	NA	NA	NA	NA	NA	NA	NA	NA	NA	NA	sample	NA	100M	Yes	No	NA	NA
GBM-BM-378	95ec447c	sample	Stool	Stool	NA	MDACC	MDACC1	Prospective	Batch 10	54	F	Other	Y	Glioma	Glioblastoma	IV	High	Wild	N	Y	33	131	NA	NA	NA	NA	NA	NA	NA	NA	NA	NA	NA	NA	NA	NA	NA	NA	NA	NA	NA	NA	sample	NA	30M	Yes	No	NA	NA
GBM-BM-362	af190561	sample	Stool	Stool	NA	MDACC	MDACC1	Prospective	Batch 10	70	M	White	N	Glioma	MVNT	I	Low	Wild	N	N	NA	196	NA	NA	NA	NA	NA	NA	NA	NA	NA	NA	NA	NA	NA	NA	NA	NA	NA	NA	NA	NA	sample	NA	30M	Yes	No	NA	NA
GMB-BM-357	a5a08805	sample	Stool	Stool	NA	MDACC	MDACC1	Prospective	Batch 10	69	F	Hispanic	Y	Glioma	Glioblastoma	IV	High	Wild	N	Y	209	237	NA	NA	NA	NA	NA	NA	NA	NA	NA	NA	NA	NA	NA	NA	NA	NA	NA	NA	NA	NA	sample	NA	30M	Yes	No	NA	NA
GBM-BM-351	3246abef	sample	Stool	Stool	NA	MDACC	MDACC1	Prospective	Batch 10	42	M	Black	N	Glioma	Oligodendroglioma	II	Low	Mutant	N	N	NA	322	NA	NA	NA	NA	NA	NA	NA	NA	NA	NA	NA	NA	NA	NA	NA	NA	NA	NA	NA	NA	sample	NA	30M	Yes	No	NA	NA
GBM-BM-332	1bac5f2d	sample	Stool	Stool	NA	MDACC	MDACC1	Prospective	Batch 10	62	M	Black	N	Glioma	Glioblastoma	IV	High	Wild	N	Y	311	367	NA	NA	NA	NA	NA	NA	NA	NA	NA	NA	NA	NA	NA	NA	NA	NA	NA	NA	NA	NA	sample	NA	30M	Yes	No	NA	NA
GBM-BM-405	dd14413f	sample	Stool	Stool	NA	MDACC	MDACC1	Prospective	Batch 10	49	F	Hispanic	Y	Glioma	Glioblastoma	IV	High	Wild	Y	N	NA	160	NA	NA	NA	NA	NA	NA	NA	NA	NA	NA	NA	NA	NA	NA	NA	NA	NA	NA	NA	NA	sample	NA	30M	Yes	No	NA	NA
GBM-BM-318	f65693a8	sample	Stool	Stool	NA	MDACC	MDACC1	Prospective	Batch 10	40	M	White	Y	Glioma	Astrocytoma	IV	High	Mutant	N	Y	266	412	NA	NA	NA	NA	NA	NA	NA	NA	NA	NA	NA	NA	NA	NA	NA	NA	NA	NA	NA	NA	sample	NA	30M	Yes	No	NA	NA
GBM-BM-327	3c894ab8	sample	Stool	Stool	NA	MDACC	MDACC1	Prospective	Batch 10	57	M	White	N	Glioma	DMG (H3K27M)	IV	High	Wild	N	Y	134	300	NA	NA	NA	NA	NA	NA	NA	NA	NA	NA	NA	NA	NA	NA	NA	NA	NA	NA	NA	NA	sample	NA	30M	Yes	No	NA	NA
GBM-BM- 312	2a5fae43	sample	Stool	Stool	NA	MDACC	MDACC1	Prospective	Batch 10	45	M	Hispanic	Y	Glioma	Diffuse Glioma, NEC	III	High	Wild	N	Y	60	231	NA	NA	NA	NA	NA	NA	NA	NA	NA	NA	NA	NA	NA	NA	NA	NA	NA	NA	NA	NA	sample	NA	30M	Yes	No	NA	NA
GBM-BM- 316	25630c28	sample	Stool	Stool	NA	MDACC	MDACC1	Prospective	Batch 10	47	F	White	Y	Glioma	Glioblastoma	IV	High	Wild	N	Y	176	357	NA	NA	NA	NA	NA	NA	NA	NA	NA	NA	NA	NA	NA	NA	NA	NA	NA	NA	NA	NA	sample	NA	30M	Yes	No	NA	NA
GBM-BM-322	0bae31e6	sample	Stool	Stool	NA	MDACC	MDACC1	Prospective	Batch 10	38	F	White	N	Glioma	Astrocytoma	II	Low	Mutant	N	N	NA	204	NA	NA	NA	NA	NA	NA	NA	NA	NA	NA	NA	NA	NA	NA	NA	NA	NA	NA	NA	NA	sample	NA	30M	Yes	No	NA	NA
01-2020-032	a757fcab	sample	Stool	Stool	NA	MDACC	MDACC1	Prospective	Batch 10	59	M	White	Y	Glioma	Glioblastoma	IV	High	Wild	N	N	NA	31	NA	NA	NA	NA	NA	NA	NA	NA	NA	NA	NA	NA	NA	NA	NA	NA	NA	NA	NA	NA	sample	NA	30M	Yes	No	NA	NA
GBM-BM-346	873fd2b7	sample	Stool	Stool	NA	MDACC	MDACC1	Prospective	Batch 10	41	M	Hispanic	N	Glioma	Astrocytoma	IV	High	Mutant	Y	Y	203	308	NA	NA	NA	NA	NA	NA	NA	NA	NA	NA	NA	NA	NA	NA	NA	NA	NA	NA	NA	NA	sample	NA	100M	Yes	No	NA	NA
GBM-BM-356	825cf7b2	sample	Stool	Stool	NA	MDACC	MDACC1	Prospective	Batch 10	77	F	Hispanic	Y	Glioma	Glioblastoma	IV	High	Wild	N	Y	266	296	NA	NA	NA	NA	NA	NA	NA	NA	NA	NA	NA	NA	NA	NA	NA	NA	NA	NA	NA	NA	sample	NA	30M	Yes	No	NA	NA
GBM- 01-2020-046	478eca08	sample	Stool	Stool	NA	MDACC	MDACC1	Prospective	Batch 10	45	F	White	Y	Glioma	Unknown	Unknown	Unknown	Wild	Y	N	NA	800	NA	NA	NA	NA	NA	NA	NA	NA	NA	NA	NA	NA	NA	NA	NA	NA	NA	NA	NA	NA	sample	NA	100M	Yes	No	NA	NA
GBM-01-2020-41	86162175	sample	Stool	Stool	NA	MDACC	MDACC1	Prospective	Batch 10	77	M	White	Y	Glioma	Glioblastoma	IV	High	Wild	Y	Y	71	218	NA	NA	NA	NA	NA	NA	NA	NA	NA	NA	NA	NA	NA	NA	NA	NA	NA	NA	NA	NA	sample	NA	100M	Yes	No	NA	NA
GBM- 01-2020-056	3bb0a0af	sample	Stool	Stool	NA	MDACC	MDACC1	Prospective	Batch 10	43	F	Asian	NA	Glioma	Anaplastic Oligodendroglioma	III	High	Mutant	Y	Unknown	NA	NA	NA	NA	NA	NA	NA	NA	NA	NA	NA	NA	NA	NA	NA	NA	NA	NA	NA	NA	NA	NA	sample	NA	100M	Yes	No	NA	NA
GBM- 01-2020-049	d5e9f5b1	sample	Stool	Stool	NA	MDACC	MDACC1	Prospective	Batch 10	77	M	White	Y	Glioma	Glioblastoma	IV	High	Wild	Y	Y	353	419	NA	NA	NA	NA	NA	NA	NA	NA	NA	NA	NA	NA	NA	NA	NA	NA	NA	NA	NA	NA	sample	NA	100M	Yes	No	NA	NA
GBM- 01-2020-058	f9839dca	sample	Stool	Stool	NA	MDACC	MDACC1	Prospective	Batch 10	44	M	White	N	Glioma	Oligodendroglioma	II	Low	Mutant	N	N	NA	835	NA	NA	NA	NA	NA	NA	NA	NA	NA	NA	NA	NA	NA	NA	NA	NA	NA	NA	NA	NA	sample	NA	100M	Yes	No	NA	NA
BM-02-2020-52	41c9ef55	sample	Stool	Stool	NA	MDACC	MDACC1	Prospective	Batch 10	69	F	Unknown	Y	Met	NA	NA	NA	NA	NA	NA	NA	NA	Breast cancer	BCa	ER-PR-HER2+	Y	N	N	Y	N	controlled	N	NA	568	NA	NA	NA	NA	NA	NA	NA	NA	sample	NA	100M	Yes	No	NA	NA
GBM-01-2020-108	8a160bbb	sample	Stool	Stool	NA	MDACC	MDACC1	Prospective	Batch 10	30	F	White	N	Glioma	Astrocytoma	II	Low	Mutant	N	N	NA	241	NA	NA	NA	NA	NA	NA	NA	NA	NA	NA	NA	NA	NA	NA	NA	NA	NA	NA	NA	NA	sample	NA	100M	Yes	No	NA	NA
GBM-01-2020-044	9d1699d0	sample	Stool	Stool	NA	MDACC	MDACC1	Prospective	Batch 10	53	F	Other	Y	Glioma	Glioblastoma	IV	High	Wild	N	N	NA	318	NA	NA	NA	NA	NA	NA	NA	NA	NA	NA	NA	NA	NA	NA	NA	NA	NA	NA	NA	NA	sample	NA	100M	Yes	No	NA	NA
GBM-01-2020-043	2c4166b8	sample	Stool	Stool	NA	MDACC	MDACC1	Prospective	Batch 10	68	F	White	Y	Glioma	Glioblastoma	IV	High	Wild	N	Unknown	NA	92	NA	NA	NA	NA	NA	NA	NA	NA	NA	NA	NA	NA	NA	NA	NA	NA	NA	NA	NA	NA	sample	NA	100M	Yes	No	NA	NA
BM-02-2020-043	e8914f5b	sample	Stool	Stool	NA	MDACC	MDACC1	Prospective	Batch 10	37	F	Black	Y	Met	NA	NA	NA	NA	NA	NA	NA	NA	Breast cancer	BCa	ER+PR+HER2+	Y	Y	N	Y	N	controlled	Y	23.3194	871.403	NA	NA	NA	NA	NA	NA	NA	NA	sample	NA	100M	Yes	No	NA	NA
EB-ctrl	EB-ctrl	Control	Negative Control	NA	NA	NA	MDACC	NA	Batch 11	NA	NA	NA	NA	NA	NA	NA	NA	NA	NA	NA	NA	NA	NA	NA	NA	NA	NA	NA	NA	NA	NA	NA	NA	NA	NA	NA	NA	NA	NA	NA	NA	NA	NA	NA	NA	NA	NA	NA	NA
Ext-ctrl	Ext-ctrl	Control	Negative Control	NA	NA	NA	MDACC	NA	Batch 11	NA	NA	NA	NA	NA	NA	NA	NA	NA	NA	NA	NA	NA	NA	NA	NA	NA	NA	NA	NA	NA	NA	NA	NA	NA	NA	NA	NA	NA	NA	NA	NA	NA	NA	NA	NA	NA	NA	NA	NA
NFW-ctrl	NFW-ctrl	Control	Negative Control	NA	NA	NA	MDACC	NA	Batch 11	NA	NA	NA	NA	NA	NA	NA	NA	NA	NA	NA	NA	NA	NA	NA	NA	NA	NA	NA	NA	NA	NA	NA	NA	NA	NA	NA	NA	NA	NA	NA	NA	NA	NA	NA	NA	NA	NA	NA	NA
DNA_LP-NTC	DNA_LP-NTC	Control	Negative Control	NA	NA	NA	Cosmos-ID	NA	Batch 8	NA	NA	NA	NA	NA	NA	NA	NA	NA	NA	NA	NA	NA	NA	NA	NA	NA	NA	NA	NA	NA	NA	NA	NA	NA	NA	NA	NA	NA	NA	NA	NA	NA	NA	NA	NA	NA	NA	NA	NA
[truncated: 3 more columns]

## Sheet: Table 4
Table 4. Bacterial taxa identified through shotgun metagenomic sequencing in tumor samples and the associated genome coverage information.
Species	abundance_in_cohort	median_abundance	min_abundance	max_abundance	Glioma_count_n	Met_count_n	Glioma_present	Met_present	TaxaId	Approx Genome completion	Max Coverage in completed segments	Reads	Total Letters In Reads
Bacteroides.caccae	4	2	2	2	1	1	Yes	Yes	47678	8.87947e-05	2	4	590
Bacteroides.eggerthii	21	4	1	8	4	1	Yes	Yes	28111	0.00049688	2	20	2850
Bifidobacterium.catenulatum	23	2	1	9	4	4	Yes	Yes	1686	0.000885741	2	22	3187
Capnocytophaga.sp..FDAARGOS 737	8	2	2	4	2	1	Yes	Yes	2545799	0.000422585	2	8	1204
Clostridium.perfringens	4	2	2	2	2	0	Yes	No	1502	0.000162767	2	4	603
Corynebacterium.glaucum	4	2	2	2	0	2	No	Yes	187491	0.000179857	1	3	453
Enterococcus.cecorum	4	2	2	2	1	1	Yes	Yes	44008	0.000171454	2	4	575
Faecalibaculum.rodentium	4	2	2	2	0	2	No	Yes	1702221	0.000125468	2	4	588
Fusobacterium.nucleatum	52	4	1	8	7	6	Yes	Yes	851	0.00226862	2	47	6751
Gardnerella.vaginalis	10	2	2	6	1	2	Yes	Yes	2702	0.000569668	2	8	1140
Granulicatella.adiacens	3	1	1	1	2	1	Yes	Yes	46124	0.000181554	2	3	453
Jeotgalibaca.porci	10	10	10	10	1	0	Yes	No	1868793	0.000393351	2	10	1507
Lachnoanaerobaculum.umeaense	4	2	2	2	1	1	Yes	Yes	617123	0.000214557	1	4	603
Lactobacillus.gasseri	2	2	2	2	1	0	Yes	No	1596	0.00015942	1	2	302
Lactococcus.raffinolactis	5	2	1	2	2	1	Yes	Yes	1366	0.000271938	1	4	603
Mycolicibacterium.fortuitum	4	4	4	4	1	0	Yes	No	1766	7.07141e-05	1	3	453
Mycolicibacterium.thermoresistibile	2	2	2	2	0	1	No	Yes	1797	2.84809e-05	2	2	282
Neisseria.sp..Marseille-Q5346	5	1	1	2	3	1	Yes	Yes	2972775	0.00032062	1	5	755
Neisseria.sp..RH3002v2g	2	1	1	1	2	0	Yes	No	1871109	0.000135844	1	2	302
Peptoniphilus.harei	3	1.5	1	2	1	1	Yes	Yes	54005	0.000251678	1	3	451
Phascolarctobacterium.faecium	4	2	2	2	1	1	Yes	Yes	33025	0.000153196	2	3	453
Phocaeicola.coprophilus	8	2	2	4	1	2	Yes	Yes	387090	0.000214896	2	7	1012
Prevotella.corporis	61	4	2	10	6	7	Yes	Yes	28128	0.00254563	2	58	8089
Prevotella.denticola	2	2	2	2	1	0	Yes	No	28129	0.000247769	1	2	301
Prevotella.jejuni	10	2	1	2	5	1	Yes	Yes	1177574	0.000607524	2	10	1425
Pseudomonas.fragi	8	2	2	4	1	2	Yes	Yes	296	0.000187276	2	8	1133
Sphingobacterium.sp..UDSM-2020	2	2	2	2	1	0	Yes	No	2795738	4.14637e-05	2	2	301
Sphingomonas.koreensis	4	2	2	2	1	1	Yes	Yes	93064	9.44926e-05	2	4	595
Streptococcus.koreensis	7	1.5	1	3	2	2	Yes	Yes	2382163	0.00052498	1	7	1055
Streptomyces.albus	2	2	2	2	1	0	Yes	No	1888	3.01681e-05	2	2	301
Veillonella.nakazawae	16	2	1	5	6	2	Yes	Yes	2682456	0.000948604	2	16	2362
Veillonella.sp..S12025-13	11	2	1	5	4	1	Yes	Yes	2682455	0.00061559	2	10	1393

## Sheet: Table 5
Table 5. Differentially enriched proteins and transcripts in bacterial 16S-high and -low regions of interest in BrM and glioma samples.
Analysis	Comparison	Target	Subset	Contrast	log2FC	Pr(>|t|)	FDR
DGE	High...Low.13	APOA1	BrM	High - Low	-2.25937	0.00062852	0.0120749
DGE	High...Low.25	SERPING1	BrM	High - Low	-2.00736	0.00124699	0.0194053
DGE	High...Low.45	CST3	BrM	High - Low	1.74325	0.00049633	0.0104731
DGE	High...Low.53	EMD	BrM	High - Low	0.98969	0.00034713	0.00789644
DGE	High...Low.62	FAH	BrM	High - Low	1.9826	0.0016742	0.0240473
DGE	High...Low.69	GALK1	BrM	High - Low	1.09386	0.00511063	0.0492174
DGE	High...Low.71	GBE1	BrM	High - Low	0.949973	0.00375955	0.0406462
DGE	High...Low.85	MSH6	BrM	High - Low	1.29695	0.00134978	0.0205702
DGE	High...Low.88	HADHB	BrM	High - Low	0.926529	0.00388576	0.041561
DGE	High...Low.99	IDS	BrM	High - Low	1.4811	0.00408565	0.0427511
DGE	High...Low.133	NPC1	BrM	High - Low	2.5266	1.34706e-05	0.00078851
DGE	High...Low.152	SERPINA1	BrM	High - Low	-1.97271	0.00339711	0.0381732
DGE	High...Low.159	PON2	BrM	High - Low	1.3835	0.0007733	0.0138876
DGE	High...Low.161	PRNP	BrM	High - Low	1.59395	0.00032733	0.00760685
DGE	High...Low.177	SLC3A1	BrM	High - Low	-1.67475	0.0006003	0.0117456
DGE	High...Low.182	TCOF1	BrM	High - Low	2.18404	0.00014179	0.00428421
DGE	High...Low.201	CHM	BrM	High - Low	1.58208	0.00189892	0.0260961
DGE	High...Low.202	TPP1	BrM	High - Low	1.50975	0.00121322	0.0191352
DGE	High...Low.236	UBE3A	BrM	High - Low	1.93397	0.00097361	0.0163812
DGE	High...Low.248	ATRX	BrM	High - Low	-0.707189	0.0003322	0.00764816
DGE	High...Low.258	HBA2	BrM	High - Low	-3.49346	0.00440412	0.0448679
DGE	High...Low.275	WRN	BrM	High - Low	1.61732	0.00111107	0.0181174
DGE	High...Low.300	SLC11A2	BrM	High - Low	0.951532	0.00041009	0.00902072
DGE	High...Low.306	IFNAR1	BrM	High - Low	1.19288	0.00486494	0.047648
DGE	High...Low.309	RFX2	BrM	High - Low	-1.44544	9.14682e-06	0.00059243
DGE	High...Low.376	GRIA4	BrM	High - Low	-2.704	0.00509806	0.0492174
DGE	High...Low.381	GRINA	BrM	High - Low	0.720088	0.00445163	0.0450965
DGE	High...Low.389	GUK1	BrM	High - Low	2.06219	0.00222935	0.0289905
DGE	High...Low.447	RPL4	BrM	High - Low	1.62822	8.95776e-07	9.94032e-05
DGE	High...Low.449	RPL6	BrM	High - Low	1.0977	2.08146e-05	0.00109885
DGE	High...Low.454	RPL18A	BrM	High - Low	0.685603	0.0026966	0.0330924
DGE	High...Low.457	RPL17	BrM	High - Low	1.25567	3.90953e-05	0.00175302
DGE	High...Low.462	RPL28	BrM	High - Low	0.852835	0.00115434	0.0186121
DGE	High...Low.463	RPL29	BrM	High - Low	1.86875	2.73628e-08	7.089e-06
DGE	High...Low.468	RPL39	BrM	High - Low	0.672936	0.00507081	0.0491336
DGE	High...Low.469	RPL36AL	BrM	High - Low	0.965857	0.00080852	0.0142458
DGE	High...Low.503	OR2T27	BrM	High - Low	-3.16369	0.00031646	0.00743959
DGE	High...Low.505	TTC3	BrM	High - Low	1.13333	0.0031037	0.0362356
DGE	High...Low.510	ATP5F1A	BrM	High - Low	1.06113	0.00125059	0.0194293
DGE	High...Low.530	ATP5MC3	BrM	High - Low	1.15263	3.76515e-05	0.00172075
DGE	High...Low.547	RPLP1	BrM	High - Low	0.802574	1.84668e-05	0.00102115
DGE	High...Low.549	SMAD2	BrM	High - Low	1.30123	0.00013946	0.0042593
DGE	High...Low.551	LDLRAD4	BrM	High - Low	-2.38065	6.9892e-07	8.34412e-05
DGE	High...Low.558	ATP5PF	BrM	High - Low	1.23994	8.07806e-06	0.00053324
DGE	High...Low.570	MED15	BrM	High - Low	1.7634	0.00247284	0.0308885
DGE	High...Low.574	OGDH	BrM	High - Low	1.84479	0.00428478	0.0440442
DGE	High...Low.575	RPLP2	BrM	High - Low	0.536585	0.00427865	0.0440135
DGE	High...Low.593	SPDYE3	BrM	High - Low	-1.6742	0.00026161	0.00655896
DGE	High...Low.615	OR52N4	BrM	High - Low	-2.58282	1.36132e-06	0.00013901
DGE	High...Low.626	CHD3	BrM	High - Low	1.06144	0.00159046	0.0230815
DGE	High...Low.632	HNRNPL	BrM	High - Low	1.475	6.99496e-08	1.39799e-05
DGE	High...Low.642	SF3A1	BrM	High - Low	1.4577	0.00033112	0.00764816
DGE	High...Low.667	IP6K2	BrM	High - Low	1.12603	0.00040771	0.00899661
DGE	High...Low.675	TCEAL9	BrM	High - Low	1.68936	0.00077	0.0138461
DGE	High...Low.677	ARHGAP17	BrM	High - Low	1.45903	0.00409975	0.0428345
DGE	High...Low.682	SPIN2B	BrM	High - Low	-1.84189	1.67278e-07	2.81955e-05
DGE	High...Low.684	ALG3	BrM	High - Low	1.03299	0.00035749	0.00807955
DGE	High...Low.685	LRIF1	BrM	High - Low	1.28008	0.00062096	0.0119823
DGE	High...Low.687	RPS4X	BrM	High - Low	1.22146	3.32461e-05	0.00156078
DGE	High...Low.688	ATN1	BrM	High - Low	0.836934	0.00222997	0.0289905
DGE	High...Low.697	ZNF483	BrM	High - Low	-2.00714	0.00033397	0.00765949
DGE	High...Low.705	EI24	BrM	High - Low	1.90719	3.49346e-06	0.00028251
DGE	High...Low.714	TFG	BrM	High - Low	1.72517	7.69759e-08	1.47997e-05
DGE	High...Low.727	WDHD1	BrM	High - Low	1.27093	0.00056241	0.0112579
DGE	High...Low.747	ZNF121	BrM	High - Low	1.38795	5.5555e-06	0.00040063
DGE	High...Low.752	CCT3	BrM	High - Low	1.46825	5.30932e-06	0.00039093
DGE	High...Low.755	TCP1	BrM	High - Low	1.31131	4.27442e-05	0.00185712
DGE	High...Low.811	RAP1A	BrM	High - Low	0.899477	0.00206171	0.0275749
DGE	High...Low.813	RAP1B	BrM	High - Low	1.18337	8.52747e-05	0.00298248
DGE	High...Low.820	HERPUD1	BrM	High - Low	1.37533	0.00326058	0.0371732
DGE	High...Low.821	FYTTD1	BrM	High - Low	1.41798	0.00083509	0.0146955
DGE	High...Low.830	OLA1	BrM	High - Low	0.970231	0.00050496	0.0105843
DGE	High...Low.831	PNLIPRP3	BrM	High - Low	-1.44234	0.00071936	0.0131554
DGE	High...Low.834	RPS8	BrM	High - Low	0.75981	0.00091317	0.0156943
DGE	High...Low.848	MYLK4	BrM	High - Low	-0.817453	0.00199741	0.0269989
DGE	High...Low.852	SEC61G	BrM	High - Low	1.10067	0.00054488	0.0110797
DGE	High...Low.860	DCTD	BrM	High - Low	1.13767	0.00398448	0.0421655
DGE	High...Low.865	RGMB	BrM	High - Low	1.95668	0.00397425	0.0421096
DGE	High...Low.896	ZNF107	BrM	High - Low	1.31152	0.00145567	0.0217126
DGE	High...Low.901	RPS10	BrM	High - Low	1.68682	1.87873e-09	9.06327e-07
DGE	High...Low.905	AKT1	BrM	High - Low	0.848013	0.00446269	0.0451432
DGE	High...Low.906	CUTA	BrM	High - Low	0.634249	0.00521139	0.0497321
DGE	High...Low.920	SLX1A	BrM	High - Low	0.807623	0.00036788	0.00826143
DGE	High...Low.930	RPS12	BrM	High - Low	0.965237	0.00025348	0.00644862
DGE	High...Low.931	RPS13	BrM	High - Low	2.0207	5.57554e-11	5.57156e-08
DGE	High...Low.934	SUGP2	BrM	High - Low	0.886882	0.00075932	0.0137069
DGE	High...Low.943	RCCD1	BrM	High - Low	1.54655	0.00384738	0.0412135
DGE	High...Low.968	SERBP1	BrM	High - Low	0.83942	0.00066241	0.0125063
DGE	High...Low.975	ICE2	BrM	High - Low	1.16039	0.00209831	0.0277723
DGE	High...Low.992	ARF1	BrM	High - Low	1.00267	0.00011047	0.00357741
DGE	High...Low.1003	CD276	BrM	High - Low	1.15144	0.00123934	0.0193936
DGE	High...Low.1023	DUT	BrM	High - Low	1.41456	6.44616e-07	8.05194e-05
DGE	High...Low.1025	RAB12	BrM	High - Low	1.52293	2.96587e-06	0.00025299
DGE	High...Low.1037	RPS26	BrM	High - Low	0.694998	0.00052321	0.0108332
DGE	High...Low.1046	RGS7BP	BrM	High - Low	-1.23129	0.00188177	0.0260138
DGE	High...Low.1060	ARHGAP5	BrM	High - Low	1.41782	1.13662e-05	0.00068837
DGE	High...Low.1084	ERGIC1	BrM	High - Low	0.919107	0.00123044	0.0192981
DGE	High...Low.1087	CRELD1	BrM	High - Low	2.49805	0.00064701	0.0122817
DGE	High...Low.1091	DDX59	BrM	High - Low	1.93372	0.00052878	0.0108789
DGE	High...Low.1097	TIPRL	BrM	High - Low	0.72617	0.00185681	0.0258475
DGE	High...Low.1098	ALDH3A2	BrM	High - Low	-0.666401	0.00424776	0.0438893
DGE	High...Low.1104	RPS29	BrM	High - Low	-0.722862	0.00314792	0.0365776
DGE	High...Low.1107	TMPO	BrM	High - Low	1.38025	7.40897e-05	0.00272406
DGE	High...Low.1119	RRM1	BrM	High - Low	1.31105	0.00486922	0.047648
DGE	High...Low.1121	EXTL2	BrM	High - Low	1.6371	0.00093613	0.0159907
DGE	High...Low.1124	NGRN	BrM	High - Low	0.939872	0.00019265	0.00533683
DGE	High...Low.1125	PAIP2	BrM	High - Low	0.858758	0.00279355	0.0337896
DGE	High...Low.1136	RHOT1	BrM	High - Low	0.822117	0.00483486	0.0474714
DGE	High...Low.1137	AMZ2	BrM	High - Low	1.08038	0.00020959	0.00567154
DGE	High...Low.1146	DCLRE1C	BrM	High - Low	-1.11611	0.00382069	0.0409904
DGE	High...Low.1171	ARL5A	BrM	High - Low	2.27677	0.00041284	0.00905274
DGE	High...Low.1185	BTF3	BrM	High - Low	0.738358	0.00089904	0.015541
DGE	High...Low.1194	SCNN1A	BrM	High - Low	1.65199	0.0006203	0.0119823
DGE	High...Low.1199	CDC42SE1	BrM	High - Low	1.27114	1.36237e-05	0.00079415
DGE	High...Low.1225	USP9X	BrM	High - Low	1.23812	8.15587e-05	0.00291817
DGE	High...Low.1242	CDC42	BrM	High - Low	1.54209	3.46087e-08	8.06959e-06
DGE	High...Low.1247	STRN4	BrM	High - Low	0.616574	0.0024058	0.0303491
DGE	High...Low.1257	ARL16	BrM	High - Low	1.18592	1.96023e-05	0.00105071
DGE	High...Low.1278	AGTRAP	BrM	High - Low	1.43118	0.00067647	0.0126681
DGE	High...Low.1303	CRCP	BrM	High - Low	1.80485	0.00208935	0.0277117
DGE	High...Low.1305	ZXDC	BrM	High - Low	0.729157	0.00369665	0.0401212
DGE	High...Low.1344	EIF4G2	BrM	High - Low	0.590932	0.00275286	0.0335707
DGE	High...Low.1357	SEC24B	BrM	High - Low	2.99212	4.62189e-06	0.00034952
DGE	High...Low.1378	UBL5	BrM	High - Low	0.747082	0.00197081	0.0267686
DGE	High...Low.1379	SMIM15	BrM	High - Low	1.16794	0.00277242	0.0336739
DGE	High...Low.1389	TKT	BrM	High - Low	0.946862	0.00238895	0.0302729
DGE	High...Low.1396	TYMS	BrM	High - Low	1.49709	0.00297132	0.0352876
DGE	High...Low.1407	METTL9	BrM	High - Low	0.930443	0.00394698	0.0419273
DGE	High...Low.1414	SPPL2B	BrM	High - Low	1.16353	0.00229725	0.0294579
DGE	High...Low.1427	NFKB2	BrM	High - Low	-1.61597	0.0027965	0.0337896
DGE	High...Low.1432	UBXN2B	BrM	High - Low	0.925039	0.00508179	0.0491661
DGE	High...Low.1434	VPS37D	BrM	High - Low	-1.57147	0.00350074	0.0386241
DGE	High...Low.1435	ZNF846	BrM	High - Low	2.30812	0.00054376	0.011073
DGE	High...Low.1436	APH1A	BrM	High - Low	1.72807	8.93333e-06	0.00058401
DGE	High...Low.1440	MIER1	BrM	High - Low	0.921779	0.00312296	0.0363597
DGE	High...Low.1442	RTL8C	BrM	High - Low	1.10809	5.26239e-05	0.00216223
DGE	High...Low.1443	RTL8A	BrM	High - Low	1.88937	0.00340573	0.0382087
DGE	High...Low.1452	HNRNPUL2	BrM	High - Low	0.74455	0.00014517	0.00433041
DGE	High...Low.1478	MYBL1	BrM	High - Low	1.77229	0.00071434	0.0130807
DGE	High...Low.1488	WHAMM	BrM	High - Low	0.957577	0.00196529	0.0267554
DGE	High...Low.1525	FBF1	BrM	High - Low	1.43039	0.00277356	0.0336739
DGE	High...Low.1528	TRABD2A	BrM	High - Low	-2.23086	0.0033059	0.0374794
DGE	High...Low.1535	JMJD6	BrM	High - Low	1.03238	0.00259284	0.0320491
DGE	High...Low.1540	ACD	BrM	High - Low	1.60093	0.00287031	0.0343813
DGE	High...Low.1541	RBFOX3	BrM	High - Low	-2.10079	0.00188534	0.0260373
DGE	High...Low.1554	STRN3	BrM	High - Low	1.26093	0.00070821	0.0130367
DGE	High...Low.1596	ACO2	BrM	High - Low	2.37655	0.00029569	0.00711997
DGE	High...Low.1599	HNRNPF	BrM	High - Low	1.31451	4.43887e-06	0.0003375
DGE	High...Low.1619	OBSCN	BrM	High - Low	-3.67815	3.43227e-08	8.06959e-06
DGE	High...Low.1624	GTF2H2C	BrM	High - Low	1.83804	0.00065209	0.0123446
DGE	High...Low.1636	ZNF506	BrM	High - Low	1.71574	0.00279688	0.0337896
DGE	High...Low.1663	SYBU	BrM	High - Low	2.27703	0.0051248	0.0492756
DGE	High...Low.1667	TMEM192	BrM	High - Low	2.19095	0.00158758	0.0230636
DGE	High...Low.1674	SPATS2L	BrM	High - Low	1.09122	0.00234651	0.0298705
DGE	High...Low.1678	PLEKHB2	BrM	High - Low	0.986542	0.00030282	0.0072543
DGE	High...Low.1685	TMEM176B	BrM	High - Low	-2.30354	0.00029363	0.00709803
DGE	High...Low.1694	SAMD12	BrM	High - Low	2.14939	0.00064804	0.0122847
DGE	High...Low.1696	ACTN1	BrM	High - Low	2.00883	0.0022836	0.0293635
DGE	High...Low.1708	GIGYF2	BrM	High - Low	0.886684	0.00426071	0.0439781
DGE	High...Low.1714	FBRS	BrM	High - Low	-1.66753	5.47505e-06	0.00039687
DGE	High...Low.1717	CORO1C	BrM	High - Low	1.40343	1.18097e-05	0.00070909
DGE	High...Low.1727	CCHCR1	BrM	High - Low	1.4739	0.0040339	0.0425277
DGE	High...Low.1735	ZFP57	BrM	High - Low	-2.05696	2.8268e-09	1.23584e-06
DGE	High...Low.1750	DDX54	BrM	High - Low	0.879438	0.00093121	0.0159261
DGE	High...Low.1766	LSM14A	BrM	High - Low	1.09894	4.68153e-05	0.00198469
DGE	High...Low.1778	DHX36	BrM	High - Low	1.05944	0.00070559	0.0130227
DGE	High...Low.1779	SZRD1	BrM	High - Low	1.69432	0.00224764	0.0291153
DGE	High...Low.1790	WDR26	BrM	High - Low	0.88543	0.0003679	0.00826143
DGE	High...Low.1792	ADD1	BrM	High - Low	1.36173	1.89269e-05	0.00103328
DGE	High...Low.1802	SLC50A1	BrM	High - Low	0.86621	0.00287043	0.0343813
DGE	High...Low.1810	ZBTB1	BrM	High - Low	1.9885	0.00107508	0.0176945
DGE	High...Low.1827	PIGG	BrM	High - Low	1.25752	3.45811e-07	5.14669e-05
DGE	High...Low.1830	CFLAR	BrM	High - Low	1.03762	0.00456534	0.0456195
DGE	High...Low.1837	AURKAIP1	BrM	High - Low	-0.746337	0.00022717	0.00595925
DGE	High...Low.1841	UBAP2L	BrM	High - Low	1.77745	1.34686e-06	0.00013855
DGE	High...Low.1847	ERLEC1	BrM	High - Low	0.96845	0.00225534	0.029161
DGE	High...Low.1856	CTSA	BrM	High - Low	1.39908	0.00169522	0.0242745
DGE	High...Low.1857	ETFA	BrM	High - Low	0.726416	0.00058599	0.0115956
DGE	High...Low.1877	AP1AR	BrM	High - Low	3.61176	8.2012e-07	9.30537e-05
DGE	High...Low.1880	MAPKBP1	BrM	High - Low	-1.07305	2.84941e-06	0.00024915
DGE	High...Low.1881	USP8	BrM	High - Low	1.6787	0.00267357	0.0328964
DGE	High...Low.1884	REPS1	BrM	High - Low	1.77129	0.00011599	0.00372186
DGE	High...Low.1905	ZNF562	BrM	High - Low	1.87861	0.00053116	0.0109071
DGE	High...Low.1915	YAP1	BrM	High - Low	1.62834	0.00016181	0.00469641
DGE	High...Low.1922	SMARCC2	BrM	High - Low	1.05163	0.0003666	0.00825892
DGE	High...Low.1934	PSMB5	BrM	High - Low	1.89105	4.34685e-07	5.90411e-05
DGE	High...Low.1940	CAB39	BrM	High - Low	1.62995	0.00487039	0.047648
DGE	High...Low.1941	CBLC	BrM	High - Low	-2.05498	0.00346961	0.0384321
DGE	High...Low.1949	NEMP1	BrM	High - Low	1.52588	0.00226991	0.0293039
DGE	High...Low.1962	PSMG3	BrM	High - Low	-0.592547	0.00352163	0.0387934
DGE	High...Low.1966	TBC1D5	BrM	High - Low	1.88406	0.00316589	0.0366212
DGE	High...Low.1976	PHLDB2	BrM	High - Low	1.90379	0.00284526	0.0342558
DGE	High...Low.1982	TOMM6	BrM	High - Low	0.662345	0.0044439	0.0450702
DGE	High...Low.1989	DERL1	BrM	High - Low	1.69087	8.50821e-05	0.00298248
DGE	High...Low.1992	SARDH	BrM	High - Low	-2.8137	1.50082e-10	1.23508e-07
DGE	High...Low.1993	DEK	BrM	High - Low	0.773244	0.00276306	0.0336132
DGE	High...Low.2012	NEDD1	BrM	High - Low	1.56806	0.00438715	0.0448001
DGE	High...Low.2030	PTPRK	BrM	High - Low	1.87576	0.00010434	0.00344285
DGE	High...Low.2033	PABPC4	BrM	High - Low	0.926316	0.00010189	0.00339399
DGE	High...Low.2045	ZBTB43	BrM	High - Low	1.44282	0.00308665	0.0361055
DGE	High...Low.2056	ABL2	BrM	High - Low	1.80399	0.00361541	0.0395771
DGE	High...Low.2075	OTUD5	BrM	High - Low	1.17973	0.00021409	0.00574866
DGE	High...Low.2085	DAZAP2	BrM	High - Low	1.54114	1.732e-07	2.8846e-05
DGE	High...Low.2087	AKIRIN1	BrM	High - Low	1.01437	0.00157294	0.0228985
DGE	High...Low.2088	ANP32E	BrM	High - Low	1.07164	0.0030798	0.0360738
DGE	High...Low.2090	BTF3L4	BrM	High - Low	1.25085	0.00016723	0.00481388
DGE	High...Low.2094	SYT2	BrM	High - Low	-2.40625	0.00131893	0.020188
DGE	High...Low.2099	TLK1	BrM	High - Low	1.50178	0.00024302	0.00626113
DGE	High...Low.2101	LRRFIP1	BrM	High - Low	0.809526	0.00041772	0.00911687
DGE	High...Low.2105	ILF3	BrM	High - Low	0.840052	0.00322744	0.037016
DGE	High...Low.2113	ATP13A2	BrM	High - Low	1.30493	3.9964e-05	0.00178056
DGE	High...Low.2117	RNASEH2B	BrM	High - Low	2.60131	8.24779e-07	9.30537e-05
DGE	High...Low.2121	ARFGAP3	BrM	High - Low	1.89656	9.4305e-06	0.00060214
DGE	High...Low.2124	DMTF1	BrM	High - Low	1.9811	0.00068142	0.0126938
DGE	High...Low.2131	MORF4L2	BrM	High - Low	1.21262	0.0003982	0.0088006
DGE	High...Low.2133	ECSIT	BrM	High - Low	2.59646	0.00017671	0.00498409
DGE	High...Low.2135	BMERB1	BrM	High - Low	-1.44887	8.47174e-05	0.00298248
DGE	High...Low.2141	SLC35B3	BrM	High - Low	1.26976	0.00014314	0.00429716
DGE	High...Low.2143	CPSF7	BrM	High - Low	1.63116	6.81189e-07	8.34412e-05
DGE	High...Low.2148	EFTUD2	BrM	High - Low	1.26512	1.51926e-05	0.000864
DGE	High...Low.2174	SLC25A39	BrM	High - Low	0.793523	0.00121811	0.0191476
DGE	High...Low.2175	TPCN1	BrM	High - Low	1.03503	0.00178624	0.0251657
DGE	High...Low.2180	CCDC68	BrM	High - Low	-2.19658	0.00058811	0.0116084
DGE	High...Low.2190	TMEM30A	BrM	High - Low	-2.14868	1.61049e-12	2.81635e-09
DGE	High...Low.2206	COPB1	BrM	High - Low	1.48679	0.00031158	0.007353
DGE	High...Low.2239	SLC1A5	BrM	High - Low	0.839592	0.0051872	0.0497047
DGE	High...Low.2250	EXOC7	BrM	High - Low	1.29082	0.00028387	0.00693088
DGE	High...Low.2253	UBE2Q2	BrM	High - Low	1.74205	0.00400107	0.0422453
DGE	High...Low.2259	ELF1	BrM	High - Low	1.74483	0.00244972	0.0307149
DGE	High...Low.2260	MKLN1	BrM	High - Low	0.675915	0.00167272	0.0240473
DGE	High...Low.2266	CCDC110	BrM	High - Low	-1.268	0.00035655	0.00807141
DGE	High...Low.2268	MSL2	BrM	High - Low	1.00854	0.0026128	0.0322338
DGE	High...Low.2275	SCRN1	BrM	High - Low	2.85896	0.00111994	0.0182186
DGE	High...Low.2291	CT47B1	BrM	High - Low	-3.11922	7.73045e-08	1.47997e-05
DGE	High...Low.2320	SRP54	BrM	High - Low	1.80395	0.00138665	0.0209949
DGE	High...Low.2323	GRAMD2B	BrM	High - Low	1.48984	3.24833e-05	0.00154572
DGE	High...Low.2326	KDM4C	BrM	High - Low	4.12281	3.65592e-13	1.02293e-09
DGE	High...Low.2334	ANXA5	BrM	High - Low	1.97025	1.28127e-07	2.29808e-05
DGE	High...Low.2345	SYNCRIP	BrM	High - Low	1.31301	5.06189e-06	0.00037869
DGE	High...Low.2347	CANT1	BrM	High - Low	1.37894	1.11726e-05	0.00068255
DGE	High...Low.2350	EPS15	BrM	High - Low	1.45907	0.00170783	0.024405
DGE	High...Low.2369	NPTN	BrM	High - Low	1.19576	0.00201339	0.02711
DGE	High...Low.2375	ALDH3B1	BrM	High - Low	-1.4326	0.00456954	0.0456195
DGE	High...Low.2376	TNIK	BrM	High - Low	-2.18312	5.09519e-07	6.85401e-05
DGE	High...Low.2402	PPP6R3	BrM	High - Low	2.07815	2.33907e-10	1.55827e-07
DGE	High...Low.2409	SLC37A4	BrM	High - Low	1.54278	0.00139377	0.0210343
DGE	High...Low.2430	LDHA	BrM	High - Low	2.08238	7.3116e-05	0.00271324
DGE	High...Low.2435	STARD3	BrM	High - Low	1.51353	0.0002132	0.00573591
DGE	High...Low.2437	PROM2	BrM	High - Low	-1.78421	0.0018971	0.0260961
DGE	High...Low.2456	MTUS1	BrM	High - Low	2.68065	0.00014889	0.00441303
DGE	High...Low.2462	AFF1	BrM	High - Low	1.56188	3.63075e-07	5.29704e-05
DGE	High...Low.2486	CUL7	BrM	High - Low	1.63613	0.00090034	0.015541
DGE	High...Low.2490	TSPAN3	BrM	High - Low	2.16274	1.54668e-08	4.50794e-06
DGE	High...Low.2492	IFT46	BrM	High - Low	1.33532	0.00403719	0.0425303
DGE	High...Low.2493	SAP25	BrM	High - Low	1.6256	0.00288842	0.0345672
DGE	High...Low.2499	ZNHIT6	BrM	High - Low	1.38121	0.00273725	0.0334447
DGE	High...Low.2513	ZMYM3	BrM	High - Low	2.67468	1.99828e-06	0.00018762
DGE	High...Low.2534	GOLGA3	BrM	High - Low	1.3367	0.00012182	0.00385588
DGE	High...Low.2539	RAB40C	BrM	High - Low	1.3056	0.00292787	0.0349106
DGE	High...Low.2547	YTHDF2	BrM	High - Low	2.63487	7.82367e-05	0.00281371
DGE	High...Low.2572	ARL1	BrM	High - Low	1.4632	0.00043052	0.00929479
DGE	High...Low.2574	LGALS3	BrM	High - Low	2.08159	0.00312397	0.0363597
DGE	High...Low.2579	RIF1	BrM	High - Low	1.22236	0.00025452	0.00645056
DGE	High...Low.2603	PIGT	BrM	High - Low	3.05323	5.99679e-05	0.00233042
DGE	High...Low.2608	TMLHE	BrM	High - Low	1.89984	0.00124374	0.0193936
DGE	High...Low.2624	TUT7	BrM	High - Low	1.93215	0.00117318	0.0188435
DGE	High...Low.2626	ARHGDIA	BrM	High - Low	1.237	2.95405e-07	4.49208e-05
DGE	High...Low.2627	NIT1	BrM	High - Low	0.876823	0.00068699	0.0127635
DGE	High...Low.2637	MTRNR2L1	BrM	High - Low	-1.61358	3.49078e-06	0.00028251
DGE	High...Low.2649	GSTO1	BrM	High - Low	1.16801	0.00502884	0.0488227
DGE	High...Low.2653	SEC31A	BrM	High - Low	1.74381	7.76927e-07	8.98282e-05
DGE	High...Low.2655	SIRT6	BrM	High - Low	-3.43284	3.40363e-14	2.38084e-10
DGE	High...Low.2682	HCN2	BrM	High - Low	-1.9605	0.00015276	0.00447213
DGE	High...Low.2683	MATR3	BrM	High - Low	1.21876	5.82311e-06	0.00041353
DGE	High...Low.2692	ANKRD28	BrM	High - Low	1.43937	0.00210785	0.0278196
DGE	High...Low.2700	ZNF783	BrM	High - Low	1.48017	0.00354299	0.0389673
DGE	High...Low.2720	BCL7B	BrM	High - Low	0.708593	0.0044712	0.0451966
DGE	High...Low.2721	BTN3A2	BrM	High - Low	2.1634	0.00209167	0.0277117
DGE	High...Low.2728	ATP6V0C	BrM	High - Low	0.753431	0.0042286	0.0438208
DGE	High...Low.2738	ATP6V1F	BrM	High - Low	0.670489	0.00235306	0.0299266
DGE	High...Low.2748	LEMD1	BrM	High - Low	-2.4955	0.00038174	0.00849054
DGE	High...Low.2771	RNF145	BrM	High - Low	1.72737	0.0024338	0.0305919
DGE	High...Low.2779	CALU	BrM	High - Low	1.42139	7.34583e-05	0.00271874
DGE	High...Low.2782	CRABP2	BrM	High - Low	-2.81857	0.00061736	0.0119625
DGE	High...Low.2815	UBE2G2	BrM	High - Low	2.0087	0.00323481	0.0370337
DGE	High...Low.2830	PPP5C	BrM	High - Low	0.928456	0.00438097	0.0448001
DGE	High...Low.2831	ZNF664	BrM	High - Low	1.50204	2.38351e-06	0.00021513
DGE	High...Low.2859	TGOLN2	BrM	High - Low	2.30816	0.00322651	0.037016
DGE	High...Low.2863	METTL23	BrM	High - Low	1.35398	0.00050464	0.0105843
DGE	High...Low.2865	M6PR	BrM	High - Low	0.817982	0.00162996	0.0235083
DGE	High...Low.2871	BZW1	BrM	High - Low	1.43975	1.04276e-06	0.00011397
DGE	High...Low.2882	CASP10	BrM	High - Low	-1.42937	0.00208065	0.0276958
DGE	High...Low.2908	ELOVL5	BrM	High - Low	-0.835206	0.00399076	0.0422001
DGE	High...Low.2918	ANKS3	BrM	High - Low	2.4075	0.00067694	0.0126681
DGE	High...Low.2927	PES1	BrM	High - Low	1.39727	0.00060727	0.0118654
DGE	High...Low.2943	HDLBP	BrM	High - Low	0.697195	0.0003336	0.00765949
DGE	High...Low.2946	CHMP2B	BrM	High - Low	1.89143	0.00220799	0.0287883
DGE	High...Low.2949	GFPT1	BrM	High - Low	0.953402	0.00171547	0.0244113
DGE	High...Low.2962	USP15	BrM	High - Low	1.02039	0.00205819	0.0275542
DGE	High...Low.2969	RPL15	BrM	High - Low	1.11441	3.1584e-06	0.00026449
DGE	High...Low.2979	CDC6	BrM	High - Low	1.73271	0.00427017	0.0439843
DGE	High...Low.2983	CDC27	BrM	High - Low	0.858636	2.75224e-05	0.00135579
DGE	High...Low.2985	PSMC3IP	BrM	High - Low	2.04083	0.00124119	0.0193936
DGE	High...Low.2995	ZNF26	BrM	High - Low	1.49945	0.00492587	0.0480229
DGE	High...Low.2996	ETF1	BrM	High - Low	1.63813	3.90424e-07	5.46204e-05
DGE	High...Low.3014	SSBP2	BrM	High - Low	2.01853	0.00238414	0.0302395
DGE	High...Low.3018	COX14	BrM	High - Low	1.08108	0.00076619	0.0138131
DGE	High...Low.3020	SLC20A2	BrM	High - Low	1.35865	0.00114079	0.0184504
DGE	High...Low.3078	RPL18	BrM	High - Low	0.647284	0.00483289	0.0474714
DGE	High...Low.3086	NRM	BrM	High - Low	1.18189	0.00030936	0.00733547
DGE	High...Low.3123	CHD4	BrM	High - Low	0.59145	0.0023237	0.0296611
DGE	High...Low.3125	DUOXA1	BrM	High - Low	-1.91244	0.00469341	0.0464034
DGE	High...Low.3126	SEC16A	BrM	High - Low	1.529	4.35889e-06	0.00033323
DGE	High...Low.3131	MFF	BrM	High - Low	0.913235	0.00389126	0.0415881
DGE	High...Low.3143	GANAB	BrM	High - Low	1.04038	0.0002036	0.00554858
DGE	High...Low.3144	NUP153	BrM	High - Low	2.54075	4.86902e-05	0.00204557
DGE	High...Low.3147	TADA3	BrM	High - Low	2.60219	0.00030379	0.00726487
DGE	High...Low.3149	ANXA11	BrM	High - Low	-2.21798	9.24811e-08	1.70238e-05
DGE	High...Low.3155	ZNF518A	BrM	High - Low	3.13507	4.13798e-07	5.67552e-05
DGE	High...Low.3158	WSB2	BrM	High - Low	1.71223	0.00019055	0.0053005
DGE	High...Low.3179	PRAC2	BrM	High - Low	-1.96563	0.00155592	0.0227312
DGE	High...Low.3181	PRIM2	BrM	High - Low	0.590028	0.00415422	0.0432744
DGE	High...Low.3186	PTGES3	BrM	High - Low	1.02038	0.00052507	0.0108332
DGE	High...Low.3195	AP3S1	BrM	High - Low	0.988254	0.00067944	0.0126907
DGE	High...Low.3216	FAM120A	BrM	High - Low	1.72696	5.17143e-09	2.00967e-06
DGE	High...Low.3224	RABGEF1	BrM	High - Low	0.609318	0.00401761	0.042388
DGE	High...Low.3230	FDFT1	BrM	High - Low	3.03673	1.40658e-05	0.0008098
DGE	High...Low.3231	CLIC1	BrM	High - Low	1.27388	0.00022521	0.0059448
DGE	High...Low.3251	GGA3	BrM	High - Low	-0.915586	0.00085309	0.0149746
DGE	High...Low.3267	LYPLAL1	BrM	High - Low	2.14191	0.00094681	0.0161142
DGE	High...Low.3270	EIF3K	BrM	High - Low	0.879319	0.00079972	0.0141371
DGE	High...Low.3280	POLR3C	BrM	High - Low	1.34501	0.00364652	0.0397003
DGE	High...Low.3285	CPD	BrM	High - Low	1.71757	0.00025865	0.00651977
DGE	High...Low.3297	PTOV1	BrM	High - Low	1.1666	6.66555e-05	0.0025203
DGE	High...Low.3299	SPDYE5	BrM	High - Low	-2.21599	0.00010163	0.00339346
DGE	High...Low.3305	SHFL	BrM	High - Low	-1.86241	2.58087e-06	0.00022852
DGE	High...Low.3313	MAPK14	BrM	High - Low	1.03582	0.00077995	0.013989
DGE	High...Low.3324	COX4I1	BrM	High - Low	1.28597	1.21357e-05	0.00071654
DGE	High...Low.3326	CSNK1G2	BrM	High - Low	1.71938	6.52779e-06	0.00044767
DGE	High...Low.3328	CSNK2B	BrM	High - Low	1.06311	0.0005883	0.0116084
DGE	High...Low.3357	DAD1	BrM	High - Low	0.886907	0.00069216	0.0128293
DGE	High...Low.3363	DARS1	BrM	High - Low	0.993588	0.00173405	0.0245541
DGE	High...Low.3369	DHX9	BrM	High - Low	0.683746	9.56209e-05	0.00323125
DGE	High...Low.3370	DHX15	BrM	High - Low	1.72527	2.94209e-06	0.00025252
DGE	High...Low.3374	DIO3	BrM	High - Low	-1.32834	0.00059552	0.0116686
DGE	High...Low.3379	DNAH14	BrM	High - Low	2.87607	2.73554e-05	0.00135579
DGE	High...Low.3390	EEF1G	BrM	High - Low	0.888194	5.46247e-06	0.00039687
DGE	High...Low.3430	GDI2	BrM	High - Low	1.0115	5.71634e-05	0.00225908
DGE	High...Low.3443	HDAC2	BrM	High - Low	0.911521	0.00439057	0.0448024
DGE	High...Low.3444	HIF1A	BrM	High - Low	1.20934	7.17871e-05	0.00267499
DGE	High...Low.3471	EIF3E	BrM	High - Low	1.3629	0.00024934	0.0064028
DGE	High...Low.3484	AHNAK	BrM	High - Low	1.45429	3.114e-05	0.00149708
DGE	High...Low.3487	ALCAM	BrM	High - Low	2.17332	0.00016159	0.00469641
DGE	High...Low.3492	SLC25A6	BrM	High - Low	0.813397	0.00045925	0.00976421
DGE	High...Low.3495	APEX1	BrM	High - Low	1.36944	5.88955e-08	1.21169e-05
DGE	High...Low.3502	ARAF	BrM	High - Low	1.82802	0.00061522	0.011954
DGE	High...Low.3510	RHOG	BrM	High - Low	2.26285	0.0003005	0.00722344
DGE	High...Low.3518	ATP2B4	BrM	High - Low	-1.47624	1.29859e-06	0.00013457
DGE	High...Low.3521	ATP5PB	BrM	High - Low	1.47238	5.12261e-05	0.00212028
DGE	High...Low.3538	CALM2	BrM	High - Low	1.98491	1.17998e-08	3.83905e-06
DGE	High...Low.3546	CBR1	BrM	High - Low	1.78803	0.00175826	0.0248214
DGE	High...Low.3550	CD9	BrM	High - Low	2.24869	6.85912e-05	0.00257955
DGE	High...Low.3556	CD58	BrM	High - Low	1.84269	3.63262e-05	0.00168279
DGE	High...Low.3557	CD63	BrM	High - Low	1.33268	9.88102e-06	0.00061706
DGE	High...Low.3577	CENPB	BrM	High - Low	0.778011	0.00316079	0.0366212
DGE	High...Low.3579	CENPE	BrM	High - Low	1.76937	0.00080299	0.0141663
DGE	High...Low.3594	COX5B	BrM	High - Low	1.03484	0.00033005	0.0076447
DGE	High...Low.3595	COX6B1	BrM	High - Low	0.843465	0.00060851	0.0118732
DGE	High...Low.3597	COX7A2	BrM	High - Low	0.94619	0.00229324	0.0294334
DGE	High...Low.3598	COX7C	BrM	High - Low	1.7703	7.81013e-05	0.00281371
DGE	High...Low.3612	CYB561	BrM	High - Low	1.19737	0.00473791	0.0467772
DGE	High...Low.3613	CYC1	BrM	High - Low	2.47188	5.9269e-05	0.00230968
DGE	High...Low.3628	DUSP6	BrM	High - Low	1.81322	0.00062274	0.0120003
DGE	High...Low.3630	E2F5	BrM	High - Low	2.33174	0.00253036	0.0314845
DGE	High...Low.3631	DDR1	BrM	High - Low	1.51248	0.00126732	0.0195658
DGE	High...Low.3634	EFNA5	BrM	High - Low	2.01164	2.87151e-06	0.00024952
DGE	High...Low.3638	ELK4	BrM	High - Low	1.05933	0.00111242	0.0181174
DGE	High...Low.3648	EVX1	BrM	High - Low	-2.51731	0.00183661	0.0256429
DGE	High...Low.3649	EYA3	BrM	High - Low	2.17404	0.00105186	0.0174355
DGE	High...Low.3659	FKBP4	BrM	High - Low	1.01357	0.00293371	0.0349298
DGE	High...Low.3693	GNS	BrM	High - Low	1.01348	0.00454995	0.0455766
DGE	High...Low.3697	GOT2	BrM	High - Low	1.26305	0.00029427	0.00709803
DGE	High...Low.3706	GSPT1	BrM	High - Low	1.51247	5.28579e-05	0.00216223
DGE	High...Low.3710	GYS1	BrM	High - Low	2.54206	0.00061484	0.011954
DGE	High...Low.3713	H3-3A	BrM	High - Low	0.981309	1.13075e-05	0.00068779
DGE	High...Low.3728	HMGB1	BrM	High - Low	1.23353	8.80185e-06	0.00057811
DGE	High...Low.3733	HNRNPK	BrM	High - Low	1.46157	1.26061e-06	0.00013161
DGE	High...Low.3746	IARS1	BrM	High - Low	2.21853	0.00011978	0.00380859
DGE	High...Low.3751	IDH2	BrM	High - Low	0.694726	0.00171697	0.0244113
DGE	High...Low.3757	IL6ST	BrM	High - Low	1.68235	0.00445941	0.0451426
DGE	High...Low.3770	ITGB5	BrM	High - Low	1.62026	0.00037676	0.00839312
DGE	High...Low.3786	KCNN4	BrM	High - Low	2.72526	0.00042706	0.00923422
DGE	High...Low.3793	KPNB1	BrM	High - Low	0.704967	0.00289252	0.0345866
DGE	High...Low.3797	IPO5	BrM	High - Low	2.08739	0.00316613	0.0366212
DGE	High...Low.3808	LAMP2	BrM	High - Low	1.22072	0.00058356	0.0115638
DGE	High...Low.3809	RPSA	BrM	High - Low	1.07338	0.00020652	0.00559927
DGE	High...Low.3815	LIMK1	BrM	High - Low	2.62663	2.49968e-06	0.00022417
DGE	High...Low.3833	MAFG	BrM	High - Low	1.3242	0.00185665	0.0258475
DGE	High...Low.3843	MAZ	BrM	High - Low	-1.15199	5.02116e-08	1.0976e-05
DGE	High...Low.3853	MAP3K3	BrM	High - Low	1.59535	0.00131372	0.0201343
DGE	High...Low.3878	MST1R	BrM	High - Low	2.25049	0.00519917	0.0497321
DGE	High...Low.3890	MYD88	BrM	High - Low	2.13685	0.00155592	0.0227312
DGE	High...Low.3895	PPP1R12A	BrM	High - Low	2.63778	1.89816e-05	0.00103328
DGE	High...Low.3898	NCBP1	BrM	High - Low	1.46481	0.00480159	0.0472968
DGE	High...Low.3900	NDUFA4	BrM	High - Low	1.40216	7.28425e-06	0.00048994
DGE	High...Low.3902	NDUFB3	BrM	High - Low	0.986651	0.00071311	0.0130807
DGE	High...Low.3907	NDUFS8	BrM	High - Low	1.02553	0.00441623	0.0448679
DGE	High...Low.3910	NEO1	BrM	High - Low	1.88868	0.00135263	0.0205912
DGE	High...Low.3918	NPAS2	BrM	High - Low	1.60581	0.00134732	0.0205551
DGE	High...Low.3919	NPAT	BrM	High - Low	1.87331	0.00370026	0.0401291
DGE	High...Low.3932	OSBP	BrM	High - Low	1.14802	0.00097086	0.0163642
DGE	High...Low.3947	PAWR	BrM	High - Low	1.93701	0.00168982	0.0242218
DGE	High...Low.3949	PBX2	BrM	High - Low	1.2354	0.00108886	0.0178375
DGE	High...Low.3956	PDE6D	BrM	High - Low	1.92563	0.00212235	0.027932
DGE	High...Low.3972	PFN2	BrM	High - Low	2.26975	0.00096432	0.0162933
DGE	High...Low.3974	PGD	BrM	High - Low	1.11935	0.00016962	0.00484272
DGE	High...Low.3978	PIGF	BrM	High - Low	1.67235	0.00510781	0.0492174
DGE	High...Low.4000	POLG	BrM	High - Low	0.654886	0.00228336	0.0293635
DGE	High...Low.4010	PPP1CA	BrM	High - Low	1.03381	0.00070736	0.0130367
DGE	High...Low.4012	PPP1CC	BrM	High - Low	0.778015	0.00117877	0.0188592
DGE	High...Low.4019	PPP4C	BrM	High - Low	1.14458	0.00122731	0.0192706
DGE	High...Low.4049	PSMA4	BrM	High - Low	1.30953	0.00066803	0.0125783
DGE	High...Low.4050	PSMA5	BrM	High - Low	0.990359	0.00283098	0.0341426
DGE	High...Low.4051	PSMA6	BrM	High - Low	1.7833	3.99721e-06	0.00031416
DGE	High...Low.4052	PSMA7	BrM	High - Low	1.09721	0.0001935	0.00535001
DGE	High...Low.4054	PSMB2	BrM	High - Low	1.71887	0.00474739	0.0468378
DGE	High...Low.4058	PSMC2	BrM	High - Low	1.5655	0.00343011	0.0383028
DGE	High...Low.4065	PSMD8	BrM	High - Low	0.801993	0.00102682	0.0170676
DGE	High...Low.4068	TWF1	BrM	High - Low	1.56543	5.52746e-07	7.09442e-05
DGE	High...Low.4069	PTMA	BrM	High - Low	0.9818	6.26547e-06	0.00043609
DGE	High...Low.4078	PTPN12	BrM	High - Low	1.41509	5.58633e-05	0.00224212
DGE	High...Low.4085	PTPRS	BrM	High - Low	2.0587	0.00028574	0.00695216
DGE	High...Low.4088	PYGB	BrM	High - Low	1.77216	0.004539	0.0455766
DGE	High...Low.4092	RAB5B	BrM	High - Low	0.814295	0.00078747	0.0140568
DGE	High...Low.4109	RBBP7	BrM	High - Low	1.11729	0.00024943	0.0064028
DGE	High...Low.4110	RBBP8	BrM	High - Low	2.32544	0.00052011	0.0108118
DGE	High...Low.4130	RNASEH1	BrM	High - Low	1.1778	0.00079636	0.0141371
DGE	High...Low.4136	RPN1	BrM	High - Low	2.0823	1.86815e-08	5.22708e-06
DGE	High...Low.4142	RYK	BrM	High - Low	0.83429	0.00055111	0.0111754
DGE	High...Low.4149	SAT1	BrM	High - Low	1.4736	0.00030159	0.00723709
DGE	High...Low.4150	ATXN2	BrM	High - Low	0.803608	0.00441423	0.0448679
DGE	High...Low.4158	SDC1	BrM	High - Low	1.28818	0.00285315	0.0342918
DGE	High...Low.4160	SDHB	BrM	High - Low	1.08989	0.00010966	0.00355953
DGE	High...Low.4172	ITSN1	BrM	High - Low	1.84186	0.00259325	0.0320491
DGE	High...Low.4175	ST3GAL1	BrM	High - Low	-1.62681	0.0018337	0.0256396
DGE	High...Low.4178	SLC1A4	BrM	High - Low	1.52364	0.00244362	0.0306878
DGE	High...Low.4196	SMARCD1	BrM	High - Low	1.10811	0.00023847	0.0061897
DGE	High...Low.4206	SNRPC	BrM	High - Low	0.668175	0.004053	0.0426327
DGE	High...Low.4215	SP1	BrM	High - Low	0.91287	0.00278276	0.0337355
DGE	High...Low.4227	SQLE	BrM	High - Low	3.01401	0.00027541	0.0067835
DGE	High...Low.4239	STAT6	BrM	High - Low	1.00573	0.00087178	0.0152262
DGE	High...Low.4250	SVIL	BrM	High - Low	1.63432	0.00126198	0.0195516
DGE	High...Low.4256	TAL1	BrM	High - Low	-2.24587	5.25134e-07	6.93769e-05
DGE	High...Low.4264	TFAM	BrM	High - Low	-0.934408	5.67267e-05	0.00225456
DGE	High...Low.4266	TCF12	BrM	High - Low	1.52637	0.00461324	0.0458375
DGE	High...Low.4267	TDG	BrM	High - Low	1.05567	8.1152e-05	0.00291107
DGE	High...Low.4268	TDGF1	BrM	High - Low	-1.2162	0.00150166	0.0222309
DGE	High...Low.4270	TMBIM6	BrM	High - Low	1.22491	0.00011574	0.00372186
DGE	High...Low.4330	UBA52	BrM	High - Low	1.09266	2.19222e-06	0.00020177
DGE	High...Low.4331	UBA1	BrM	High - Low	0.652303	0.00015172	0.00445928
DGE	High...Low.4334	UBE2D3	BrM	High - Low	1.43687	3.28726e-05	0.00155894
DGE	High...Low.4336	UBE2H	BrM	High - Low	1.29741	9.38114e-05	0.00320557
DGE	High...Low.4349	USP1	BrM	High - Low	1.67102	0.00055598	0.0112357
DGE	High...Low.4353	VDAC1	BrM	High - Low	0.804287	0.00079875	0.0141371
DGE	High...Low.4354	VDAC2	BrM	High - Low	1.1511	0.00010163	0.00339346
DGE	High...Low.4368	XPO1	BrM	High - Low	2.13226	0.00055939	0.0112357
DGE	High...Low.4370	YY1	BrM	High - Low	1.26143	3.25222e-08	7.93284e-06
DGE	High...Low.4372	YWHAH	BrM	High - Low	1.32465	0.00181873	0.0255206
DGE	High...Low.4392	ZKSCAN1	BrM	High - Low	1.98045	0.00417431	0.0434513
DGE	High...Low.4393	ZNF140	BrM	High - Low	2.4323	7.40357e-09	2.5894e-06
DGE	High...Low.4397	ZNF207	BrM	High - Low	2.59483	4.29244e-12	6.00513e-09
DGE	High...Low.4403	PTP4A1	BrM	High - Low	1.53661	0.00020262	0.00553647
DGE	High...Low.4415	DYSF	BrM	High - Low	-1.89526	0.00458898	0.0456613
DGE	High...Low.4416	TRRAP	BrM	High - Low	0.504731	0.00440103	0.0448679
DGE	High...Low.4430	SLC25A11	BrM	High - Low	1.79817	3.46098e-06	0.00028251
DGE	High...Low.4445	CUL3	BrM	High - Low	1.02961	0.00306188	0.0359964
DGE	High...Low.4453	RAE1	BrM	High - Low	1.1536	0.00067687	0.0126681
DGE	High...Low.4456	GALR3	BrM	High - Low	-0.682667	0.00483536	0.0474714
DGE	High...Low.4497	DEGS1	BrM	High - Low	0.653826	0.00114686	0.0185273
DGE	High...Low.4498	DENR	BrM	High - Low	1.39577	0.00424314	0.043874
DGE	High...Low.4512	USO1	BrM	High - Low	1.18718	1.21387e-05	0.00071654
DGE	High...Low.4517	RNASET2	BrM	High - Low	1.53959	0.00458621	0.0456613
DGE	High...Low.4524	DYNLL1	BrM	High - Low	1.07279	4.1731e-05	0.00182443
DGE	High...Low.4528	EIF3A	BrM	High - Low	-0.568569	0.00491073	0.0479588
DGE	High...Low.4532	EIF3H	BrM	High - Low	3.16573	4.88318e-13	1.13859e-09
DGE	High...Low.4533	EIF3I	BrM	High - Low	1.12578	0.0029296	0.0349106
DGE	High...Low.4535	VAMP8	BrM	High - Low	-1.0294	0.00029398	0.00709803
DGE	High...Low.4541	JRKL	BrM	High - Low	1.5439	0.00464057	0.0460436
DGE	High...Low.4553	SNX4	BrM	High - Low	0.872129	0.00211139	0.0278402
DGE	High...Low.4586	CREG1	BrM	High - Low	1.57195	0.00290153	0.0346647
DGE	High...Low.4593	INPP4B	BrM	High - Low	2.08359	0.0012664	0.0195658
DGE	High...Low.4595	IQGAP1	BrM	High - Low	1.30098	5.35607e-05	0.00218459
DGE	High...Low.4602	HDAC3	BrM	High - Low	1.98449	0.0006341	0.0121201
DGE	High...Low.4610	FUBP1	BrM	High - Low	0.788309	0.0039644	0.0420485
DGE	High...Low.4613	MCM3AP	BrM	High - Low	2.2697	5.7768e-05	0.00227015
DGE	High...Low.4615	EIF2S2	BrM	High - Low	0.952925	4.35063e-05	0.00187539
DGE	High...Low.4619	TIMELESS	BrM	High - Low	1.78289	0.00431576	0.0442815
DGE	High...Low.4665	ACOX1	BrM	High - Low	1.78973	1.37814e-07	2.44053e-05
DGE	High...Low.4668	AMY1A	BrM	High - Low	-1.42583	0.00111216	0.0181174
DGE	High...Low.4670	ARRB1	BrM	High - Low	-2.32903	0.000141	0.00427736
DGE	High...Low.4671	ATIC	BrM	High - Low	1.83927	0.00215258	0.0281972
DGE	High...Low.4672	ATOX1	BrM	High - Low	0.896417	0.00307934	0.0360738
DGE	High...Low.4673	ATP6V0B	BrM	High - Low	1.03408	0.00012982	0.00403589
DGE	High...Low.4674	B2M	BrM	High - Low	1.82447	0.00034698	0.00789644
DGE	High...Low.4682	CDKN1B	BrM	High - Low	-0.618359	0.00365447	0.0397558
DGE	High...Low.4685	CLK1	BrM	High - Low	1.65842	0.00230794	0.0295138
DGE	High...Low.4691	CS	BrM	High - Low	1.0517	0.00052512	0.0108332
DGE	High...Low.4721	GPS1	BrM	High - Low	1.068	3.67373e-05	0.00169622
DGE	High...Low.4727	HSPA9	BrM	High - Low	0.749792	0.00358163	0.0392688
DGE	High...Low.4729	IREB2	BrM	High - Low	0.91763	0.00380609	0.0408964
DGE	High...Low.4735	NINJ1	BrM	High - Low	1.78853	0.00018639	0.00521507
DGE	High...Low.4736	OAZ1	BrM	High - Low	1.284	3.17609e-06	0.00026449
DGE	High...Low.4740	PYY	BrM	High - Low	-2.35104	0.00246527	0.0308214
DGE	High...Low.4741	RAB5A	BrM	High - Low	1.62291	0.00302696	0.0357058
DGE	High...Low.4742	SDHA	BrM	High - Low	1.19148	2.68195e-06	0.00023598
DGE	High...Low.4747	TANK	BrM	High - Low	1.45709	0.00102586	0.0170676
DGE	High...Low.4767	MED14	BrM	High - Low	1.06462	0.0052078	0.0497321
DGE	High...Low.4778	JMJD1C	BrM	High - Low	2.04344	0.00265028	0.0326385
DGE	High...Low.4779	HMGN3	BrM	High - Low	1.32773	7.41864e-05	0.00272406
DGE	High...Low.4782	COX5A	BrM	High - Low	0.850592	0.00179812	0.025284
DGE	High...Low.4786	FADS2	BrM	High - Low	2.93672	0.00039419	0.00873969
DGE	High...Low.4803	NFE2L3	BrM	High - Low	-2.58447	0.00013867	0.0042545
DGE	High...Low.4806	TRAF4	BrM	High - Low	0.927648	0.00346333	0.0384235
DGE	High...Low.4809	ARHGAP1	BrM	High - Low	0.978734	0.00073643	0.0133628
DGE	High...Low.4814	BAD	BrM	High - Low	-0.641194	0.00407053	0.0427207
DGE	High...Low.4818	BNIP2	BrM	High - Low	0.752968	0.00070266	0.0129857
DGE	High...Low.4824	PTTG1IP	BrM	High - Low	1.28642	0.00172243	0.0244637
DGE	High...Low.4827	CALR	BrM	High - Low	2.44524	1.10186e-10	9.63437e-08
DGE	High...Low.4835	CD81	BrM	High - Low	2.16783	3.67272e-07	5.29704e-05
DGE	High...Low.4842	CNN2	BrM	High - Low	1.17732	0.00475399	0.0468699
DGE	High...Low.4845	COPA	BrM	High - Low	1.20685	7.53414e-08	1.47997e-05
DGE	High...Low.4847	COX6C	BrM	High - Low	0.788089	0.00017094	0.00486068
DGE	High...Low.4848	COX11	BrM	High - Low	1.94382	0.00033239	0.00764816
DGE	High...Low.4853	ATF6B	BrM	High - Low	0.802454	0.00088299	0.0153263
DGE	High...Low.4857	DAP	BrM	High - Low	1.11462	1.57484e-06	0.00015187
DGE	High...Low.4859	DDX5	BrM	High - Low	1.40103	2.51454e-07	3.90871e-05
DGE	High...Low.4871	DVL2	BrM	High - Low	1.6207	0.00043693	0.00938962
DGE	High...Low.4872	DVL3	BrM	High - Low	1.0403	0.003196	0.0368566
DGE	High...Low.4875	PHC2	BrM	High - Low	1.45944	0.00346701	0.0384321
DGE	High...Low.4888	ESRRA	BrM	High - Low	-1.30612	0.00056916	0.0113298
DGE	High...Low.4903	GALNT2	BrM	High - Low	-0.989125	0.00065983	0.0124744
DGE	High...Low.4909	GTF2A2	BrM	High - Low	1.01561	0.00363417	0.0396584
DGE	High...Low.4920	SP110	BrM	High - Low	1.81717	0.00393863	0.0419273
DGE	High...Low.4923	ILK	BrM	High - Low	1.92936	0.0011304	0.0183247
DGE	High...Low.4925	KIF5B	BrM	High - Low	1.64945	4.15927e-06	0.00032327
DGE	High...Low.4941	NDUFB4	BrM	High - Low	0.745826	0.00219592	0.0286843
DGE	High...Low.4943	NDUFS3	BrM	High - Low	1.14507	7.09383e-07	8.34412e-05
DGE	High...Low.4950	YBX1	BrM	High - Low	1.3041	6.42166e-05	0.00244128
DGE	High...Low.4955	PFKFB3	BrM	High - Low	-1.35725	0.00301867	0.0356682
DGE	High...Low.4956	SERPINB6	BrM	High - Low	0.69039	0.00406638	0.0427092
DGE	High...Low.4965	RAB5C	BrM	High - Low	1.27617	3.88668e-07	5.46204e-05
DGE	High...Low.4971	SFSWAP	BrM	High - Low	0.827615	0.00329146	0.0373542
DGE	High...Low.4976	SREBF2	BrM	High - Low	1.41858	0.00304574	0.035867
DGE	High...Low.4980	TGFBR1	BrM	High - Low	1.4176	0.0023055	0.0295095
DGE	High...Low.4990	SF1	BrM	High - Low	0.860904	2.75228e-05	0.00135579
DGE	High...Low.4993	RAB7A	BrM	High - Low	0.892848	0.00052534	0.0108332
DGE	High...Low.4995	PABPN1	BrM	High - Low	1.94814	2.64667e-07	4.06889e-05
DGE	High...Low.5003	RAB11A	BrM	High - Low	0.938513	0.00146417	0.0217911
DGE	High...Low.5022	PRPF4	BrM	High - Low	1.75822	0.00480405	0.0472968
DGE	High...Low.5029	SYNGR2	BrM	High - Low	2.39431	2.09401e-09	9.45008e-07
DGE	High...Low.5030	HGS	BrM	High - Low	0.923093	0.00041111	0.00902897
DGE	High...Low.5032	PCSK7	BrM	High - Low	1.67434	0.00250569	0.0312152
DGE	High...Low.5033	COX7A2L	BrM	High - Low	1.01691	0.00019826	0.00544919
DGE	High...Low.5042	KCNAB3	BrM	High - Low	-1.17015	0.00141248	0.0212479
DGE	High...Low.5050	TBRG4	BrM	High - Low	0.5983	0.00155923	0.0227462
DGE	High...Low.5057	STK17A	BrM	High - Low	1.8416	0.00306074	0.0359964
DGE	High...Low.5060	COPB2	BrM	High - Low	1.20323	3.77197e-05	0.00172075
DGE	High...Low.5061	SRSF11	BrM	High - Low	1.9582	2.00986e-10	1.55827e-07
DGE	High...Low.5070	UBE4A	BrM	High - Low	2.49886	0.00012336	0.0038869
DGE	High...Low.5077	TM9SF2	BrM	High - Low	2.45794	4.84064e-06	0.00036409
DGE	High...Low.5110	CLTC	BrM	High - Low	2.02283	3.30548e-05	0.00156078
DGE	High...Low.5112	LITAF	BrM	High - Low	1.55874	4.32506e-05	0.0018733
DGE	High...Low.5130	ATP5MJ	BrM	High - Low	1.07094	0.00090057	0.015541
DGE	High...Low.5137	KRIT1	BrM	High - Low	1.58646	0.00075798	0.0137004
DGE	High...Low.5144	ZFP36L1	BrM	High - Low	1.64604	3.02941e-05	0.00146143
DGE	High...Low.5162	IDE	BrM	High - Low	1.95697	0.00164941	0.0237645
DGE	High...Low.5167	KCNJ9	BrM	High - Low	-2.52117	2.72204e-10	1.65571e-07
DGE	High...Low.5177	NDUFS1	BrM	High - Low	2.59298	0.0002016	0.00551946
DGE	High...Low.5179	SNU13	BrM	High - Low	1.42413	7.42827e-06	0.00049723
DGE	High...Low.5180	NUCB2	BrM	High - Low	1.48478	0.00225216	0.0291468
DGE	High...Low.5181	PCBP2	BrM	High - Low	0.69223	0.00241955	0.0304887
DGE	High...Low.5185	PFN1	BrM	High - Low	0.938448	0.00155224	0.0227312
DGE	High...Low.5206	SFPQ	BrM	High - Low	0.417309	0.00449684	0.0453248
DGE	High...Low.5210	SLC12A4	BrM	High - Low	1.46163	0.00414454	0.0432057
DGE	High...Low.5214	TRIM25	BrM	High - Low	2.8249	1.13819e-06	0.00012249
DGE	High...Low.5217	FXR1	BrM	High - Low	0.952917	0.0046745	0.0462818
DGE	High...Low.5218	AKAP17A	BrM	High - Low	2.0809	0.00335607	0.0379559
DGE	High...Low.5230	WDR1	BrM	High - Low	1.7913	3.88342e-09	1.59791e-06
DGE	High...Low.5237	CCS	BrM	High - Low	-0.645833	0.00427267	0.0439843
DGE	High...Low.5245	SART1	BrM	High - Low	-0.73515	0.00039665	0.00878035
DGE	High...Low.5249	PTBP3	BrM	High - Low	1.03332	4.71236e-05	0.00199172
DGE	High...Low.5259	ATP5F1C	BrM	High - Low	0.914004	0.00452427	0.0455356
DGE	High...Low.5260	BCL3	BrM	High - Low	2.87834	0.00253674	0.0315177
DGE	High...Low.5270	CHKB	BrM	High - Low	1.57149	0.00119777	0.0189771
DGE	High...Low.5278	DDOST	BrM	High - Low	1.48368	2.62846e-05	0.00132274
DGE	High...Low.5280	DIAPH1	BrM	High - Low	2.10654	0.00093763	0.0159969
DGE	High...Low.5292	NR2F6	BrM	High - Low	2.0522	1.5936e-06	0.00015187
DGE	High...Low.5299	FER	BrM	High - Low	1.55999	0.00381723	0.0409846
DGE	High...Low.5307	GNB2	BrM	High - Low	1.48827	5.48123e-08	1.14451e-05
DGE	High...Low.5331	UBE2K	BrM	High - Low	0.760999	0.00256688	0.0318356
DGE	High...Low.5336	LIPE	BrM	High - Low	-1.7141	0.00126013	0.0195447
DGE	High...Low.5337	SMAD4	BrM	High - Low	0.618967	0.00333167	0.0377104
DGE	High...Low.5341	NCL	BrM	High - Low	1.15594	3.77606e-05	0.00172075
DGE	High...Low.5343	NKTR	BrM	High - Low	2.83714	3.32315e-05	0.00156078
DGE	High...Low.5351	PTPN14	BrM	High - Low	1.64081	0.00012764	0.00398591
DGE	High...Low.5353	ROCK1	BrM	High - Low	1.09197	0.00356041	0.0390974
DGE	High...Low.5358	SLC20A1	BrM	High - Low	1.01323	0.00198799	0.0269311
DGE	High...Low.5372	MLF2	BrM	High - Low	1.17458	8.81531e-05	0.00307547
DGE	High...Low.5412	HLA-E	BrM	High - Low	1.51784	0.00408269	0.0427511
DGE	High...Low.5441	LMAN1	BrM	High - Low	1.24457	0.00055927	0.0112357
DGE	High...Low.5456	ATP8B1	BrM	High - Low	1.07528	0.00448198	0.0452402
DGE	High...Low.5458	PTK2	BrM	High - Low	0.694654	0.00374168	0.0404842
DGE	High...Low.5460	RBL2	BrM	High - Low	2.65003	0.00020386	0.00554858
DGE	High...Low.5464	S100A11	BrM	High - Low	1.17139	0.00187419	0.0259844
DGE	High...Low.5471	CAPN15	BrM	High - Low	1.2414	0.00120842	0.0191026
DGE	High...Low.5490	SLC35A2	BrM	High - Low	3.09362	7.18941e-05	0.00267499
DGE	High...Low.5491	VDAC3	BrM	High - Low	1.10776	0.00022955	0.00599147
DGE	High...Low.5519	ARPC3	BrM	High - Low	1.43197	4.14619e-05	0.00182443
DGE	High...Low.5530	ARL4C	BrM	High - Low	1.66493	0.00010921	0.00355304
DGE	High...Low.5543	TRIM28	BrM	High - Low	0.648714	0.0008815	0.0153195
DGE	High...Low.5554	CNIH1	BrM	High - Low	1.28234	0.00064498	0.0122765
DGE	High...Low.5555	RBM6	BrM	High - Low	0.815568	0.00219958	0.0287054
DGE	High...Low.5556	RBM5	BrM	High - Low	1.71572	0.00323747	0.0370337
DGE	High...Low.5564	PSME3	BrM	High - Low	1.68235	2.81834e-05	0.00137862
DGE	High...Low.5570	USPL1	BrM	High - Low	1.85853	0.00108215	0.0177691
DGE	High...Low.5573	FLOT1	BrM	High - Low	1.12015	0.00031168	0.007353
DGE	High...Low.5595	SF3B4	BrM	High - Low	1.10825	0.00155479	0.0227312
DGE	High...Low.5598	RAMP1	BrM	High - Low	-2.1059	0.00198656	0.0269311
DGE	High...Low.5625	IDH1	BrM	High - Low	1.64204	0.00018197	0.005112
DGE	High...Low.5626	CAPRIN1	BrM	High - Low	1.28554	3.59863e-06	0.00028769
DGE	High...Low.5629	SMAD5	BrM	High - Low	1.87389	0.00203871	0.0273982
DGE	High...Low.5636	MCM6	BrM	High - Low	1.33627	0.00420844	0.0437415
DGE	High...Low.5637	MDH1	BrM	High - Low	1.05076	0.00033708	0.00771802
DGE	High...Low.5640	MAP3K4	BrM	High - Low	1.62048	3.08775e-06	0.00026023
DGE	High...Low.5647	MLLT1	BrM	High - Low	1.52274	3.88813e-05	0.00174904
DGE	High...Low.5666	SLC25A1	BrM	High - Low	0.971001	3.87208e-05	0.00174743
DGE	High...Low.5671	VPS72	BrM	High - Low	1.46561	0.00209129	0.0277117
DGE	High...Low.5675	UQCRFS1	BrM	High - Low	1.8108	0.00032334	0.0075643
DGE	High...Low.5677	MANF	BrM	High - Low	1.08904	0.00112962	0.0183247
DGE	High...Low.5681	CD164	BrM	High - Low	2.51776	1.184e-07	2.15119e-05
DGE	High...Low.5685	TAX1BP1	BrM	High - Low	0.978832	0.0006204	0.0119823
DGE	High...Low.5727	LUC7L3	BrM	High - Low	0.953587	0.00119017	0.0189395
DGE	High...Low.5729	CD2BP2	BrM	High - Low	1.50823	0.00115477	0.0186121
DGE	High...Low.5737	CAPZA1	BrM	High - Low	1.64408	9.92409e-06	0.00061706
DGE	High...Low.5738	CAPZA2	BrM	High - Low	1.44874	0.00345417	0.0384133
DGE	High...Low.5752	NEDD8	BrM	High - Low	0.74915	0.00317	0.0366212
DGE	High...Low.5769	PBX3	BrM	High - Low	1.87308	0.00327281	0.0372032
DGE	High...Low.5770	PCM1	BrM	High - Low	1.69027	0.0046925	0.0464034
DGE	High...Low.5773	CDK16	BrM	High - Low	0.99385	0.0009094	0.0156489
DGE	High...Low.5797	PRKAA1	BrM	High - Low	0.586377	0.0049945	0.0485567
DGE	High...Low.5799	PRKAB1	BrM	High - Low	2.08329	0.00024181	0.00624165
DGE	High...Low.5806	RAD21	BrM	High - Low	0.861675	0.00126849	0.0195658
DGE	High...Low.5812	SRSF6	BrM	High - Low	0.749963	0.00015129	0.00445928
DGE	High...Low.5815	SSR4	BrM	High - Low	2.11453	1.78883e-05	0.00099308
DGE	High...Low.5818	TAF10	BrM	High - Low	1.30167	0.00024157	0.00624165
DGE	High...Low.5822	TLN1	BrM	High - Low	1.64491	0.00319652	0.0368566
DGE	High...Low.5827	VRK2	BrM	High - Low	1.10741	0.00189844	0.0260961
DGE	High...Low.5835	NPEPPS	BrM	High - Low	3.76598	6.95366e-07	8.34412e-05
DGE	High...Low.5848	LYPLA1	BrM	High - Low	1.78869	9.09401e-05	0.0031335
DGE	High...Low.5849	EMG1	BrM	High - Low	0.850411	0.00121556	0.0191377
DGE	High...Low.5858	SLC30A9	BrM	High - Low	1.99948	0.00279342	0.0337896
DGE	High...Low.5860	COG5	BrM	High - Low	1.15557	0.00032424	0.0075666
DGE	High...Low.5867	UBE2E3	BrM	High - Low	1.30921	4.92298e-05	0.00206205
DGE	High...Low.5875	CAP1	BrM	High - Low	1.11373	9.0706e-05	0.0031335
DGE	High...Low.5877	LRRC41	BrM	High - Low	0.579948	0.00206479	0.027575
DGE	High...Low.5884	CHERP	BrM	High - Low	1.13843	0.00231638	0.0295947
DGE	High...Low.5887	IPO7	BrM	High - Low	1.12353	0.00014113	0.00427736
DGE	High...Low.5892	LAMTOR5	BrM	High - Low	1.38066	5.4387e-07	7.09442e-05
DGE	High...Low.5894	PRDX4	BrM	High - Low	1.90304	0.00051135	0.0106614
DGE	High...Low.5895	ARL6IP5	BrM	High - Low	1.29209	0.00275585	0.0335707
DGE	High...Low.5896	ARPC1A	BrM	High - Low	1.2124	0.00069236	0.0128293
DGE	High...Low.5901	ARFGEF2	BrM	High - Low	1.66623	0.00015129	0.00445928
DGE	High...Low.5904	SLC34A2	BrM	High - Low	-2.93707	0.00053327	0.0109071
DGE	High...Low.5919	PAICS	BrM	High - Low	1.77988	0.00052579	0.0108332
DGE	High...Low.5924	RBCK1	BrM	High - Low	2.34097	0.00050724	0.0105994
DGE	High...Low.5929	IVNS1ABP	BrM	High - Low	1.85215	3.34556e-05	0.00156106
DGE	High...Low.5948	TRIM27	BrM	High - Low	1.91035	0.00032452	0.0075666
DGE	High...Low.5951	DYNLT1	BrM	High - Low	0.842893	0.00086434	0.0151341
DGE	High...Low.5969	YKT6	BrM	High - Low	0.740648	0.00250078	0.0311817
DGE	High...Low.5972	KHDRBS1	BrM	High - Low	0.877906	8.42769e-05	0.00298248
DGE	High...Low.5981	GNB5	BrM	High - Low	2.64364	1.17197e-08	3.83905e-06
DGE	High...Low.5986	CCT8	BrM	High - Low	1.00632	3.16083e-05	0.00151439
DGE	High...Low.5991	HSPA8	BrM	High - Low	1.39216	5.18993e-06	0.00038416
DGE	High...Low.5997	MAP3K2	BrM	High - Low	0.653209	0.00473555	0.0467772
DGE	High...Low.6003	AHCYL1	BrM	High - Low	1.4494	0.00037204	0.00832773
DGE	High...Low.6005	PHGDH	BrM	High - Low	1.60768	0.00042028	0.00915297
DGE	High...Low.6008	ARPP19	BrM	High - Low	0.694268	0.00129482	0.0198843
DGE	High...Low.6015	SDCCAG8	BrM	High - Low	1.89946	0.00048363	0.0102406
DGE	High...Low.6025	SRCAP	BrM	High - Low	0.901347	0.00020543	0.00558048
DGE	High...Low.6028	RUVBL2	BrM	High - Low	-0.532798	0.00161943	0.0234048
DGE	High...Low.6029	PGRMC1	BrM	High - Low	2.83362	0.00026227	0.00656376
DGE	High...Low.6044	COPS8	BrM	High - Low	1.41992	2.21914e-06	0.00020291
DGE	High...Low.6045	SUB1	BrM	High - Low	1.34117	3.37453e-06	0.0002777
DGE	High...Low.6054	AKAP13	BrM	High - Low	2.42556	1.62605e-05	0.00091359
DGE	High...Low.6063	TALDO1	BrM	High - Low	1.88515	6.30609e-05	0.00242369
DGE	High...Low.6064	TCEA1	BrM	High - Low	1.34521	5.76787e-06	0.0004117
DGE	High...Low.6070	BRAP	BrM	High - Low	0.84346	0.00119411	0.0189621
DGE	High...Low.6072	DDX18	BrM	High - Low	0.689548	0.00360285	0.0394705
DGE	High...Low.6082	MORF4L1	BrM	High - Low	0.776828	0.00050383	0.0105843
DGE	High...Low.6088	HNRNPA0	BrM	High - Low	0.945209	1.16822e-05	0.00070446
DGE	High...Low.6090	CBX1	BrM	High - Low	0.753737	0.00179825	0.025284
DGE	High...Low.6091	SEC61B	BrM	High - Low	1.28128	0.00269973	0.0330948
DGE	High...Low.6095	TMED2	BrM	High - Low	2.00356	6.7096e-08	1.3604e-05
DGE	High...Low.6096	LMAN2	BrM	High - Low	1.44436	9.10908e-05	0.0031335
DGE	High...Low.6103	YWHAQ	BrM	High - Low	0.84895	0.00087779	0.0152929
DGE	High...Low.6104	TMED10	BrM	High - Low	1.0047	0.00078774	0.0140568
DGE	High...Low.6109	RAB32	BrM	High - Low	1.52262	0.0040004	0.0422453
DGE	High...Low.6110	CCNI	BrM	High - Low	1.072	2.58227e-05	0.00130419
DGE	High...Low.6152	SRSF1	BrM	High - Low	0.858473	0.00030994	0.00733671
DGE	High...Low.6154	SKIV2L	BrM	High - Low	1.63714	0.00351771	0.0387807
DGE	High...Low.6161	SRP72	BrM	High - Low	0.903327	4.35669e-05	0.00187539
DGE	High...Low.6162	HSPA13	BrM	High - Low	2.46388	5.08223e-05	0.00211608
DGE	High...Low.6171	MTERF1	BrM	High - Low	1.68962	0.00049375	0.0104343
DGE	High...Low.6173	NPIPA1	BrM	High - Low	0.956276	7.48224e-05	0.00274022
DGE	High...Low.6174	MAGED1	BrM	High - Low	1.5505	1.7765e-05	0.00099017
DGE	High...Low.6176	WASF2	BrM	High - Low	0.951465	0.00017413	0.00493137
DGE	High...Low.6184	RTN4	BrM	High - Low	1.4615	0.00014662	0.00435509
DGE	High...Low.6186	WWP1	BrM	High - Low	1.1039	0.00055798	0.0112357
DGE	High...Low.6192	STMN2	BrM	High - Low	-2.14815	0.00186581	0.025947
DGE	High...Low.6195	RER1	BrM	High - Low	1.1692	1.59577e-06	0.00015187
DGE	High...Low.6224	RPL10A	BrM	High - Low	0.969563	0.00011579	0.00372186
DGE	High...Low.6227	SSR3	BrM	High - Low	1.41113	5.09892e-05	0.00211673
DGE	High...Low.6236	UTRN	BrM	High - Low	1.08682	0.00155103	0.0227312
DGE	High...Low.6251	PICALM	BrM	High - Low	3.58653	2.64864e-10	1.65571e-07
DGE	High...Low.6259	STRAP	BrM	High - Low	1.26152	9.4364e-06	0.00060214
DGE	High...Low.6267	SUPT16H	BrM	High - Low	1.1947	0.00042141	0.00915445
DGE	High...Low.6274	MRPL3	BrM	High - Low	1.08944	0.00194213	0.0265867
DGE	High...Low.6275	RPL35	BrM	High - Low	1.05793	5.61837e-05	0.00224212
DGE	High...Low.6286	XPOT	BrM	High - Low	1.4058	2.22579e-05	0.00115447
DGE	High...Low.6297	PHB2	BrM	High - Low	1.17482	0.00022624	0.00595925
DGE	High...Low.6302	GABARAP	BrM	High - Low	0.891578	0.00095584	0.0162146
DGE	High...Low.6303	U2AF2	BrM	High - Low	1.24236	9.02374e-07	9.94032e-05
DGE	High...Low.6312	NSD2	BrM	High - Low	0.990363	0.00259072	0.0320491
DGE	High...Low.6328	NONO	BrM	High - Low	2.22202	0.00022077	0.00589427
DGE	High...Low.6335	DDX42	BrM	High - Low	0.838983	0.00393598	0.0419273
DGE	High...Low.6337	TARDBP	BrM	High - Low	1.01137	0.00078699	0.0140568
DGE	High...Low.6358	RERE	BrM	High - Low	0.933251	0.00012655	0.00396944
DGE	High...Low.6359	BACE1	BrM	High - Low	-1.52469	0.00019529	0.00537808
DGE	High...Low.6379	EHF	BrM	High - Low	2.26255	0.00327357	0.0372032
DGE	High...Low.6380	AGO2	BrM	High - Low	1.84471	0.00134559	0.0205512
DGE	High...Low.6384	FBXL4	BrM	High - Low	1.19915	0.00242123	0.0304887
DGE	High...Low.6399	RABGAP1	BrM	High - Low	1.56495	0.00027471	0.00677799
DGE	High...Low.6404	TRIM32	BrM	High - Low	1.96358	0.00183454	0.0256396
DGE	High...Low.6406	OGA	BrM	High - Low	0.811986	0.00485476	0.0476284
DGE	High...Low.6410	GTPBP6	BrM	High - Low	1.63061	0.00223179	0.0289905
DGE	High...Low.6423	SLC35A3	BrM	High - Low	1.65733	7.69652e-05	0.00279673
DGE	High...Low.6425	SEPHS2	BrM	High - Low	1.31311	0.00301585	0.035665
DGE	High...Low.6441	ZNF346	BrM	High - Low	-2.11434	3.52884e-08	8.09319e-06
DGE	High...Low.6460	SLC39A6	BrM	High - Low	0.86936	0.00517587	0.0496302
DGE	High...Low.6473	NFATC2	BrM	High - Low	-1.3514	0.00515391	0.0495215
DGE	High...Low.6477	FBXO9	BrM	High - Low	0.920358	0.00459751	0.0457137
DGE	High...Low.6479	TTC33	BrM	High - Low	-2.35084	5.11141e-08	1.10013e-05
DGE	High...Low.6494	H2AZ2	BrM	High - Low	1.42817	0.0004099	0.00902072
DGE	High...Low.6501	SF3B3	BrM	High - Low	1.6408	1.01254e-09	5.24643e-07
DGE	High...Low.6518	TNPO3	BrM	High - Low	0.791752	0.00356837	0.0391541
DGE	High...Low.6524	YWHAG	BrM	High - Low	0.902714	0.00414323	0.0432057
DGE	High...Low.6529	PDCD6	BrM	High - Low	0.896385	0.00072301	0.0131877
DGE	High...Low.6534	PPP2R3B	BrM	High - Low	1.37314	0.00374061	0.0404842
DGE	High...Low.6539	CLCF1	BrM	High - Low	2.24274	0.0014984	0.0222061
DGE	High...Low.6547	SAP30BP	BrM	High - Low	1.08428	5.25658e-07	6.93769e-05
DGE	High...Low.6561	CPSF1	BrM	High - Low	1.321	0.00010101	0.00338874
DGE	High...Low.6562	TRA2A	BrM	High - Low	1.2617	9.50102e-06	0.00060214
DGE	High...Low.6572	PRRC2B	BrM	High - Low	2.15232	2.96382e-08	7.53888e-06
DGE	High...Low.6576	ATG4B	BrM	High - Low	0.918341	0.00134198	0.0205184
DGE	High...Low.6584	SEC61A1	BrM	High - Low	1.80746	9.0989e-06	0.00059206
DGE	High...Low.6591	CNOT7	BrM	High - Low	1.88876	0.00022759	0.00595925
DGE	High...Low.6627	BAZ1A	BrM	High - Low	1.64771	4.15939e-05	0.00182443
DGE	High...Low.6630	SPANXA1	BrM	High - Low	-1.64612	6.04178e-06	0.00042475
DGE	High...Low.6635	EWSR1	BrM	High - Low	0.753148	0.00012296	0.00388299
DGE	High...Low.6660	TMEM14A	BrM	High - Low	0.996413	0.00509167	0.0492174
DGE	High...Low.6663	HIGD1A	BrM	High - Low	0.86421	0.00205686	0.0275542
DGE	High...Low.6674	PRDX3	BrM	High - Low	1.33359	4.03669e-05	0.0017928
DGE	High...Low.6699	CNIH4	BrM	High - Low	1.2296	4.17036e-05	0.00182443
DGE	High...Low.6704	TMEM258	BrM	High - Low	1.21218	4.10941e-06	0.00032118
DGE	High...Low.6712	PPP2R1A	BrM	High - Low	0.986625	0.00227059	0.0293039
DGE	High...Low.6745	TRAM1	BrM	High - Low	1.47708	0.00015591	0.00455348
DGE	High...Low.6751	ISCU	BrM	High - Low	0.99789	0.00135982	0.0206333
DGE	High...Low.6764	EDC4	BrM	High - Low	1.68394	0.00455652	0.045589
DGE	High...Low.6767	CADM1	BrM	High - Low	3.04862	2.38456e-05	0.00122647
DGE	High...Low.6769	MTCH1	BrM	High - Low	0.875028	0.00127529	0.0196058
DGE	High...Low.6791	STAU2	BrM	High - Low	1.61386	0.00057503	0.0114271
DGE	High...Low.6799	EIF2AK1	BrM	High - Low	0.76041	0.00097922	0.0164458
DGE	High...Low.6803	AFF4	BrM	High - Low	1.46193	3.60964e-05	0.0016777
DGE	High...Low.6806	SNX5	BrM	High - Low	0.89363	0.00326579	0.0371753
DGE	High...Low.6811	SERP1	BrM	High - Low	1.85734	3.28881e-08	7.93284e-06
DGE	High...Low.6830	HPGDS	BrM	High - Low	-1.99009	0.0012342	0.0193354
DGE	High...Low.6840	PRPF19	BrM	High - Low	0.819044	0.00202977	0.0273043
DGE	High...Low.6841	UTP20	BrM	High - Low	1.9078	0.00062939	0.0120749
DGE	High...Low.6852	TMOD3	BrM	High - Low	2.24818	2.07408e-05	0.00109885
DGE	High...Low.6869	MAGED2	BrM	High - Low	2.28867	0.00044412	0.00951493
DGE	High...Low.6878	PSME4	BrM	High - Low	0.811945	0.00349676	0.0386106
DGE	High...Low.6884	MAD2L1BP	BrM	High - Low	0.973633	0.00492479	0.0480229
DGE	High...Low.6893	MDC1	BrM	High - Low	1.02869	0.0014188	0.0212972
DGE	High...Low.6908	PRORP	BrM	High - Low	1.24672	0.00010489	0.00345146
DGE	High...Low.6914	KIAA0100	BrM	High - Low	1.62774	3.33965e-06	0.00027646
DGE	High...Low.6924	TMEM63A	BrM	High - Low	1.70493	6.77304e-05	0.00255404
DGE	High...Low.6929	KNTC1	BrM	High - Low	1.34359	0.00182268	0.0255503
DGE	High...Low.6933	LAPTM4A	BrM	High - Low	1.13503	7.751e-05	0.00280267
DGE	High...Low.6941	TOX	BrM	High - Low	2.19256	0.00344833	0.0384088
DGE	High...Low.6949	SNX17	BrM	High - Low	2.20498	0.00022366	0.00592863
DGE	High...Low.6961	DHCR24	BrM	High - Low	2.30363	0.00019439	0.00536391
DGE	High...Low.6969	ARHGEF11	BrM	High - Low	1.38975	0.00511747	0.0492389
DGE	High...Low.6972	TRIM14	BrM	High - Low	1.89883	0.00142544	0.021351
DGE	High...Low.6978	C2CD5	BrM	High - Low	2.39065	0.00196792	0.0267554
DGE	High...Low.6988	PJA2	BrM	High - Low	1.12034	0.00014256	0.00429716
DGE	High...Low.6993	ZC3H11A	BrM	High - Low	1.11033	2.34941e-06	0.00021343
DGE	High...Low.6994	TOX4	BrM	High - Low	1.94629	1.41093e-06	0.00014304
DGE	High...Low.7009	SUPT7L	BrM	High - Low	-2.56521	3.81662e-10	2.05363e-07
DGE	High...Low.7017	MFN2	BrM	High - Low	1.57347	9.4109e-06	0.00060214
DGE	High...Low.7019	JOSD1	BrM	High - Low	3.0211	3.95546e-06	0.00031264
DGE	High...Low.7043	CHSY1	BrM	High - Low	1.22785	0.00063589	0.0121201
DGE	High...Low.7058	SPAST	BrM	High - Low	0.889	0.00489227	0.0478286
DGE	High...Low.7059	FOXJ3	BrM	High - Low	1.54403	7.09411e-05	0.00266077
DGE	High...Low.7065	BTBD3	BrM	High - Low	2.0696	0.00142784	0.0213642
DGE	High...Low.7093	PDXDC1	BrM	High - Low	1.81775	4.17779e-08	9.42698e-06
DGE	High...Low.7103	GGA2	BrM	High - Low	1.27052	0.00245552	0.0307544
DGE	High...Low.7113	MYCBP2	BrM	High - Low	2.11671	0.0013619	0.0206424
DGE	High...Low.7118	ZC3H13	BrM	High - Low	1.25181	0.00031694	0.00743959
DGE	High...Low.7128	CUL9	BrM	High - Low	2.38494	5.19979e-05	0.00214587
DGE	High...Low.7151	WDR43	BrM	High - Low	1.16608	0.00171699	0.0244113
DGE	High...Low.7167	LARP4B	BrM	High - Low	1.62498	0.00151687	0.0224086
DGE	High...Low.7175	ZC3H4	BrM	High - Low	1.86548	0.00028639	0.0069558
DGE	High...Low.7176	XPO6	BrM	High - Low	1.23042	9.29953e-05	0.00318874
DGE	High...Low.7177	PRRC2C	BrM	High - Low	1.19212	0.00161058	0.023301
DGE	High...Low.7178	NBEAL2	BrM	High - Low	1.3992	0.00153253	0.0226161
DGE	High...Low.7201	NUP160	BrM	High - Low	1.76375	0.00045009	0.00959875
DGE	High...Low.7219	WASHC4	BrM	High - Low	0.921415	0.00039062	0.00867429
DGE	High...Low.7226	JADE2	BrM	High - Low	1.90097	0.00441394	0.0448679
DGE	High...Low.7233	KHNYN	BrM	High - Low	1.57089	0.00113909	0.0184443
DGE	High...Low.7238	FNBP4	BrM	High - Low	2.13259	4.00494e-09	1.60083e-06
DGE	High...Low.7242	LARP1	BrM	High - Low	0.674316	0.00516633	0.0496067
DGE	High...Low.7243	PUM2	BrM	High - Low	2.38619	1.3707e-08	4.26135e-06
DGE	High...Low.7259	LARS2	BrM	High - Low	1.81146	0.00055641	0.0112357
DGE	High...Low.7269	R3HDM1	BrM	High - Low	2.46434	0.001568	0.0228504
DGE	High...Low.7281	COG4	BrM	High - Low	0.883578	0.0045589	0.045589
DGE	High...Low.7282	YIPF3	BrM	High - Low	1.3007	2.80949e-05	0.00137862
DGE	High...Low.7296	AASDHPPT	BrM	High - Low	2.75694	3.95615e-05	0.00176826
DGE	High...Low.7304	C1orf43	BrM	High - Low	1.07095	8.43245e-05	0.00298248
DGE	High...Low.7311	NOL11	BrM	High - Low	1.45659	0.00015162	0.00445928
DGE	High...Low.7314	PTPN23	BrM	High - Low	1.90721	0.00022435	0.0059332
DGE	High...Low.7318	TPGS2	BrM	High - Low	1.32599	0.00062646	0.0120552
DGE	High...Low.7324	RWDD3	BrM	High - Low	1.54566	0.00031446	0.00740626
DGE	High...Low.7326	PNISR	BrM	High - Low	1.69593	1.61992e-07	2.76374e-05
DGE	High...Low.7340	RNF167	BrM	High - Low	-0.785117	0.00013974	0.0042593
DGE	High...Low.7341	GORASP2	BrM	High - Low	1.59422	2.15161e-05	0.00112738
DGE	High...Low.7344	ZZZ3	BrM	High - Low	2.80443	1.46296e-05	0.00083538
DGE	High...Low.7366	CHTOP	BrM	High - Low	0.9064	0.00420311	0.0437186
DGE	High...Low.7413	ADARB1	BrM	High - Low	-1.46469	0.00117581	0.0188592
DGE	High...Low.7430	PLA1A	BrM	High - Low	-2.16834	0.00153581	0.0226407
DGE	High...Low.7436	SRRT	BrM	High - Low	0.490314	0.00274024	0.0334519
DGE	High...Low.7442	GSTK1	BrM	High - Low	1.21961	4.53892e-05	0.00194188
DGE	High...Low.7443	POP5	BrM	High - Low	1.09444	0.00321067	0.0369386
DGE	High...Low.7446	TMA7	BrM	High - Low	-2.71074	3.27189e-12	5.08597e-09
DGE	High...Low.7447	NOP58	BrM	High - Low	1.14145	0.00428847	0.0440497
DGE	High...Low.7450	TRMT6	BrM	High - Low	1.87617	0.00208327	0.0277044
DGE	High...Low.7454	DERA	BrM	High - Low	1.10422	0.00080033	0.0141371
DGE	High...Low.7465	MRPS7	BrM	High - Low	1.08443	3.70499e-05	0.00170502
DGE	High...Low.7478	SCCPDH	BrM	High - Low	1.788	0.00155035	0.0227312
DGE	High...Low.7480	SH3GLB1	BrM	High - Low	1.40281	8.35498e-05	0.00297443
DGE	High...Low.7486	LACTB2	BrM	High - Low	2.60903	0.0003736	0.00833597
DGE	High...Low.7487	KMT5B	BrM	High - Low	0.983013	0.00204322	0.0274325
DGE	High...Low.7496	SF3B6	BrM	High - Low	1.22245	3.19574e-05	0.00152589
DGE	High...Low.7516	PTRH2	BrM	High - Low	1.77777	0.00078361	0.0140367
DGE	High...Low.7524	EIF3L	BrM	High - Low	1.22925	4.60615e-05	0.00196463
DGE	High...Low.7529	NAA20	BrM	High - Low	1.22111	0.00449268	0.0453155
DGE	High...Low.7531	ZFR	BrM	High - Low	1.09774	0.00028223	0.00691498
DGE	High...Low.7533	TELO2	BrM	High - Low	-0.892221	0.00257726	0.031936
DGE	High...Low.7541	SARAF	BrM	High - Low	1.0617	0.00338332	0.0380487
DGE	High...Low.7542	COPG1	BrM	High - Low	1.24859	0.00336468	0.0380225
DGE	High...Low.7548	CHCHD2	BrM	High - Low	1.12994	2.98543e-05	0.00145021
DGE	High...Low.7571	VPS28	BrM	High - Low	-0.712481	0.00172953	0.0245147
DGE	High...Low.7584	VPS29	BrM	High - Low	1.24358	0.00090202	0.015541
DGE	High...Low.7592	ANAPC7	BrM	High - Low	0.76476	0.00107422	0.0176945
DGE	High...Low.7599	BIRC6	BrM	High - Low	1.09161	0.0005924	0.01164
DGE	High...Low.7611	HP1BP3	BrM	High - Low	1.73222	0.0033825	0.0380487
DGE	High...Low.7615	HSPA14	BrM	High - Low	0.765794	0.00521848	0.0497658
DGE	High...Low.7620	DNAJB11	BrM	High - Low	0.84188	0.00502497	0.048819
DGE	High...Low.7633	NAT8B	BrM	High - Low	-1.75231	5.6932e-07	7.24071e-05
DGE	High...Low.7650	HACD3	BrM	High - Low	0.965894	0.00464951	0.046067
DGE	High...Low.7655	TRMT112	BrM	High - Low	0.560977	0.00347729	0.0384868
DGE	High...Low.7673	TMEM14C	BrM	High - Low	0.683593	0.00055978	0.0112357
DGE	High...Low.7680	JKAMP	BrM	High - Low	1.41161	0.00063579	0.0121201
DGE	High...Low.7688	PPHLN1	BrM	High - Low	1.22751	9.51196e-06	0.00060214
DGE	High...Low.7700	RAB8B	BrM	High - Low	1.65414	0.00394342	0.0419273
DGE	High...Low.7720	ERGIC2	BrM	High - Low	1.00624	0.00270152	0.0330948
DGE	High...Low.7735	SLC25A37	BrM	High - Low	1.97732	0.00349385	0.0386106
DGE	High...Low.7743	ARL6IP4	BrM	High - Low	1.32	5.50739e-07	7.09442e-05
DGE	High...Low.7752	CRK	BrM	High - Low	1.16552	0.00308136	0.0360738
DGE	High...Low.7753	PER3	BrM	High - Low	1.98446	0.00300108	0.0355505
DGE	High...Low.7758	UBN1	BrM	High - Low	1.20853	5.93265e-06	0.00041918
DGE	High...Low.7780	C21orf91	BrM	High - Low	1.95459	0.0016213	0.0234076
DGE	High...Low.7782	STAU1	BrM	High - Low	1.3706	1.38525e-05	0.00080081
DGE	High...Low.7783	MFAP2	BrM	High - Low	2.76357	0.00016634	0.00479883
DGE	High...Low.7799	POGK	BrM	High - Low	0.885728	0.00106391	0.0175935
DGE	High...Low.7817	BMP2K	BrM	High - Low	2.4564	4.79448e-05	0.00202033
DGE	High...Low.7851	TRPM7	BrM	High - Low	2.22942	0.001758	0.0248214
DGE	High...Low.7863	PGPEP1	BrM	High - Low	-1.47241	1.54901e-06	0.00015099
DGE	High...Low.7869	TMEM214	BrM	High - Low	0.928302	8.99299e-05	0.00312965
DGE	High...Low.7874	DCAF16	BrM	High - Low	0.779755	0.00068546	0.0127521
DGE	High...Low.7886	PNRC2	BrM	High - Low	0.517978	0.00365915	0.0397758
DGE	High...Low.7898	NSD3	BrM	High - Low	1.33373	0.00277527	0.0336739
DGE	High...Low.7908	CMTM6	BrM	High - Low	1.45363	5.77244e-05	0.00227015
DGE	High...Low.7937	C1orf109	BrM	High - Low	1.02116	0.00118186	0.0188592
DGE	High...Low.7954	CLN6	BrM	High - Low	2.03722	0.00013545	0.00417396
DGE	High...Low.7957	CZIB	BrM	High - Low	1.85899	5.62534e-05	0.00224212
DGE	High...Low.7962	HIF1AN	BrM	High - Low	1.9899	0.00362513	0.0396058
DGE	High...Low.7971	STX17	BrM	High - Low	0.992317	0.00148269	0.0219966
DGE	High...Low.7981	C17orf80	BrM	High - Low	1.51582	0.00026004	0.00653132
DGE	High...Low.7991	IWS1	BrM	High - Low	0.976539	0.00056421	0.01126
DGE	High...Low.7995	ATG16L1	BrM	High - Low	1.69043	0.00055893	0.0112357
DGE	High...Low.8002	TMEM248	BrM	High - Low	1.43106	3.86974e-07	5.46204e-05
DGE	High...Low.8037	HELLS	BrM	High - Low	0.88396	0.00141802	0.0212972
DGE	High...Low.8051	IPO9	BrM	High - Low	0.939033	0.00228087	0.0293635
DGE	High...Low.8063	RBM23	BrM	High - Low	1.01238	0.00139267	0.0210343
DGE	High...Low.8069	SDAD1	BrM	High - Low	1.15218	0.00520305	0.0497321
DGE	High...Low.8076	TMEM33	BrM	High - Low	2.00526	2.15972e-06	0.0002001
DGE	High...Low.8082	CENPQ	BrM	High - Low	1.64409	0.00072131	0.0131738
DGE	High...Low.8084	ASPM	BrM	High - Low	2.25565	0.0003395	0.00776085
DGE	High...Low.8087	MRPS10	BrM	High - Low	1.01313	0.001877	0.0259844
DGE	High...Low.8111	ATF7IP	BrM	High - Low	1.17955	0.00302999	0.0357115
DGE	High...Low.8141	SLC38A7	BrM	High - Low	1.89874	0.00343056	0.0383028
DGE	High...Low.8152	ELP2	BrM	High - Low	0.791302	0.00240011	0.030332
DGE	High...Low.8153	PCMTD2	BrM	High - Low	1.74387	4.11738e-05	0.00182286
DGE	High...Low.8159	TMEM39A	BrM	High - Low	1.52489	0.00013072	0.00405493
DGE	High...Low.8161	ADI1	BrM	High - Low	1.09401	0.0004456	0.00953202
DGE	High...Low.8182	PBRM1	BrM	High - Low	1.80814	0.00253181	0.0314845
DGE	High...Low.8208	AGPAT5	BrM	High - Low	2.99036	9.07982e-08	1.69369e-05
DGE	High...Low.8212	ACER3	BrM	High - Low	1.92933	0.00019154	0.00531686
DGE	High...Low.8242	UTP6	BrM	High - Low	0.952059	0.00140855	0.0212116
DGE	High...Low.8246	RNF130	BrM	High - Low	1.90338	0.00434504	0.0445001
DGE	High...Low.8267	TMEM165	BrM	High - Low	0.820321	0.00168044	0.0241122
DGE	High...Low.8269	TMEM126B	BrM	High - Low	-0.937093	0.00441416	0.0448679
DGE	High...Low.8277	LRRC59	BrM	High - Low	1.67641	1.19042e-05	0.00071171
DGE	High...Low.8287	NOP10	BrM	High - Low	0.7979	0.00079161	0.0141004
DGE	High...Low.8307	ERBIN	BrM	High - Low	1.58198	0.00422764	0.0438208
DGE	High...Low.8310	PRDM5	BrM	High - Low	-1.55643	0.00075716	0.0137004
DGE	High...Low.8313	PIP4P2	BrM	High - Low	-2.25006	1.04532e-05	0.00064708
DGE	High...Low.8320	RC3H2	BrM	High - Low	2.24363	0.00023189	0.00604126
DGE	High...Low.8331	NANS	BrM	High - Low	1.38922	2.2235e-05	0.00115447
DGE	High...Low.8341	SLC38A2	BrM	High - Low	2.4541	2.08811e-09	9.45008e-07
DGE	High...Low.8342	WNK1	BrM	High - Low	1.55139	1.94294e-05	0.00104573
DGE	High...Low.8349	RBM27	BrM	High - Low	1.84507	0.00270957	0.0331354
DGE	High...Low.8363	CHPF2	BrM	High - Low	1.34064	0.00064602	0.0122796
DGE	High...Low.8366	TMX3	BrM	High - Low	-0.590976	0.00015968	0.00465401
DGE	High...Low.8371	HMGCLL1	BrM	High - Low	-0.791034	0.00090165	0.015541
DGE	High...Low.8376	USP53	BrM	High - Low	1.14286	0.00524332	0.0499347
DGE	High...Low.8381	EML4	BrM	High - Low	1.40266	0.00021777	0.00582527
DGE	High...Low.8391	PLEKHA3	BrM	High - Low	0.966454	0.00211503	0.0278619
DGE	High...Low.8404	FAM214A	BrM	High - Low	2.1991	0.0022913	0.0294334
DGE	High...Low.8407	RBMXL1	BrM	High - Low	1.0602	5.86885e-05	0.00229987
DGE	High...Low.8409	WDR45B	BrM	High - Low	1.39209	0.00012625	0.00396899
DGE	High...Low.8410	PARD3	BrM	High - Low	1.96799	0.00438553	0.0448001
DGE	High...Low.8423	ZC3HAV1	BrM	High - Low	1.71988	0.00145578	0.0217126
DGE	High...Low.8426	KCMF1	BrM	High - Low	1.13337	0.00018544	0.00519903
DGE	High...Low.8427	TM9SF3	BrM	High - Low	0.951396	0.00025352	0.00644862
DGE	High...Low.8437	PNO1	BrM	High - Low	-1.36716	0.00150593	0.0222706
DGE	High...Low.8439	SAR1A	BrM	High - Low	2.57566	0.00022375	0.00592863
DGE	High...Low.8440	STARD7	BrM	High - Low	0.905231	0.00026348	0.00657066
DGE	High...Low.8461	EMSY	BrM	High - Low	2.76358	8.48677e-05	0.00298248
DGE	High...Low.8465	C5orf15	BrM	High - Low	1.14134	2.47176e-05	0.00126666
DGE	High...Low.8484	COQ9	BrM	High - Low	1.00721	0.00139273	0.0210343
DGE	High...Low.8535	FAM219B	BrM	High - Low	1.44686	0.00320945	0.0369386
DGE	High...Low.8603	AARS2	BrM	High - Low	1.49981	0.00390985	0.0417229
DGE	High...Low.8604	MAVS	BrM	High - Low	2.66689	2.68409e-05	0.00134589
DGE	High...Low.8609	CASKIN2	BrM	High - Low	1.10701	0.00511172	0.0492174
DGE	High...Low.8614	RPTOR	BrM	High - Low	1.45427	0.00394436	0.0419273
DGE	High...Low.8615	SRGAP1	BrM	High - Low	1.29345	0.00022145	0.00590106
DGE	High...Low.8619	NUFIP2	BrM	High - Low	1.23153	0.00025642	0.00648696
DGE	High...Low.8641	DOCK6	BrM	High - Low	1.89747	0.00017013	0.00484735
DGE	High...Low.8650	WDFY1	BrM	High - Low	2.05002	0.00098769	0.0165482
DGE	High...Low.8657	SLAIN2	BrM	High - Low	1.8067	3.69043e-06	0.00029335
DGE	High...Low.8660	RELCH	BrM	High - Low	3.06203	1.45219e-05	0.00083263
DGE	High...Low.8706	RNF213	BrM	High - Low	1.04884	0.00043685	0.00938962
DGE	High...Low.8744	NMT1	BrM	High - Low	1.58593	0.00187454	0.0259844
DGE	High...Low.8761	PPIA	BrM	High - Low	1.56503	5.35454e-08	1.135e-05
DGE	High...Low.8771	XRCC5	BrM	High - Low	0.59283	0.00426264	0.0439781
DGE	High...Low.8775	CROT	BrM	High - Low	1.82077	0.00026302	0.00657066
DGE	High...Low.8780	GATAD1	BrM	High - Low	0.859232	0.00319827	0.0368566
DGE	High...Low.8787	PTBP2	BrM	High - Low	3.18981	3.5666e-06	0.00028676
DGE	High...Low.8805	LY6G5B	BrM	High - Low	1.20784	0.00525154	0.049979
DGE	High...Low.8816	MID1IP1	BrM	High - Low	2.38111	9.11605e-05	0.0031335
DGE	High...Low.8823	ZNF708	BrM	High - Low	1.55678	0.00219087	0.0286451
DGE	High...Low.8825	ADAMTS2	BrM	High - Low	2.10095	0.00458292	0.0456613
DGE	High...Low.8837	GPBP1L1	BrM	High - Low	0.970047	0.00118224	0.0188592
DGE	High...Low.8852	SIGIRR	BrM	High - Low	-2.64974	5.06958e-12	6.44758e-09
DGE	High...Low.8861	CDC25B	BrM	High - Low	2.08258	0.00096334	0.0162933
DGE	High...Low.8876	ZFAND3	BrM	High - Low	1.38474	5.62533e-05	0.00224212
DGE	High...Low.8882	MCL1	BrM	High - Low	1.26245	6.11661e-05	0.0023704
DGE	High...Low.8895	ITM2B	BrM	High - Low	1.37793	0.00457174	0.0456195
DGE	High...Low.8897	FBXW4	BrM	High - Low	0.669185	0.00030682	0.00728758
DGE	High...Low.8899	MTBP	BrM	High - Low	3.2004	1.52975e-08	4.50794e-06
DGE	High...Low.8901	CSNK1G1	BrM	High - Low	1.56461	0.00409014	0.0427661
DGE	High...Low.8907	THADA	BrM	High - Low	1.76177	0.00522252	0.0497705
DGE	High...Low.8911	CERS2	BrM	High - Low	1.06724	0.00408437	0.0427511
DGE	High...Low.8948	DUS1L	BrM	High - Low	0.861962	0.00014487	0.00433041
DGE	High...Low.8961	C11orf24	BrM	High - Low	1.34153	0.00120242	0.0190292
DGE	High...Low.8967	PDE4DIP	BrM	High - Low	-1.7576	0.00337478	0.0380444
DGE	High...Low.8975	NOC3L	BrM	High - Low	1.25199	0.00243338	0.0305919
DGE	High...Low.9002	RPS18	BrM	High - Low	1.45155	3.34556e-07	5.03273e-05
DGE	High...Low.9007	GIGYF1	BrM	High - Low	1.18196	0.00390586	0.0417122
DGE	High...Low.9016	FANCF	BrM	High - Low	1.52682	0.00324963	0.037096
DGE	High...Low.9022	HIPK2	BrM	High - Low	1.48521	0.00426812	0.0439843
DGE	High...Low.9026	ATPAF1	BrM	High - Low	1.08812	0.00159233	0.0230847
DGE	High...Low.9032	IPPK	BrM	High - Low	2.30935	0.00210237	0.0277997
DGE	High...Low.9036	FNDC3B	BrM	High - Low	1.40379	9.52133e-05	0.00322831
DGE	High...Low.9054	ELOVL1	BrM	High - Low	0.789352	0.00510692	0.0492174
DGE	High...Low.9078	FGFR3	BrM	High - Low	2.62464	0.00025228	0.0064404
DGE	High...Low.9083	MARCKSL1	BrM	High - Low	0.935666	0.00118385	0.0188634
DGE	High...Low.9100	UBE2Z	BrM	High - Low	1.82284	2.92296e-06	0.00025242
DGE	High...Low.9123	PRR14	BrM	High - Low	1.58034	0.00025962	0.00653132
DGE	High...Low.9124	CYREN	BrM	High - Low	2.30533	0.00017468	0.00493689
DGE	High...Low.9126	TRIR	BrM	High - Low	0.798565	0.00195707	0.0266856
DGE	High...Low.9132	TMEM106C	BrM	High - Low	-0.710434	1.88494e-05	0.00103328
DGE	High...Low.9136	PDCL3	BrM	High - Low	-0.797485	0.00249566	0.0311456
DGE	High...Low.9137	C7orf26	BrM	High - Low	1.89068	0.00194222	0.0265867
DGE	High...Low.9148	C2orf49	BrM	High - Low	2.07045	0.00053317	0.0109071
DGE	High...Low.9151	DCTPP1	BrM	High - Low	1.33523	0.00455021	0.0455766
DGE	High...Low.9161	TMUB2	BrM	High - Low	1.30633	0.00421796	0.0438079
DGE	High...Low.9172	PPDPF	BrM	High - Low	1.37447	0.00016854	0.00483772
DGE	High...Low.9179	LENG1	BrM	High - Low	-0.699621	0.00034772	0.00789705
DGE	High...Low.9180	C1orf35	BrM	High - Low	1.21659	0.00353301	0.0388881
DGE	High...Low.9181	PRR15L	BrM	High - Low	-2.38652	0.00011748	0.00376106
DGE	High...Low.9187	BRCC3	BrM	High - Low	2.02162	0.00180628	0.0253713
DGE	High...Low.9192	NOTCH2	BrM	High - Low	1.21862	0.00014303	0.00429716
DGE	High...Low.9193	DDX4	BrM	High - Low	-2.54572	0.00190906	0.0262098
DGE	High...Low.9194	PGS1	BrM	High - Low	1.05345	0.00285599	0.0342964
DGE	High...Low.9214	ATP13A3	BrM	High - Low	1.58935	2.32218e-08	6.24757e-06
DGE	High...Low.9218	NKAP	BrM	High - Low	1.72026	0.00106849	0.0176484
DGE	High...Low.9254	RPAP3	BrM	High - Low	1.43148	0.00343867	0.0383629
DGE	High...Low.9258	PARP8	BrM	High - Low	2.75858	1.37375e-05	0.00079746
DGE	High...Low.9263	SMC6	BrM	High - Low	2.13748	0.00177009	0.0249632
DGE	High...Low.9283	COLGALT1	BrM	High - Low	0.799527	0.00030533	0.00728758
DGE	High...Low.9319	SPRING1	BrM	High - Low	2.30988	0.00312339	0.0363597
DGE	High...Low.9322	SHCBP1	BrM	High - Low	1.089	0.00376606	0.0406537
DGE	High...Low.9353	CBLL1	BrM	High - Low	0.891884	0.00070108	0.0129737
DGE	High...Low.9406	PHC3	BrM	High - Low	1.65666	0.00037054	0.00830748
DGE	High...Low.9425	MZT2B	BrM	High - Low	-5.25432	6.44413e-13	1.28791e-09
DGE	High...Low.9429	RPF1	BrM	High - Low	2.10379	0.00294433	0.0349967
DGE	High...Low.9439	USP36	BrM	High - Low	0.857854	0.00135463	0.0205992
DGE	High...Low.9456	ARMC9	BrM	High - Low	1.74782	0.00236665	0.0300721
DGE	High...Low.9459	NAA50	BrM	High - Low	1.81834	8.08057e-06	0.00053324
DGE	High...Low.9461	ATP10B	BrM	High - Low	-2.21749	0.00185439	0.0258475
DGE	High...Low.9469	SLC35F5	BrM	High - Low	1.97978	0.00200136	0.027
DGE	High...Low.9483	EPC1	BrM	High - Low	-0.646156	0.0004242	0.00920078
DGE	High...Low.9485	PUS1	BrM	High - Low	1.52664	5.60693e-06	0.00040226
DGE	High...Low.9490	WDR82	BrM	High - Low	1.12949	0.00171481	0.0244113
DGE	High...Low.9493	TRAF3IP3	BrM	High - Low	-4.12018	6.95222e-09	2.54249e-06
DGE	High...Low.9506	TMEM121	BrM	High - Low	1.42732	0.00314479	0.0365716
DGE	High...Low.9549	HM13	BrM	High - Low	2.65634	1.21413e-08	3.8604e-06
DGE	High...Low.9560	MRPS26	BrM	High - Low	1.01067	0.00051747	0.0107729
DGE	High...Low.9569	DDX17	BrM	High - Low	1.21246	0.00011891	0.00378934
DGE	High...Low.9588	VMP1	BrM	High - Low	0.677486	0.00042633	0.0092328
DGE	High...Low.9605	HNRNPA1	BrM	High - Low	0.433985	0.00354828	0.0389948
DGE	High...Low.9644	AMMECR1L	BrM	High - Low	0.866475	0.0030703	0.0360651
DGE	High...Low.9655	SH3BGRL2	BrM	High - Low	1.90456	0.00032685	0.00760685
DGE	High...Low.9691	EIF4H	BrM	High - Low	1.70969	1.47204e-06	0.00014606
DGE	High...Low.9701	EIF2A	BrM	High - Low	0.83	0.00404401	0.0425702
DGE	High...Low.9713	KATNAL1	BrM	High - Low	1.68374	0.000727	0.0132259
DGE	High...Low.9717	MAGT1	BrM	High - Low	1.71154	0.00025161	0.00643517
DGE	High...Low.9737	ACAD11	BrM	High - Low	1.21338	0.00458797	0.0456613
DGE	High...Low.9747	SON	BrM	High - Low	0.697793	0.00048385	0.0102406
DGE	High...Low.9755	SLC49A3	BrM	High - Low	-1.37509	0.00210665	0.0278196
DGE	High...Low.9760	FAR1	BrM	High - Low	0.778084	0.00455114	0.0455766
DGE	High...Low.9770	MAF1	BrM	High - Low	0.980056	0.00036301	0.00819119
DGE	High...Low.9795	NICN1	BrM	High - Low	-1.70225	2.98382e-06	0.00025299
DGE	High...Low.9824	COG8	BrM	High - Low	0.965906	0.0023456	0.0298705
DGE	High...Low.9831	BAZ1B	BrM	High - Low	0.916336	0.00010366	0.00343531
DGE	High...Low.9840	LZTS2	BrM	High - Low	1.22572	0.00153903	0.0226642
DGE	High...Low.9848	CC2D1B	BrM	High - Low	2.79735	1.94346e-05	0.00104573
DGE	High...Low.9890	USP32	BrM	High - Low	1.61197	0.00322189	0.037016
DGE	High...Low.9901	PAPOLA	BrM	High - Low	1.03533	0.00096124	0.0162806
DGE	High...Low.9915	TUBA1C	BrM	High - Low	1.07773	0.00270677	0.0331301
DGE	High...Low.9922	PLPP7	BrM	High - Low	-1.49523	0.00010535	0.00345146
DGE	High...Low.9924	TXNDC17	BrM	High - Low	1.37253	0.00086882	0.0151935
DGE	High...Low.9926	AGPAT1	BrM	High - Low	1.09378	0.00127175	0.019573
DGE	High...Low.9928	ABHD14B	BrM	High - Low	1.71047	0.00345102	0.0384088
DGE	High...Low.9931	PHF5A	BrM	High - Low	1.74097	0.00325087	0.037096
DGE	High...Low.9950	SPPL2A	BrM	High - Low	0.879663	0.00139986	0.0211035
DGE	High...Low.9955	ATAD1	BrM	High - Low	1.35041	0.00014417	0.00431878
DGE	High...Low.9961	TMEM87B	BrM	High - Low	0.686711	0.00424271	0.043874
DGE	High...Low.9974	HSH2D	BrM	High - Low	-2.0193	0.00053692	0.0109657
DGE	High...Low.9994	RBM17	BrM	High - Low	1.46322	7.14817e-05	0.00267388
DGE	High...Low.10004	RECQL	BrM	High - Low	1.60907	0.00126359	0.0195548
DGE	High...Low.10046	CNP	BrM	High - Low	1.35211	0.00221158	0.0288082
DGE	High...Low.10054	UCN2	BrM	High - Low	2.22742	0.00363963	0.0396659
DGE	High...Low.10055	LMF2	BrM	High - Low	1.13694	0.00329219	0.0373542
DGE	High...Low.10056	ZNF101	BrM	High - Low	1.03076	0.0032361	0.0370337
DGE	High...Low.10067	BTBD6	BrM	High - Low	-1.83302	3.19538e-10	1.78813e-07
DGE	High...Low.10071	TP53INP1	BrM	High - Low	2.78411	0.00035653	0.00807141
DGE	High...Low.10076	RPL8	BrM	High - Low	0.756005	0.00013949	0.0042593
DGE	High...Low.10079	KCNK4	BrM	High - Low	-3.42794	2.95522e-10	1.72265e-07
DGE	High...Low.10084	MYO1C	BrM	High - Low	0.988009	0.00043193	0.00931073
DGE	High...Low.10092	CEP295	BrM	High - Low	1.81573	0.00281561	0.0339866
DGE	High...Low.10118	SYS1	BrM	High - Low	1.9227	0.00030639	0.00728758
DGE	High...Low.10129	ITGB1	BrM	High - Low	1.17537	0.00442027	0.0448763
DGE	High...Low.10153	VPS26B	BrM	High - Low	1.34607	0.00012886	0.00401512
DGE	High...Low.10160	MBD6	BrM	High - Low	3.71394	2.04557e-07	3.32762e-05
DGE	High...Low.10173	LENG8	BrM	High - Low	0.820596	0.00087677	0.0152929
DGE	High...Low.10175	TMEM123	BrM	High - Low	5.16815	2.2953e-10	1.55827e-07
DGE	High...Low.10179	PCMTD1	BrM	High - Low	0.923026	0.00406004	0.0426747
DGE	High...Low.10192	CMTM1	BrM	High - Low	1.55221	0.0050714	0.0491336
DGE	High...Low.10205	UBQLN1	BrM	High - Low	1.5553	6.65713e-06	0.00045431
DGE	High...Low.10212	GOSR2	BrM	High - Low	0.775052	0.00376493	0.0406537
DGE	High...Low.10247	PTP4A2	BrM	High - Low	0.745915	0.00110678	0.0181098
DGE	High...Low.10253	ATRAID	BrM	High - Low	1.58981	0.0048311	0.0474714
DGE	High...Low.10254	DDX39B	BrM	High - Low	1.26285	0.00067507	0.0126681
DGE	High...Low.10277	SLC35A4	BrM	High - Low	1.16185	0.00079892	0.0141371
DGE	High...Low.10280	DYNLL2	BrM	High - Low	1.52369	0.00013825	0.00425088
DGE	High...Low.10283	PRRC2A	BrM	High - Low	1.37711	4.87439e-08	1.08242e-05
DGE	High...Low.10299	STK35	BrM	High - Low	1.84977	0.00055118	0.0111754
DGE	High...Low.10305	DCBLD2	BrM	High - Low	2.16264	0.00092793	0.0158895
DGE	High...Low.10306	WAC	BrM	High - Low	0.983641	0.00066389	0.0125174
DGE	High...Low.10312	MADD	BrM	High - Low	1.32225	0.00073003	0.0132637
DGE	High...Low.10345	RAVER1	BrM	High - Low	1.39441	0.00016922	0.00484126
DGE	High...Low.10350	TTC14	BrM	High - Low	1.19224	2.55981e-05	0.00130225
DGE	High...Low.10353	ZNF721	BrM	High - Low	1.43607	0.00010702	0.00349826
DGE	High...Low.10365	SMTN	BrM	High - Low	-0.763919	0.00341202	0.0382102
DGE	High...Low.10375	PABIR1	BrM	High - Low	-1.26203	0.00100555	0.0168273
DGE	High...Low.10407	GTF3C6	BrM	High - Low	1.11134	0.0010733	0.0176945
DGE	High...Low.10410	KTI12	BrM	High - Low	1.24833	0.00291519	0.0347982
DGE	High...Low.10415	C12orf57	BrM	High - Low	0.796298	0.00198855	0.0269311
DGE	High...Low.10428	ZNF689	BrM	High - Low	1.7769	0.00070927	0.0130389
DGE	High...Low.10431	CTHRC1	BrM	High - Low	2.04835	0.00010819	0.00352803
DGE	High...Low.10432	NUS1	BrM	High - Low	1.31071	0.00041503	0.00908647
DGE	High...Low.10442	HINT3	BrM	High - Low	1.30738	9.71743e-06	0.00060963
DGE	High...Low.10453	NSMCE3	BrM	High - Low	1.77917	0.00170307	0.0243619
DGE	High...Low.10455	BCL2L14	BrM	High - Low	-1.34546	0.00024165	0.00624165
DGE	High...Low.10461	SLC25A46	BrM	High - Low	1.05806	0.00395573	0.0419883
DGE	High...Low.10501	YY1AP1	BrM	High - Low	1.1118	0.00213424	0.028062
DGE	High...Low.10515	STXBP5	BrM	High - Low	1.2944	0.0002129	0.00573591
DGE	High...Low.10523	ORMDL3	BrM	High - Low	1.65774	2.37213e-07	3.77115e-05
DGE	High...Low.10531	F11R	BrM	High - Low	1.28868	4.97505e-05	0.00207764
DGE	High...Low.10536	ANGEL2	BrM	High - Low	1.40954	0.0024035	0.0303474
DGE	High...Low.10549	COMTD1	BrM	High - Low	-0.976828	0.00019997	0.00548543
DGE	High...Low.10554	CMTM3	BrM	High - Low	-1.66341	0.00195202	0.0266427
DGE	High...Low.10583	TEPSIN	BrM	High - Low	1.39097	0.00510985	0.0492174
DGE	High...Low.10604	CCDC13	BrM	High - Low	-3.69013	2.23481e-10	1.55827e-07
DGE	High...Low.10617	FAM91A1	BrM	High - Low	1.61679	6.47351e-06	0.00044613
DGE	High...Low.10627	SLFNL1	BrM	High - Low	-1.65607	1.87994e-05	0.00103328
DGE	High...Low.10631	CENPX	BrM	High - Low	0.757211	0.00125131	0.0194293
DGE	High...Low.10634	SUSD3	BrM	High - Low	-2.10249	0.00383561	0.0411189
DGE	High...Low.10642	C6orf136	BrM	High - Low	2.65562	0.00056933	0.0113298
DGE	High...Low.10669	SFT2D1	BrM	High - Low	1.23926	0.00127122	0.019573
DGE	High...Low.10717	MAP3K7	BrM	High - Low	1.15748	9.85283e-05	0.00331349
DGE	High...Low.10721	GCNT2	BrM	High - Low	1.98829	0.0046354	0.046025
DGE	High...Low.10748	ZNRF2	BrM	High - Low	1.76609	0.00059115	0.0116317
DGE	High...Low.10763	ATXN2L	BrM	High - Low	0.759072	0.00054247	0.0110629
DGE	High...Low.10772	NSUN5	BrM	High - Low	1.41286	1.08606e-05	0.00066934
DGE	High...Low.10774	OXER1	BrM	High - Low	-2.5761	0.00075682	0.0137004
DGE	High...Low.10775	PSMA1	BrM	High - Low	1.46906	6.34256e-07	7.99391e-05
DGE	High...Low.10786	LONRF1	BrM	High - Low	2.15225	0.00119735	0.0189771
DGE	High...Low.10797	ATP1A3	BrM	High - Low	-3.63129	2.03252e-05	0.0010853
DGE	High...Low.10810	SPATA2L	BrM	High - Low	-2.97873	5.28029e-11	5.57156e-08
DGE	High...Low.10904	MFSD6L	BrM	High - Low	-2.82539	2.28831e-08	6.24757e-06
DGE	High...Low.10914	FAM47B	BrM	High - Low	-2.2554	2.09784e-06	0.00019566
DGE	High...Low.10918	ARID2	BrM	High - Low	1.06636	5.90234e-05	0.00230653
DGE	High...Low.10938	PATL1	BrM	High - Low	0.842838	0.0037938	0.0408585
DGE	High...Low.10945	C6orf89	BrM	High - Low	1.84506	0.00053314	0.0109071
DGE	High...Low.10954	CNPY4	BrM	High - Low	1.24908	0.00362561	0.0396058
DGE	High...Low.10956	YTHDF3	BrM	High - Low	1.21336	0.00058323	0.0115638
DGE	High...Low.10968	SNX3	BrM	High - Low	1.33884	1.20468e-06	0.00012865
DGE	High...Low.11014	CNEP1R1	BrM	High - Low	1.42542	0.00293992	0.034974
DGE	High...Low.11025	TCEAL8	BrM	High - Low	0.728238	0.0009742	0.0163812
DGE	High...Low.11057	CPNE8	BrM	High - Low	2.2794	0.00019058	0.0053005
DGE	High...Low.11067	HOXC6	BrM	High - Low	-2.06322	0.00061668	0.0119625
DGE	High...Low.11077	SNX14	BrM	High - Low	1.32977	7.17e-06	0.00048458
DGE	High...Low.11083	KMT2C	BrM	High - Low	1.50515	5.36833e-06	0.00039321
DGE	High...Low.11084	MLX	BrM	High - Low	0.916742	0.00118197	0.0188592
DGE	High...Low.11085	CBLB	BrM	High - Low	2.42395	0.00098538	0.0165293
DGE	High...Low.11096	H2AC1	BrM	High - Low	-1.4583	0.00397618	0.0421096
DGE	High...Low.11097	SELENOH	BrM	High - Low	1.17144	3.34751e-05	0.00156106
DGE	High...Low.11106	CBWD2	BrM	High - Low	0.868784	0.00013503	0.00417025
DGE	High...Low.11118	MSH5	BrM	High - Low	1.56786	0.0020088	0.0270743
DGE	High...Low.11163	VKORC1L1	BrM	High - Low	0.863337	0.0013594	0.0206333
DGE	High...Low.11193	INO80E	BrM	High - Low	0.98396	0.00145876	0.0217338
DGE	High...Low.11200	EOGT	BrM	High - Low	1.96637	0.00095619	0.0162146
DGE	High...Low.11218	DPY19L2	BrM	High - Low	-2.2386	1.09092e-05	0.00066938
DGE	High...Low.11231	PSMD12	BrM	High - Low	1.06625	0.00027358	0.00676225
DGE	High...Low.11270	PTPMT1	BrM	High - Low	1.58854	6.92436e-07	8.34412e-05
DGE	High...Low.11274	PTBP1	BrM	High - Low	-2.19159	1.00655e-11	1.17347e-08
DGE	High...Low.11276	TXLNA	BrM	High - Low	0.971457	0.00102099	0.0170449
DGE	High...Low.11281	UHMK1	BrM	High - Low	1.47657	4.65103e-05	0.00197775
DGE	High...Low.11294	CDK5RAP3	BrM	High - Low	1.05405	0.00159625	0.0231175
DGE	High...Low.11301	GATC	BrM	High - Low	2.51392	0.00124485	0.0193936
DGE	High...Low.11309	TAS2R20	BrM	High - Low	1.70692	0.00310554	0.0362356
DGE	High...Low.11313	MIDN	BrM	High - Low	-1.13744	0.00199945	0.027
DGE	High...Low.11315	PPFIA1	BrM	High - Low	1.68446	1.11062e-06	0.00012045
DGE	High...Low.11331	PDE12	BrM	High - Low	2.41741	9.07022e-05	0.0031335
DGE	High...Low.11332	UBAC2	BrM	High - Low	2.83904	0.00016311	0.00472452
DGE	High...Low.11336	OTOP1	BrM	High - Low	-2.38664	0.00451538	0.0454789
DGE	High...Low.11340	TUBB	BrM	High - Low	1.81496	2.55806e-06	0.00022794
DGE	High...Low.11350	SLC35B2	BrM	High - Low	1.80177	0.00194794	0.026613
DGE	High...Low.11361	PILRB	BrM	High - Low	2.42072	1.25406e-06	0.00013161
DGE	High...Low.11364	LCE1D	BrM	High - Low	-2.04949	0.00119133	0.0189395
DGE	High...Low.11388	NAT8L	BrM	High - Low	-2.72886	1.0545e-08	3.59815e-06
DGE	High...Low.11410	HNF4A	BrM	High - Low	-2.38288	6.25888e-05	0.00241883
DGE	High...Low.11412	STT3B	BrM	High - Low	3.64047	1.89158e-06	0.00017881
DGE	High...Low.11418	ADNP	BrM	High - Low	0.844953	0.00341679	0.0382102
DGE	High...Low.11426	KRT28	BrM	High - Low	-0.776011	2.3607e-05	0.00121868
DGE	High...Low.11436	OGT	BrM	High - Low	1.67338	0.00297663	0.0353207
DGE	High...Low.11454	GPR141	BrM	High - Low	-0.886683	0.00155658	0.0227312
DGE	High...Low.11459	TMED7	BrM	High - Low	1.94441	1.43193e-07	2.50408e-05
DGE	High...Low.11473	KRT80	BrM	High - Low	-1.91051	0.00025404	0.00645009
DGE	High...Low.11483	THEM5	BrM	High - Low	-0.618941	0.00260016	0.0321061
DGE	High...Low.11494	SCRIB	BrM	High - Low	1.08897	0.00379292	0.0408585
DGE	High...Low.11496	NBL1	BrM	High - Low	0.745972	0.00148118	0.0219966
DGE	High...Low.11510	WASHC1	BrM	High - Low	0.581791	0.00158211	0.023008
DGE	High...Low.11528	RLIM	BrM	High - Low	0.951082	0.00454002	0.0455766
DGE	High...Low.11536	KIF1B	BrM	High - Low	0.98367	0.00209175	0.0277117
DGE	High...Low.11539	RBM38	BrM	High - Low	1.25247	0.0002838	0.00693088
DGE	High...Low.11540	CREB3L2	BrM	High - Low	1.21259	0.0007922	0.0141004
DGE	High...Low.11541	DND1	BrM	High - Low	-1.05164	0.00454794	0.0455766
DGE	High...Low.11562	GLRX2	BrM	High - Low	1.90176	0.00194528	0.0266025
DGE	High...Low.11567	GNPNAT1	BrM	High - Low	1.72988	0.00498329	0.0484813
DGE	High...Low.11574	CAV2	BrM	High - Low	1.63146	0.00315545	0.0366212
DGE	High...Low.11582	WDR86	BrM	High - Low	-2.46322	0.00063007	0.0120749
DGE	High...Low.11592	C1orf122	BrM	High - Low	1.09049	0.00094235	0.0160578
DGE	High...Low.11600	RSBN1L	BrM	High - Low	2.14474	6.3971e-05	0.00243857
DGE	High...Low.11601	KANK3	BrM	High - Low	-2.46752	1.44414e-06	0.00014535
DGE	High...Low.11604	ZNF621	BrM	High - Low	1.92633	0.00059456	0.011666
DGE	High...Low.11620	MXRA7	BrM	High - Low	1.61096	0.00521082	0.0497321
DGE	High...Low.11622	ZNF699	BrM	High - Low	1.1279	0.00407575	0.0427434
DGE	High...Low.11624	MIA3	BrM	High - Low	1.0701	0.00362653	0.0396058
DGE	High...Low.11639	C1QTNF1	BrM	High - Low	-2.01596	0.00230088	0.0294774
DGE	High...Low.11643	AMIGO3	BrM	High - Low	1.78178	0.00187358	0.0259844
DGE	High...Low.11647	FAM111A	BrM	High - Low	1.64888	5.43525e-05	0.00220403
DGE	High...Low.11653	NUP43	BrM	High - Low	1.06883	0.00269204	0.0330655
DGE	High...Low.11682	CCNG1	BrM	High - Low	2.40556	0.00016636	0.00479883
DGE	High...Low.11697	COPE	BrM	High - Low	0.783394	0.00227469	0.0293298
DGE	High...Low.11706	RTN3	BrM	High - Low	0.851706	0.00380198	0.0408951
DGE	High...Low.11707	TEAD4	BrM	High - Low	1.63832	0.00187779	0.0259844
DGE	High...Low.11714	ELF2	BrM	High - Low	1.41477	0.00341443	0.0382102
DGE	High...Low.11716	ZNF254	BrM	High - Low	3.01579	1.90678e-05	0.00103395
DGE	High...Low.11727	RNH1	BrM	High - Low	2.05963	0.00025073	0.00642433
DGE	High...Low.11742	NOTCH2NLA	BrM	High - Low	0.88955	0.00124328	0.0193936
DGE	High...Low.11758	CLYBL	BrM	High - Low	-1.77687	0.00498154	0.0484813
DGE	High...Low.11763	CCDC18	BrM	High - Low	1.72114	0.00068114	0.0126938
DGE	High...Low.11764	SNORC	BrM	High - Low	-1.94954	0.00316906	0.0366212
DGE	High...Low.11784	ADAM15	BrM	High - Low	-2.6404	9.66026e-14	4.5049e-10
DGE	High...Low.11802	PRRT3	BrM	High - Low	-1.73153	0.0043325	0.0444041
DGE	High...Low.11812	RNF207	BrM	High - Low	-2.08433	0.00387905	0.041521
DGE	High...Low.11824	PRKAR1A	BrM	High - Low	1.39514	5.11003e-06	0.00038026
DGE	High...Low.11836	ATP6V1H	BrM	High - Low	0.91953	0.00309897	0.0362194
DGE	High...Low.11840	SIGLEC16	BrM	High - Low	-1.1548	7.79501e-06	0.0005193
DGE	High...Low.11842	HNRNPDL	BrM	High - Low	0.809652	7.75292e-05	0.00280267
DGE	High...Low.11848	ADPGK	BrM	High - Low	1.0978	0.00337979	0.0380487
DGE	High...Low.11878	TTC31	BrM	High - Low	-1.5833	1.72539e-05	0.00096553
DGE	High...Low.11880	CREBZF	BrM	High - Low	3.98795	1.70606e-13	5.96693e-10
DGE	High...Low.11922	CHRNA7	BrM	High - Low	-2.27464	0.00011215	0.00362345
DGE	High...Low.11924	DIS3L2	BrM	High - Low	0.985667	0.00188719	0.0260373
DGE	High...Low.11926	TSN	BrM	High - Low	0.880325	0.00041635	0.00910117
DGE	High...Low.11928	SENP1	BrM	High - Low	1.50767	0.00050538	0.0105843
DGE	High...Low.11932	MEAF6	BrM	High - Low	0.784981	0.00339991	0.0381739
DGE	High...Low.11952	MUC5AC	BrM	High - Low	-2.39087	0.0046488	0.046067
DGE	High...Low.11956	CHP1	BrM	High - Low	-0.950003	0.0005633	0.0112579
DGE	High...Low.11960	DAZAP1	BrM	High - Low	0.875753	0.00286054	0.0343216
DGE	High...Low.11982	ADGRD2	BrM	High - Low	-2.01659	0.00050762	0.0105994
DGE	High...Low.11983	ARF3	BrM	High - Low	1.29439	1.45669e-06	0.00014556
DGE	High...Low.11992	SUPT3H	BrM	High - Low	1.27564	0.00052199	0.0108332
DGE	High...Low.12022	PARN	BrM	High - Low	0.928714	0.00116416	0.0187202
DGE	High...Low.12046	TMEM219	BrM	High - Low	1.06118	0.00346121	0.0384235
DGE	High...Low.12055	PIGBOS1	BrM	High - Low	1.86018	0.0008483	0.0149092
DGE	High...Low.12059	BET1	BrM	High - Low	0.9006	0.004866	0.047648
DGE	High...Low.12061	PCNP	BrM	High - Low	1.3908	4.21402e-06	0.00032392
DGE	High...Low.12099	COA8	BrM	High - Low	1.31797	0.00424195	0.043874
DGE	High...Low.12102	SNHG32	BrM	High - Low	1.14493	0.0008797	0.0153072
DGE	High...Low.12129	BUB1	BrM	High - Low	2.0012	0.00341357	0.0382102
DGE	High...Low.12138	CCT5	BrM	High - Low	0.93526	0.00256302	0.031816
DGE	High...Low.12141	CDCA3	BrM	High - Low	1.408	0.00196713	0.0267554
DGE	High...Low.12157	COMMD6	BrM	High - Low	1.74512	7.39361e-05	0.00272406
DGE	High...Low.12159	COMT	BrM	High - Low	1.39211	1.20364e-05	0.00071654
DGE	High...Low.12167	CTPS1	BrM	High - Low	1.19786	6.28691e-05	0.00242297
DGE	High...Low.12174	DCTN3	BrM	High - Low	1.24776	0.00245915	0.0307724
DGE	High...Low.12186	DSN1	BrM	High - Low	1.51057	0.00507727	0.0491564
DGE	High...Low.12190	ENAH	BrM	High - Low	1.40013	0.00437243	0.0447478
DGE	High...Low.12192	ENY2	BrM	High - Low	1.30785	0.00349553	0.0386106
DGE	High...Low.12206	G6PC3	BrM	High - Low	1.79794	0.00171436	0.0244113
DGE	High...Low.12226	HSPA5	BrM	High - Low	1.26914	0.00011837	0.00378068
DGE	High...Low.12242	ITGB1BP1	BrM	High - Low	1.71585	0.00029122	0.0070609
DGE	High...Low.12250	LMCD1	BrM	High - Low	-1.60852	0.00044129	0.0094687
DGE	High...Low.12255	LTBR	BrM	High - Low	1.23206	0.00307507	0.0360738
DGE	High...Low.12259	MCM4	BrM	High - Low	1.42692	0.00239829	0.030332
DGE	High...Low.12264	MICOS13	BrM	High - Low	1.15487	7.54959e-05	0.00275049
DGE	High...Low.12284	NADSYN1	BrM	High - Low	1.60734	4.18569e-06	0.00032352
DGE	High...Low.12307	PCLAF	BrM	High - Low	1.86956	0.00491243	0.0479588
DGE	High...Low.12309	PHACTR2	BrM	High - Low	1.08081	0.00495589	0.048282
DGE	High...Low.12318	PPCS	BrM	High - Low	1.24341	0.00344222	0.0383718
DGE	High...Low.12330	RBIS	BrM	High - Low	0.880154	0.00071383	0.0130807
DGE	High...Low.12345	RNFT1	BrM	High - Low	1.6945	0.00079442	0.0141219
DGE	High...Low.12363	SLC30A5	BrM	High - Low	2.20659	0.00021589	0.00578599
DGE	High...Low.12367	SNRPE	BrM	High - Low	1.55159	3.12929e-09	1.32663e-06
DGE	High...Low.12379	SYPL1	BrM	High - Low	1.25288	6.36084e-05	0.00243137
DGE	High...Low.12380	TBL2	BrM	High - Low	1.04012	0.00102925	0.0170809
DGE	High...Low.12387	TMA16	BrM	High - Low	2.80216	0.00010387	0.00343531
DGE	High...Low.12391	TMEM59	BrM	High - Low	1.14037	0.00023829	0.0061897
DGE	High...Low.12403	UACA	BrM	High - Low	2.19225	0.00346279	0.0384235
DGE	High...Low.12404	UBE2A	BrM	High - Low	1.92423	0.00010236	0.00340142
DGE	High...Low.12410	UQCR11	BrM	High - Low	1.33649	0.00010533	0.00345146
DGE	High...Low.12411	UQCRB	BrM	High - Low	0.917235	0.00022789	0.00595925
DGE	High...Low.12412	VAPB	BrM	High - Low	1.44718	0.00017785	0.00500625
DGE	High...Low.12417	YLPM1	BrM	High - Low	4.03753	1.53724e-09	7.68069e-07
DGE	High...Low.12422	ZNF326	BrM	High - Low	1.49085	0.00096627	0.0163065
DGE	High...Low.12424	ZNF706	BrM	High - Low	1.09906	5.51796e-05	0.00223111
DGE	High...Low.12433	ABCC10	BrM	High - Low	1.68873	8.35561e-05	0.00297443
DGE	High...Low.12440	ACBD6	BrM	High - Low	1.77291	0.00092133	0.0158152
DGE	High...Low.12443	ACSF2	BrM	High - Low	-1.19231	6.22094e-06	0.00043516
DGE	High...Low.12460	AGR2	BrM	High - Low	3.5263	0.00014603	0.00434684
DGE	High...Low.12465	AHSA1	BrM	High - Low	1.14416	0.00215098	0.0281972
DGE	High...Low.12475	ANAPC16	BrM	High - Low	0.644775	0.00503363	0.0488353
DGE	High...Low.12482	ANKRD36B	BrM	High - Low	-1.70588	6.12303e-11	5.71074e-08
DGE	High...Low.12486	ANTKMT	BrM	High - Low	-1.12177	0.00022208	0.00590662
DGE	High...Low.12494	ARFGAP1	BrM	High - Low	0.797973	0.00337279	0.0380444
DGE	High...Low.12524	BASP1	BrM	High - Low	-1.65792	1.44765e-08	4.40273e-06
DGE	High...Low.12528	BCL11A	BrM	High - Low	-2.29209	0.00117873	0.0188592
DGE	High...Low.12543	BRD2	BrM	High - Low	1.00528	2.13194e-05	0.00112127
DGE	High...Low.12548	BTBD9	BrM	High - Low	2.25425	0.00022668	0.00595925
DGE	High...Low.12549	BTG1	BrM	High - Low	1.47453	7.50498e-05	0.00274138
DGE	High...Low.12558	C1QL3	BrM	High - Low	-2.02966	0.00233742	0.029809
DGE	High...Low.12572	CANX	BrM	High - Low	1.14659	3.82971e-05	0.00173954
DGE	High...Low.12608	CCT6A	BrM	High - Low	1.89124	4.08811e-07	5.66264e-05
DGE	High...Low.12609	CCT7	BrM	High - Low	0.87761	0.00189034	0.026055
DGE	High...Low.12610	CD151	BrM	High - Low	1.07082	0.00208041	0.0276958
DGE	High...Low.12612	CD24	BrM	High - Low	2.61505	0.00026797	0.00664687
DGE	High...Low.12620	CEBPB	BrM	High - Low	1.94883	0.00106244	0.01759
DGE	High...Low.12637	CHRFAM7A	BrM	High - Low	-1.77281	9.49647e-05	0.00322831
DGE	High...Low.12643	CKS2	BrM	High - Low	1.92172	0.00517117	0.0496191
DGE	High...Low.12676	COX7B	BrM	High - Low	1.29536	0.00017385	0.00493137
DGE	High...Low.12683	CRTAP	BrM	High - Low	1.99572	0.00146747	0.021817
DGE	High...Low.12704	CYP2A6	BrM	High - Low	-1.07055	9.53032e-05	0.00322831
DGE	High...Low.12726	DHRS1	BrM	High - Low	-3.11043	1.80649e-15	2.52728e-11
DGE	High...Low.12738	DOCK7	BrM	High - Low	1.49652	0.00067732	0.0126681
DGE	High...Low.12740	DPP7	BrM	High - Low	1.4681	6.47246e-05	0.00245392
DGE	High...Low.12749	DUX4	BrM	High - Low	-1.83853	7.09758e-07	8.34412e-05
DGE	High...Low.12751	E2F3	BrM	High - Low	1.42375	0.00371397	0.0402467
DGE	High...Low.12759	EIF2S3	BrM	High - Low	1.37183	0.00245017	0.0307149
DGE	High...Low.12760	EIF4A1	BrM	High - Low	0.903526	0.00047731	0.0101328
DGE	High...Low.12765	ELOA2	BrM	High - Low	-2.16218	0.001086	0.0178114
DGE	High...Low.12780	ERP44	BrM	High - Low	1.6248	0.00377452	0.0407136
DGE	High...Low.12784	F2R	BrM	High - Low	2.64964	0.00027776	0.00681724
DGE	High...Low.12799	FANCB	BrM	High - Low	1.17757	0.00394075	0.0419273
DGE	High...Low.12801	FANCI	BrM	High - Low	2.00607	0.00056314	0.0112579
DGE	High...Low.12803	FARSA	BrM	High - Low	2.2498	1.58151e-08	4.51536e-06
DGE	High...Low.12806	FBXL16	BrM	High - Low	-2.59772	0.00172525	0.024479
DGE	High...Low.12816	FGD4	BrM	High - Low	2.94809	3.86368e-05	0.00174743
DGE	High...Low.12819	FKBP1A	BrM	High - Low	0.641382	0.00411727	0.0429856
DGE	High...Low.12851	GEN1	BrM	High - Low	1.22694	0.0010098	0.0168783
DGE	High...Low.12853	GGT7	BrM	High - Low	1.81248	0.00044804	0.0095696
DGE	High...Low.12881	GTF2I	BrM	High - Low	1.43682	5.54492e-05	0.00223555
DGE	High...Low.12891	H2AC12	BrM	High - Low	1.54493	0.0015461	0.0227312
DGE	High...Low.12902	H2AC7	BrM	High - Low	1.30276	0.00283891	0.0342087
DGE	High...Low.12908	H2BC11	BrM	High - Low	2.37768	2.28467e-07	3.67386e-05
DGE	High...Low.12925	H3C11	BrM	High - Low	2.50171	0.0002117	0.00571758
DGE	High...Low.12927	H3C15	BrM	High - Low	1.99322	0.00026533	0.00660493
DGE	High...Low.12929	H3C3	BrM	High - Low	1.46207	0.00302134	0.0356696
DGE	High...Low.12955	HEXIM1	BrM	High - Low	1.93214	0.00102723	0.0170676
DGE	High...Low.12966	HNRNPC	BrM	High - Low	1.00476	0.00026791	0.00664687
DGE	High...Low.12968	HNRNPR	BrM	High - Low	1.35945	7.84273e-07	8.99343e-05
DGE	High...Low.12982	HSP90B1	BrM	High - Low	1.43066	0.00030667	0.00728758
DGE	High...Low.13006	IRF2BP2	BrM	High - Low	1.29013	0.00326295	0.0371732
DGE	High...Low.13018	JUNB	BrM	High - Low	1.54177	0.0023709	0.0300988
DGE	High...Low.13019	KARS1	BrM	High - Low	1.77126	0.00199735	0.0269989
DGE	High...Low.13027	KCTD13	BrM	High - Low	1.44602	1.51642e-06	0.0001494
DGE	High...Low.13039	KPNA2	BrM	High - Low	1.39175	0.00206566	0.027575
DGE	High...Low.13068	LPP	BrM	High - Low	1.63065	0.00090045	0.015541
DGE	High...Low.13084	MAN2C1	BrM	High - Low	1.67518	0.0052032	0.0497321
DGE	High...Low.13091	MARCKS	BrM	High - Low	-1.39454	6.90115e-06	0.00046868
DGE	High...Low.13093	MCM7	BrM	High - Low	1.35852	0.00193138	0.0264903
DGE	High...Low.13111	MICALL2	BrM	High - Low	-1.15468	0.00239216	0.0302863
DGE	High...Low.13114	MICU2	BrM	High - Low	3.01861	1.53976e-07	2.65942e-05
DGE	High...Low.13118	MLLT6	BrM	High - Low	0.916543	0.00275716	0.0335707
DGE	High...Low.13153	MUC8	BrM	High - Low	-1.7609	0.00322799	0.037016
DGE	High...Low.13166	NABP1	BrM	High - Low	3.08037	7.59787e-07	8.85786e-05
DGE	High...Low.13174	NBPF14	BrM	High - Low	1.02222	0.00063581	0.0121201
DGE	High...Low.13183	NDUFB9	BrM	High - Low	0.730525	0.00447483	0.0452006
DGE	High...Low.13198	NME2	BrM	High - Low	1.22721	0.00174539	0.0246896
DGE	High...Low.13205	NPAP1L	BrM	High - Low	-0.859194	0.00012705	0.00397639
DGE	High...Low.13206	NPIPB3	BrM	High - Low	2.1322	2.5873e-08	6.8295e-06
DGE	High...Low.13207	NPIPB6	BrM	High - Low	0.858236	0.00033161	0.00764816
DGE	High...Low.13225	NUDT4B	BrM	High - Low	1.36749	8.92898e-07	9.94032e-05
DGE	High...Low.13266	PCBP1	BrM	High - Low	0.578189	0.00331523	0.0375547
DGE	High...Low.13297	PIGY	BrM	High - Low	3.57588	7.82827e-08	1.47997e-05
DGE	High...Low.13351	PRXL2B	BrM	High - Low	-2.08248	0.00214822	0.0281929
DGE	High...Low.13353	PSMB3	BrM	High - Low	1.14275	0.00045418	0.00967119
DGE	High...Low.13371	QARS1	BrM	High - Low	1.96359	2.45164e-07	3.85375e-05
DGE	High...Low.13372	RAB1A	BrM	High - Low	1.08734	0.00026964	0.00667665
DGE	High...Low.13374	RAB27B	BrM	High - Low	2.42563	0.00224057	0.0290506
DGE	High...Low.13379	RABEP2	BrM	High - Low	0.784361	0.00112954	0.0183247
DGE	High...Low.13381	RACK1	BrM	High - Low	1.13034	1.55413e-06	0.00015099
DGE	High...Low.13387	RARG	BrM	High - Low	-3.13992	3.2588e-08	7.93284e-06
DGE	High...Low.13390	RBBP4	BrM	High - Low	1.65665	3.66355e-07	5.29704e-05
DGE	High...Low.13393	RBM15B	BrM	High - Low	1.20314	2.22807e-05	0.00115447
DGE	High...Low.13395	RBM8A	BrM	High - Low	-0.997262	0.00032979	0.0076447
DGE	High...Low.13405	REPIN1	BrM	High - Low	1.75462	0.00014125	0.00427736
DGE	High...Low.13428	RPE	BrM	High - Low	2.95633	3.00935e-05	0.00145678
DGE	High...Low.13429	RPL11	BrM	High - Low	0.741853	0.00121041	0.0191125
DGE	High...Low.13434	RPL27A	BrM	High - Low	0.953167	4.42704e-05	0.00189983
DGE	High...Low.13439	RPS11	BrM	High - Low	0.728353	0.00076849	0.0138368
DGE	High...Low.13440	RPS15A	BrM	High - Low	1.19629	2.72268e-05	0.00135553
DGE	High...Low.13468	SCAMP3	BrM	High - Low	3.04031	2.71133e-05	0.00135469
DGE	High...Low.13469	SCARB2	BrM	High - Low	1.06391	0.00061238	0.0119321
DGE	High...Low.13471	SCGB1C2	BrM	High - Low	-2.52333	4.20635e-05	0.00183323
DGE	High...Low.13478	SELENOF	BrM	High - Low	1.14038	0.0014241	0.021351
DGE	High...Low.13482	SELENOS	BrM	High - Low	1.65437	0.00431737	0.0442815
DGE	High...Low.13491	SERF2	BrM	High - Low	0.932435	0.00223857	0.0290506
DGE	High...Low.13494	SESN3	BrM	High - Low	1.76893	0.00144785	0.0216403
DGE	High...Low.13500	SH2D4A	BrM	High - Low	2.80896	6.90945e-07	8.34412e-05
DGE	High...Low.13520	SLC25A5	BrM	High - Low	1.51731	2.86788e-05	0.00139797
DGE	High...Low.13527	SLC30A7	BrM	High - Low	1.71528	0.00165486	0.0238184
DGE	High...Low.13529	SLC35F6	BrM	High - Low	1.49733	0.00028564	0.00695216
DGE	High...Low.13532	SLC3A2	BrM	High - Low	0.814482	0.00262068	0.0323025
DGE	High...Low.13549	SNRPD2	BrM	High - Low	0.773948	0.00316007	0.0366212
DGE	High...Low.13550	SNX1	BrM	High - Low	1.81657	0.00324862	0.037096
DGE	High...Low.13553	SOCS7	BrM	High - Low	2.01768	0.00213888	0.0280966
DGE	High...Low.13564	SPDYE16	BrM	High - Low	-2.30747	1.76147e-07	2.89917e-05
DGE	High...Low.13565	SPINT2	BrM	High - Low	1.57756	0.00016875	0.00483772
DGE	High...Low.13579	SSR1	BrM	High - Low	0.844137	0.00205182	0.0275215
DGE	High...Low.13580	SSR2	BrM	High - Low	0.930031	2.57425e-05	0.00130419
DGE	High...Low.13583	STBD1	BrM	High - Low	-1.16257	8.52516e-05	0.00298248
DGE	High...Low.13590	STYX	BrM	High - Low	2.29814	0.00094915	0.0161344
DGE	High...Low.13591	SULT1A4	BrM	High - Low	0.956695	5.27451e-05	0.00216223
DGE	High...Low.13592	SUPT4H1	BrM	High - Low	0.73576	0.0036906	0.0400865
DGE	High...Low.13593	SUPT5H	BrM	High - Low	0.837508	9.39445e-05	0.00320557
DGE	High...Low.13596	SWAP70	BrM	High - Low	1.31098	0.00034686	0.00789644
DGE	High...Low.13611	TBC1D3C	BrM	High - Low	-1.15285	0.0001528	0.00447213
DGE	High...Low.13612	TBL1XR1	BrM	High - Low	1.33702	5.71248e-05	0.00225908
DGE	High...Low.13630	TLE5	BrM	High - Low	0.881942	0.00297964	0.0353264
DGE	High...Low.13634	TMEM138	BrM	High - Low	1.25273	0.00037315	0.00833597
DGE	High...Low.13635	TMEM14B	BrM	High - Low	1.20436	9.71558e-06	0.00060963
DGE	High...Low.13640	TMEM19	BrM	High - Low	2.15233	0.00059012	0.0116278
DGE	High...Low.13645	TMEM243	BrM	High - Low	1.62	0.00111181	0.0181174
DGE	High...Low.13649	TMEM94	BrM	High - Low	1.20733	0.00092396	0.0158409
DGE	High...Low.13659	TNRC6B	BrM	High - Low	1.41881	0.00285014	0.034285
DGE	High...Low.13682	TSPAN4	BrM	High - Low	2.34003	0.00072398	0.013188
DGE	High...Low.13687	TTLL3	BrM	High - Low	1.65807	0.00364053	0.0396659
DGE	High...Low.13696	UBB	BrM	High - Low	2.06272	1.5328e-05	0.00086817
DGE	High...Low.13708	USP17L3	BrM	High - Low	-1.47599	0.00444581	0.0450702
DGE	High...Low.13717	VCPIP1	BrM	High - Low	3.23048	2.49276e-05	0.00127276
DGE	High...Low.13719	VKORC1	BrM	High - Low	1.09584	0.00207396	0.0276594
DGE	High...Low.13722	VRK3	BrM	High - Low	2.80122	2.07669e-05	0.00109885
DGE	High...Low.13724	WBP11	BrM	High - Low	1.9074	0.00121611	0.0191377
DGE	High...Low.13747	ZC3HAV1L	BrM	High - Low	2.1674	0.00085612	0.0150089
DGE	High...Low.13766	ZNF28	BrM	High - Low	-1.62094	1.23306e-06	0.00013069
DGE	High...Low.13806	ZNF84	BrM	High - Low	1.13151	0.00102242	0.0170484
DGE	High...Low.13807	ZNF850	BrM	High - Low	1.66009	0.0033706	0.0380444
DGE	High...Low.13830	ANKRD36	BrM	High - Low	-1.0749	0.0002777	0.00681724
DGE	High...Low.13832	APOBEC3A_B	BrM	High - Low	-0.701304	0.00012074	0.0038303
DGE	High...Low.13848	CSAG1	BrM	High - Low	1.86989	0.00032134	0.00753015
DGE	High...Low.13854	EEA1	BrM	High - Low	1.4349	0.00217769	0.0284994
DGE	High...Low.13855	EIF2S3B	BrM	High - Low	1.26771	9.65841e-05	0.00325593
DGE	High...Low.13864	GCC2	BrM	High - Low	0.896081	0.00300845	0.0356076
DGE	High...Low.13876	HBA1	BrM	High - Low	-1.44275	0.00380304	0.0408951
DGE	High...Low.13882	MARCHF7	BrM	High - Low	1.22718	0.00018929	0.00528582
DGE	High...Low.13884	MOV10	BrM	High - Low	1.53431	0.00422162	0.0438134
DGE	High...Low.13891	NBPF12	BrM	High - Low	1.28032	6.44664e-06	0.00044613
DGE	High...Low.13892	NBPF15	BrM	High - Low	-1.4246	7.08772e-09	2.54249e-06
DGE	High...Low.13893	NBPF19	BrM	High - Low	0.738881	0.0010769	0.0177037
DGE	High...Low.13894	NBPF26	BrM	High - Low	2.12568	0.00042068	0.00915297
DGE	High...Low.13895	NCAPH2	BrM	High - Low	1.21213	0.00182822	0.0256023
DGE	High...Low.13899	NPRL3	BrM	High - Low	2.47679	1.60697e-05	0.00090651
DGE	High...Low.13911	POLR2J3	BrM	High - Low	-1.98723	0.00115933	0.018664
DGE	High...Low.13918	RBMX	BrM	High - Low	1.08573	6.34528e-05	0.00243137
DGE	High...Low.13923	SDHC	BrM	High - Low	1.01283	5.39172e-05	0.00219274
DGE	High...Low.13924	SET	BrM	High - Low	1.0395	0.00454682	0.0455766
DGE	High...Low.13936	ST20	BrM	High - Low	-1.27139	0.00268446	0.0330014
DGE	High...Low.13940	TASOR2	BrM	High - Low	-1.21643	6.03354e-09	2.28133e-06
DGE	High...Low.13947	TRNT1	BrM	High - Low	1.20592	0.00013142	0.00406758
DGE	High...Low.13953	USP17L12	BrM	High - Low	-1.59107	0.00049919	0.0105176
DGE	High...Low.13954	USP17L17	BrM	High - Low	-1.64287	0.00131398	0.0201343
DGE	High...Low.13958	WDR33	BrM	High - Low	1.00809	0.00025761	0.00650535
DGE	High...Low.13962	ZFX	BrM	High - Low	2.28313	1.3076e-05	0.00076863
DGE	High...Low.265	IFNAR1	Glioma	High - Low	0.77618	0.00119699	0.00903294
DGE	High...Low.4890	NFKBIL1	Glioma	High - Low	2.22464	0.0014301	0.00982387
DGE	High...Low.6135	STAT5B	Glioma	High - Low	1.7158	3.43e-05	0.00151247
DGE	High...Low.6576	TRIM14	Glioma	High - Low	1.98088	0.00337443	0.0164427
DGE	High...Low.7048	TRIM24	Glioma	High - Low	2.09419	0.00115197	0.00891941
DGE	High...Low.7049	TRIM33	Glioma	High - Low	0.932213	0.0118513	0.0371048
DGE	High...Low.7400	IL17RD	Glioma	High - Low	1.2631	0.0089175	0.0308472
DGE	High...Low.8105	NFKBIA	Glioma	High - Low	0.943978	0.0100534	0.0333149
DGE	High...Low.8334	TNFAIP1	Glioma	High - Low	1.81915	6e-07	0.0002282
DGE	High...Low.8827	NAT10	Glioma	High - Low	2.01492	0.00205851	0.0122621
DGE	High...Low.9095	TRIM8	Glioma	High - Low	0.743771	0.00258974	0.0140754
DGE	High...Low.9521	TRIM5	Glioma	High - Low	1.82997	0.0119922	0.0373219
DGE	High...Low.11067	ILDR2	Glioma	High - Low	2.17572	0.00027541	0.00412109
DGE	High...Low.12807	TRAF3IP1	Glioma	High - Low	1.79172	0.00232509	0.0131622
DGE	High...Low.5482	AIMP2	Glioma	High - Low	2.61028	1.37e-06	0.00033904
DGE	High...Low.3520	HMGB1	Glioma	High - Low	0.852835	9.4e-05	0.0024518
DGE	High...Low.31	CLN3	Glioma	High - Low	0.577116	0.0054152	0.0221607
DGE	High...Low.2357	RAB35	Glioma	High - Low	2.35361	0.00015815	0.0031534
DGE	High...Low.9220	SPNS1	Glioma	High - Low	2.1306	4.97e-06	0.00065201
DGE	High...Low.4220	DGKD	Glioma	High - Low	2.05883	0.00039157	0.00490725
DGE	High...Low.4523	PIGL	Glioma	High - Low	2.11635	0.0015221	0.0102316
DGE	High...Low.89	INSR	Glioma	High - Low	0.538121	0.0131021	0.0395906
DGE	High...Low.4645	SP110	Glioma	High - Low	1.93439	0.0028956	0.0150684
DGE	High...Low.8812	NAA35	Glioma	High - Low	2.193	0.00054922	0.00581317
DGE	High...Low.11077	EGFR	Glioma	High - Low	3.46416	4.98e-05	0.00179232
DGE	High...Low.2191	LYAR	Glioma	High - Low	2.19002	0.00062747	0.00625221
DGE	High...Low.2512	CLDN12	Glioma	High - Low	2.29448	0.00012383	0.00282295
DGE	High...Low.3375	CD63	Glioma	High - Low	0.783334	0.0154986	0.0445203
DGE	High...Low.8704	WDR18	Glioma	High - Low	2.40942	0.00135106	0.00954021
DGE	High...Low.11231	TMEM150A	Glioma	High - Low	2.064	0.00281039	0.0148221
DGE	High...Low.11292	NOP14	Glioma	High - Low	2.10786	3.81e-05	0.00154807
DGE	High...Low.3	ACAT1	Glioma	High - Low	0.65091	0.00180822	0.0113518
DGE	High...Low.11	ASL	Glioma	High - Low	2.84858	3.61e-05	0.00151247
DGE	High...Low.14	ATM	Glioma	High - Low	0.918787	0.0129442	0.0393302
DGE	High...Low.136	PKD2	Glioma	High - Low	0.512471	0.0125176	0.0384275
DGE	High...Low.27	CDK4	Glioma	High - Low	2.25622	0.00263827	0.0142445
DGE	High...Low.29	LYST	Glioma	High - Low	0.831598	0.00912675	0.0313475
DGE	High...Low.30	ERCC8	Glioma	High - Low	1.57171	0.00052649	0.00568194
DGE	High...Low.37	CPT2	Glioma	High - Low	1.16828	0.00165991	0.0107537
DGE	High...Low.43	DLD	Glioma	High - Low	0.918776	0.00013203	0.00289823
DGE	High...Low.45	TOR1A	Glioma	High - Low	1.42859	0.00010451	0.00260636
DGE	High...Low.46	EMD	Glioma	High - Low	0.684877	0.00268633	0.014403
DGE	High...Low.50	EXT1	Glioma	High - Low	1.50779	0.00104325	0.00846926
DGE	High...Low.60	GALK1	Glioma	High - Low	1.17178	0.0177502	0.0486709
DGE	High...Low.63	GCDH	Glioma	High - Low	0.970779	0.00690967	0.025937
DGE	High...Low.67	GK	Glioma	High - Low	1.15979	0.0110126	0.0353054
DGE	High...Low.69	GLDC	Glioma	High - Low	2.36771	0.00010344	0.00258954
DGE	High...Low.72	GSS	Glioma	High - Low	1.69345	0.00313064	0.0156927
DGE	High...Low.179	CYB5R3	Glioma	High - Low	0.461126	0.0103555	0.0339787
DGE	High...Low.73	MSH6	Glioma	High - Low	0.879396	0.00214896	0.0126202
DGE	High...Low.75	HADHA	Glioma	High - Low	0.912026	0.00091595	0.00783741
DGE	High...Low.87	IDUA	Glioma	High - Low	0.842269	0.0004208	0.00508476
DGE	High...Low.100	SGCB	Glioma	High - Low	0.695361	0.00156758	0.0104184
DGE	High...Low.104	MLH1	Glioma	High - Low	0.766129	0.00221534	0.0128431
DGE	High...Low.108	MTR	Glioma	High - Low	1.25947	0.00274833	0.0146038
DGE	High...Low.109	MMUT	Glioma	High - Low	1.47511	6.61e-06	0.00072233
DGE	High...Low.112	NAGLU	Glioma	High - Low	2.20379	0.0002906	0.00420709
DGE	High...Low.116	NF1	Glioma	High - Low	0.900331	0.0001022	0.00256837
DGE	High...Low.117	PNP	Glioma	High - Low	1.06119	0.00103073	0.00844235
DGE	High...Low.125	PDHA1	Glioma	High - Low	0.604501	0.00339897	0.0164891
DGE	High...Low.127	PEX12	Glioma	High - Low	1.40064	0.0127766	0.0389666
DGE	High...Low.129	PEX7	Glioma	High - Low	1.46215	0.00225009	0.01291
DGE	High...Low.130	PFKM	Glioma	High - Low	1.11194	8.38e-05	0.00230466
DGE	High...Low.133	PHKB	Glioma	High - Low	0.706682	0.00140421	0.00971741
DGE	High...Low.140	PON2	Glioma	High - Low	1.48128	0.00553241	0.0224607
DGE	High...Low.143	PROS1	Glioma	High - Low	0.743484	0.0103417	0.0339699
DGE	High...Low.145	PTS	Glioma	High - Low	1.53355	0.00030102	0.00428397
DGE	High...Low.146	PEX2	Glioma	High - Low	1.38794	0.00099645	0.00826142
DGE	High...Low.148	RB1	Glioma	High - Low	1.73887	0.00113578	0.0088675
DGE	High...Low.278	ADH5	Glioma	High - Low	0.560074	0.00180426	0.0113518
DGE	High...Low.157	ABCC8	Glioma	High - Low	1.89779	0.00130576	0.00940391
DGE	High...Low.158	TCN2	Glioma	High - Low	1.23138	0.013093	0.0395814
DGE	High...Low.159	TCOF1	Glioma	High - Low	2.05467	0.00071197	0.00670151
DGE	High...Low.166	UROS	Glioma	High - Low	0.76611	0.00547457	0.022295
DGE	High...Low.168	XPA	Glioma	High - Low	1.10077	0.00106188	0.00852431
DGE	High...Low.169	MID1	Glioma	High - Low	2.05552	2.26e-06	0.0004357
DGE	High...Low.170	BLMH	Glioma	High - Low	0.685071	0.0131852	0.0397592
DGE	High...Low.177	CTSK	Glioma	High - Low	1.31155	0.0138454	0.0410914
DGE	High...Low.183	GLB1	Glioma	High - Low	2.24362	0.00053567	0.00572718
DGE	High...Low.185	HLCS	Glioma	High - Low	1.2654	0.00432526	0.0192099
DGE	High...Low.191	PAFAH1B1	Glioma	High - Low	0.632005	0.00015341	0.00312859
DGE	High...Low.386	POLR2A	Glioma	High - Low	0.531829	0.0105604	0.0344806
DGE	High...Low.194	NEU1	Glioma	High - Low	1.08916	0.00088796	0.0076892
DGE	High...Low.200	PSEN2	Glioma	High - Low	1.36575	0.0111984	0.0357262
DGE	High...Low.201	RFX5	Glioma	High - Low	0.926761	0.00101641	0.00835917
DGE	High...Low.203	STK11	Glioma	High - Low	0.615548	0.0168841	0.0470847
DGE	High...Low.204	UBE3A	Glioma	High - Low	1.03834	0.00064992	0.0063674
DGE	High...Low.209	AMH	Glioma	High - Low	0.869931	0.0090073	0.0310349
DGE	High...Low.213	APRT	Glioma	High - Low	1.15899	0.00779806	0.0280697
DGE	High...Low.220	F12	Glioma	High - Low	0.898289	0.00994449	0.0331053
DGE	High...Low.230	PCCB	Glioma	High - Low	0.79351	0.00097398	0.00813172
DGE	High...Low.232	PMS1	Glioma	High - Low	1.67258	0.00452945	0.0197286
DGE	High...Low.235	TSC2	Glioma	High - Low	0.925927	0.00011394	0.00269772
DGE	High...Low.238	WRN	Glioma	High - Low	1.37716	0.00144881	0.0099156
DGE	High...Low.261	SLC11A2	Glioma	High - Low	0.700417	0.00390078	0.0179015
DGE	High...Low.270	GSR	Glioma	High - Low	1.83072	4.78e-05	0.00174776
DGE	High...Low.274	RPL9	Glioma	High - Low	0.867011	0.00081075	0.0073057
DGE	High...Low.277	ACY1	Glioma	High - Low	1.6195	0.00451533	0.0196933
DGE	High...Low.293	BLVRA	Glioma	High - Low	0.835908	0.00210561	0.0124344
DGE	High...Low.308	CHRNA4	Glioma	High - Low	1.09027	0.0136858	0.0407393
DGE	High...Low.331	GART	Glioma	High - Low	0.908982	0.00015691	0.00314679
DGE	High...Low.337	GRIA4	Glioma	High - Low	1.8601	0.00493827	0.0207499
DGE	High...Low.343	GRINA	Glioma	High - Low	0.725617	0.00104491	0.00847553
DGE	High...Low.355	GUK1	Glioma	High - Low	0.742966	0.00655569	0.0250902
DGE	High...Low.356	HMGCR	Glioma	High - Low	1.42481	0.0108097	0.0349121
DGE	High...Low.422	RPL36AL	Glioma	High - Low	0.558906	0.0125537	0.0384994
DGE	High...Low.425	ATP2B3	Glioma	High - Low	-1.55606	0.00769956	0.0278407
DGE	High...Low.359	IFNAR2	Glioma	High - Low	0.887987	0.00361481	0.0171098
DGE	High...Low.361	IGF2R	Glioma	High - Low	0.734907	0.0103354	0.0339664
DGE	High...Low.364	IMPDH2	Glioma	High - Low	1.24591	0.00010862	0.00264332
DGE	High...Low.382	PDHB	Glioma	High - Low	0.729412	0.00722134	0.0267242
DGE	High...Low.387	POLR2B	Glioma	High - Low	0.792779	0.0015418	0.0103012
DGE	High...Low.400	RPL4	Glioma	High - Low	1.16453	0.00088181	0.00764605
DGE	High...Low.401	RPL5	Glioma	High - Low	0.889386	0.00308369	0.0155985
DGE	High...Low.402	RPL6	Glioma	High - Low	1.197	3.29e-05	0.00148681
DGE	High...Low.403	RPL7	Glioma	High - Low	0.92643	0.00124674	0.00920673
DGE	High...Low.404	RPL7A	Glioma	High - Low	0.911445	0.00103747	0.00844235
DGE	High...Low.405	RPL12	Glioma	High - Low	0.899445	0.00407127	0.0184383
DGE	High...Low.406	RPL23	Glioma	High - Low	0.997062	0.00588987	0.0234849
DGE	High...Low.451	C4orf3	Glioma	High - Low	0.498723	0.00269999	0.0144419
DGE	High...Low.407	RPL18A	Glioma	High - Low	1.10885	0.00097341	0.00813172
DGE	High...Low.408	RPL19	Glioma	High - Low	1.0412	0.00039231	0.00490725
DGE	High...Low.409	RPL21	Glioma	High - Low	0.747149	0.00797523	0.0285222
DGE	High...Low.410	RPL17	Glioma	High - Low	0.85266	0.0030816	0.0155979
DGE	High...Low.411	RPL24	Glioma	High - Low	1.02744	0.00109019	0.00866133
DGE	High...Low.464	ATP5F1A	Glioma	High - Low	0.564224	0.00705615	0.0263501
DGE	High...Low.412	RPL26	Glioma	High - Low	0.830834	0.00800027	0.0285619
DGE	High...Low.413	RPL27	Glioma	High - Low	0.837453	0.00477879	0.0204069
DGE	High...Low.414	RPL30	Glioma	High - Low	0.990709	0.00211071	0.012454
DGE	High...Low.415	RPL28	Glioma	High - Low	0.736148	0.0110326	0.0353611
DGE	High...Low.416	RPL29	Glioma	High - Low	1.24953	9.75e-05	0.00248669
DGE	High...Low.417	RPL34	Glioma	High - Low	1.05496	0.00051919	0.00565534
DGE	High...Low.418	RPL35A	Glioma	High - Low	0.76221	0.0100558	0.0333149
DGE	High...Low.419	RPL37	Glioma	High - Low	0.84985	0.0068728	0.0258356
DGE	High...Low.420	RPL37A	Glioma	High - Low	0.944609	0.00118421	0.00901843
DGE	High...Low.421	RPL39	Glioma	High - Low	1.26241	0.00216312	0.0126675
DGE	High...Low.428	TSR3	Glioma	High - Low	0.627035	0.0003053	0.00432613
DGE	High...Low.429	ZNF429	Glioma	High - Low	1.48185	0.00776208	0.0279584
DGE	High...Low.513	ATP5PF	Glioma	High - Low	0.570562	6.53e-05	0.00205044
DGE	High...Low.430	STX16	Glioma	High - Low	0.722177	0.00067596	0.00651239
DGE	High...Low.431	C16orf87	Glioma	High - Low	1.00901	0.00187612	0.011565
DGE	High...Low.433	NDUFV3	Glioma	High - Low	0.817306	6.11e-05	0.0019896
DGE	High...Low.438	GGA1	Glioma	High - Low	0.737921	0.0157077	0.0449334
DGE	High...Low.439	TIMM50	Glioma	High - Low	1.0076	0.00366334	0.0172471
DGE	High...Low.523	SP5	Glioma	High - Low	-1.13497	0.0112877	0.0358695
DGE	High...Low.440	PDE9A	Glioma	High - Low	1.72864	0.00205668	0.0122568
DGE	High...Low.441	ALKBH2	Glioma	High - Low	2.29882	0.00027707	0.0041317
DGE	High...Low.445	SPOPL	Glioma	High - Low	1.30874	0.00626859	0.0244634
DGE	High...Low.446	ANO7	Glioma	High - Low	1.40789	0.00603943	0.0238607
DGE	High...Low.450	MED11	Glioma	High - Low	1.65324	0.00366548	0.017251
DGE	High...Low.453	TOMM5	Glioma	High - Low	0.642556	0.0116358	0.0366397
DGE	High...Low.455	C8orf82	Glioma	High - Low	1.19702	0.0003195	0.00445647
DGE	High...Low.539	RNASEK	Glioma	High - Low	0.52554	0.00491051	0.0206832
DGE	High...Low.458	ARMH4	Glioma	High - Low	0.677341	0.0176058	0.0484271
DGE	High...Low.459	TTC3	Glioma	High - Low	1.05862	0.00011241	0.00269221
DGE	High...Low.462	PPARA	Glioma	High - Low	2.03446	9.39e-06	0.00083358
DGE	High...Low.472	RPLP0	Glioma	High - Low	1.35119	0.00146411	0.00995035
DGE	High...Low.473	GMPR2	Glioma	High - Low	1.0081	0.00040959	0.00501567
DGE	High...Low.480	AFTPH	Glioma	High - Low	0.99056	0.012943	0.0393302
DGE	High...Low.482	LCLAT1	Glioma	High - Low	0.60867	0.0124005	0.0381932
DGE	High...Low.486	EXOSC3	Glioma	High - Low	0.823484	0.00119106	0.00901843
DGE	High...Low.487	SFR1	Glioma	High - Low	1.1805	0.0168983	0.0471143
DGE	High...Low.493	THOC5	Glioma	High - Low	0.823453	0.00424533	0.0189966
DGE	High...Low.612	SF3B1	Glioma	High - Low	0.558011	0.00341429	0.0165262
DGE	High...Low.501	RPLP1	Glioma	High - Low	0.953103	0.00873001	0.0303995
DGE	High...Low.502	BICD1	Glioma	High - Low	1.88237	0.00498958	0.0208888
DGE	High...Low.504	SMAD2	Glioma	High - Low	0.830434	0.00501441	0.0209622
DGE	High...Low.507	C11orf49	Glioma	High - Low	0.772145	0.00564058	0.0227868
DGE	High...Low.511	BRPF1	Glioma	High - Low	1.43974	0.00198006	0.0119799
DGE	High...Low.515	OSBPL8	Glioma	High - Low	0.917053	0.00668075	0.0253392
DGE	High...Low.516	GLE1	Glioma	High - Low	1.27197	0.00158469	0.0104842
DGE	High...Low.517	ERLIN2	Glioma	High - Low	1.37844	0.00424883	0.0190056
DGE	High...Low.519	GTF2IRD2B	Glioma	High - Low	1.2561	0.0123836	0.0381639
DGE	High...Low.520	SMARCD3	Glioma	High - Low	0.728395	0.00364094	0.0171787
DGE	High...Low.525	MANBAL	Glioma	High - Low	0.808574	0.00038127	0.00484181
DGE	High...Low.528	OGDH	Glioma	High - Low	1.46975	0.00078485	0.0071312
DGE	High...Low.529	RPLP2	Glioma	High - Low	1.0235	0.00283233	0.014899
DGE	High...Low.530	LRRC29	Glioma	High - Low	1.33364	0.0170451	0.0474328
DGE	High...Low.531	NOMO3	Glioma	High - Low	0.648291	0.00362153	0.0171124
DGE	High...Low.533	QSOX1	Glioma	High - Low	1.53078	0.00600057	0.0237861
DGE	High...Low.535	ZNF740	Glioma	High - Low	2.77277	7.34e-05	0.00218344
DGE	High...Low.540	TRIM67	Glioma	High - Low	1.51318	0.0154893	0.0445131
DGE	High...Low.545	PLA2G6	Glioma	High - Low	0.835485	0.00662674	0.0252039
DGE	High...Low.567	RPS3	Glioma	High - Low	1.10911	0.00294599	0.0151977
DGE	High...Low.568	SFMBT1	Glioma	High - Low	1.49953	0.00327029	0.0161177
DGE	High...Low.658	BRWD1	Glioma	High - Low	0.497328	0.00125662	0.00923426
DGE	High...Low.573	TMEM198	Glioma	High - Low	1.44962	0.00679134	0.0256399
DGE	High...Low.581	CHD3	Glioma	High - Low	1.3868	0.00481095	0.0204632
DGE	High...Low.589	HNRNPL	Glioma	High - Low	0.903445	3.6e-06	0.00056082
DGE	High...Low.664	RWDD1	Glioma	High - Low	0.421034	0.0121617	0.0376971
DGE	High...Low.669	LMBRD2	Glioma	High - Low	0.579553	0.00153276	0.0102729
DGE	High...Low.671	SS18	Glioma	High - Low	0.523608	0.00057028	0.00592533
DGE	High...Low.595	LRSAM1	Glioma	High - Low	1.33282	0.00188385	0.0115963
DGE	High...Low.598	NEURL4	Glioma	High - Low	1.91755	5.64e-06	0.00066085
DGE	High...Low.676	OPTN	Glioma	High - Low	-0.884266	0.00357052	0.0169824
DGE	High...Low.677	COA5	Glioma	High - Low	0.542454	0.00058145	0.00599915
DGE	High...Low.599	SF3A1	Glioma	High - Low	0.754456	0.00296413	0.0152493
DGE	High...Low.616	VPS54	Glioma	High - Low	1.12231	0.0015736	0.0104425
DGE	High...Low.617	GBA	Glioma	High - Low	1.41109	7.62e-05	0.00221787
DGE	High...Low.619	WASHC2A	Glioma	High - Low	0.701349	0.0151488	0.0439005
DGE	High...Low.623	ZNF780B	Glioma	High - Low	2.72836	8.32e-08	8.24e-05
DGE	High...Low.624	ATP8B2	Glioma	High - Low	0.847151	0.0072865	0.0268896
DGE	High...Low.626	IP6K2	Glioma	High - Low	0.836965	0.00384919	0.0177581
DGE	High...Low.629	RPS3A	Glioma	High - Low	1.31201	0.00019974	0.0034869
DGE	High...Low.630	YBEY	Glioma	High - Low	1.44774	0.00546202	0.0222553
DGE	High...Low.633	TCEAL9	Glioma	High - Low	0.674331	0.0150827	0.0437867
DGE	High...Low.634	MAPKAP1	Glioma	High - Low	0.746665	0.00317101	0.0158156
DGE	High...Low.635	ARHGAP17	Glioma	High - Low	1.01402	0.00076656	0.00702858
DGE	High...Low.636	TCEAL1	Glioma	High - Low	1.02716	0.00114937	0.0089046
DGE	High...Low.638	WDR35	Glioma	High - Low	1.76447	0.00152228	0.0102316
DGE	High...Low.641	TCEAL4	Glioma	High - Low	0.853695	0.00019802	0.00346615
DGE	High...Low.644	UHRF1BP1L	Glioma	High - Low	1.33786	0.00275423	0.0146293
DGE	High...Low.645	RPS4X	Glioma	High - Low	1.26281	0.00080493	0.0072632
DGE	High...Low.646	ATN1	Glioma	High - Low	0.730582	0.00521822	0.0215664
DGE	High...Low.652	SCP2	Glioma	High - Low	0.885605	0.00774179	0.0279315
DGE	High...Low.653	ZNF484	Glioma	High - Low	0.894774	0.00205458	0.0122561
DGE	High...Low.656	IGF2BP2	Glioma	High - Low	1.59074	0.0100322	0.0332906
DGE	High...Low.773	LDLRAD1	Glioma	High - Low	-1.19664	0.00141533	0.00976341
DGE	High...Low.657	SPOP	Glioma	High - Low	0.682765	1.93e-06	0.00041468
DGE	High...Low.659	ERV3-1	Glioma	High - Low	1.0172	0.0118387	0.0370912
DGE	High...Low.779	MAGEA4	Glioma	High - Low	-0.726152	0.0006254	0.00624109
DGE	High...Low.660	SETD4	Glioma	High - Low	1.36291	0.0109401	0.0351421
DGE	High...Low.662	EI24	Glioma	High - Low	1.06113	0.0166951	0.046717
DGE	High...Low.672	IRGQ	Glioma	High - Low	1.45756	0.00186034	0.0115165
DGE	High...Low.674	TFG	Glioma	High - Low	0.989201	1.14e-05	0.00093277
DGE	High...Low.680	C18orf25	Glioma	High - Low	0.659748	0.00992374	0.0330595
DGE	High...Low.686	LAMTOR4	Glioma	High - Low	1.08582	2.21e-05	0.00128143
DGE	High...Low.688	ZNF761	Glioma	High - Low	0.721084	0.012894	0.0392515
DGE	High...Low.694	SEPTIN2	Glioma	High - Low	0.84844	0.0014685	0.00995702
DGE	High...Low.695	TMEM64	Glioma	High - Low	1.10027	0.0076975	0.0278407
DGE	High...Low.699	TPST2	Glioma	High - Low	1.67247	0.00931282	0.0317042
DGE	High...Low.703	ADGRL1	Glioma	High - Low	0.831144	0.0126408	0.0386896
DGE	High...Low.705	RBPMS	Glioma	High - Low	1.35315	0.0038186	0.017697
DGE	High...Low.707	ZNF121	Glioma	High - Low	1.23324	0.00036498	0.00472199
DGE	High...Low.708	FNIP1	Glioma	High - Low	0.705116	0.00293323	0.0151798
DGE	High...Low.714	CCT3	Glioma	High - Low	1.4471	2.69e-05	0.00134814
DGE	High...Low.715	NIPA2	Glioma	High - Low	1.55154	0.00020923	0.00355767
DGE	High...Low.716	TCP1	Glioma	High - Low	0.971262	0.00863778	0.0301827
DGE	High...Low.718	PPP2CB	Glioma	High - Low	0.730613	0.00133861	0.00951457
DGE	High...Low.723	ARMCX6	Glioma	High - Low	1.98717	0.00013587	0.00293423
DGE	High...Low.735	PKD1	Glioma	High - Low	0.876943	0.00598403	0.0237476
DGE	High...Low.743	RPS6	Glioma	High - Low	0.715677	0.00925993	0.0316059
DGE	High...Low.748	TTC7B	Glioma	High - Low	1.66995	0.00717378	0.0266156
DGE	High...Low.749	SPIN3	Glioma	High - Low	1.53091	0.00056852	0.00592211
DGE	High...Low.750	IBA57	Glioma	High - Low	1.89709	0.00160443	0.0105562
DGE	High...Low.758	MTX3	Glioma	High - Low	0.88202	0.0171982	0.0477463
DGE	High...Low.775	SPRTN	Glioma	High - Low	1.11618	0.00648365	0.0249311
DGE	High...Low.778	FYTTD1	Glioma	High - Low	1.25874	0.00821167	0.0291133
DGE	High...Low.782	ZMAT1	Glioma	High - Low	1.0203	0.0119874	0.0373219
DGE	High...Low.785	OLA1	Glioma	High - Low	0.637559	0.00841893	0.0296634
DGE	High...Low.788	XKR7	Glioma	High - Low	1.11505	0.00693467	0.0260085
DGE	High...Low.789	BTBD1	Glioma	High - Low	0.880669	0.00380982	0.01768
DGE	High...Low.790	RPS8	Glioma	High - Low	1.0124	0.00123467	0.00920673
DGE	High...Low.791	MSL1	Glioma	High - Low	0.818296	0.00047121	0.00541191
DGE	High...Low.794	MCRS1	Glioma	High - Low	1.67377	9.04e-05	0.00241482
DGE	High...Low.800	TRIM61	Glioma	High - Low	1.26558	0.0159576	0.0453708
DGE	High...Low.803	FOXP4	Glioma	High - Low	1.12412	0.0070921	0.0264183
DGE	High...Low.808	DYNC2LI1	Glioma	High - Low	1.64112	0.00141277	0.00975598
DGE	High...Low.813	ZNF260	Glioma	High - Low	1.65368	0.00020531	0.00352313
DGE	High...Low.814	CTU2	Glioma	High - Low	1.85263	0.00245635	0.01357
DGE	High...Low.815	RGMB	Glioma	High - Low	1.92313	2.64e-06	0.00046774
DGE	High...Low.820	ZKSCAN2	Glioma	High - Low	0.965845	0.0107785	0.0348624
DGE	High...Low.901	GNG10	Glioma	High - Low	0.552498	0.00988503	0.033002
DGE	High...Low.824	RPS9	Glioma	High - Low	0.90021	0.00371666	0.0173732
DGE	High...Low.825	ZNF789	Glioma	High - Low	1.34876	0.00797129	0.0285159
DGE	High...Low.826	MPST	Glioma	High - Low	2.11914	2.13e-05	0.0012711
DGE	High...Low.834	C2orf68	Glioma	High - Low	1.74297	0.00042004	0.00508476
DGE	High...Low.911	FPGS	Glioma	High - Low	0.57735	0.00023829	0.00381401
DGE	High...Low.841	EIF2AK4	Glioma	High - Low	1.75391	0.00068832	0.0065927
DGE	High...Low.843	ZNF107	Glioma	High - Low	1.72907	0.00257751	0.0140321
DGE	High...Low.845	SLTM	Glioma	High - Low	0.72806	0.00790862	0.0283537
DGE	High...Low.847	RPS10	Glioma	High - Low	1.01997	0.00367398	0.0172711
DGE	High...Low.850	SUPT20H	Glioma	High - Low	0.805626	0.0035298	0.0168917
DGE	High...Low.851	AKT1	Glioma	High - Low	1.205	0.00433444	0.0192311
DGE	High...Low.931	ARF1	Glioma	High - Low	0.508329	0.002624	0.0142085
DGE	High...Low.852	CUTA	Glioma	High - Low	0.827305	0.00197639	0.0119634
DGE	High...Low.854	DDX19B	Glioma	High - Low	1.75047	0.0036722	0.0172711
DGE	High...Low.858	ME3	Glioma	High - Low	1.624	0.00401203	0.0182331
DGE	High...Low.860	TM9SF1	Glioma	High - Low	2.30388	0.00114115	0.00888664
DGE	High...Low.866	ALG1L	Glioma	High - Low	1.60815	0.00109002	0.00866133
DGE	High...Low.873	TAF9	Glioma	High - Low	1.07941	0.00740123	0.0271593
DGE	High...Low.874	RPS12	Glioma	High - Low	1.14202	0.00018549	0.00334527
DGE	High...Low.875	RPS13	Glioma	High - Low	1.0606	0.0020233	0.0121431
DGE	High...Low.876	MSMO1	Glioma	High - Low	1.44094	0.0124578	0.0383158
DGE	High...Low.878	SUGP2	Glioma	High - Low	0.753002	0.00016552	0.00320593
DGE	High...Low.881	GOPC	Glioma	High - Low	0.631835	0.00194847	0.0118492
DGE	High...Low.884	ALDH18A1	Glioma	High - Low	1.79266	0.00016637	0.00321031
DGE	High...Low.887	RCCD1	Glioma	High - Low	1.75929	0.00904764	0.0311575
DGE	High...Low.888	VMAC	Glioma	High - Low	1.19318	0.00730758	0.0269516
DGE	High...Low.891	OS9	Glioma	High - Low	1.07657	0.012859	0.0391725
DGE	High...Low.895	KIAA2026	Glioma	High - Low	1.16011	0.00789744	0.0283351
DGE	High...Low.898	RAB28	Glioma	High - Low	0.991515	0.0167463	0.0468203
DGE	High...Low.902	RPS15	Glioma	High - Low	1.05952	0.00025377	0.00393864
DGE	High...Low.903	SORBS3	Glioma	High - Low	1.2242	0.00119231	0.00901843
DGE	High...Low.906	MTCP1	Glioma	High - Low	1.29784	0.00105889	0.00852119
DGE	High...Low.909	SERBP1	Glioma	High - Low	0.692254	0.00799097	0.0285619
DGE	High...Low.914	VPS13C	Glioma	High - Low	0.764715	0.00077173	0.00705601
DGE	High...Low.921	RPS17	Glioma	High - Low	0.81238	0.0140538	0.0415364
DGE	High...Low.924	ZNF749	Glioma	High - Low	1.31058	0.0127477	0.0389039
DGE	High...Low.925	GOLGA8A	Glioma	High - Low	2.29174	0.00336418	0.0164187
DGE	High...Low.996	ARHGAP5	Glioma	High - Low	0.465704	0.0161658	0.0457541
DGE	High...Low.928	RPS21	Glioma	High - Low	1.04331	0.00311602	0.0156551
DGE	High...Low.929	HNMT	Glioma	High - Low	1.52745	0.00844138	0.0297025
DGE	High...Low.932	TM2D2	Glioma	High - Low	0.669748	0.00063168	0.00627035
DGE	High...Low.933	SBK1	Glioma	High - Low	1.59249	0.00030057	0.00428223
DGE	High...Low.938	LIN52	Glioma	High - Low	1.51426	0.016691	0.0467154
DGE	High...Low.939	LRRC24	Glioma	High - Low	1.51525	0.00042098	0.00508476
DGE	High...Low.940	ZNF688	Glioma	High - Low	1.47447	0.0109167	0.03511
DGE	High...Low.942	BCL7A	Glioma	High - Low	1.57955	0.0131379	0.0396437
DGE	High...Low.945	ZNF197	Glioma	High - Low	1.2471	0.00396028	0.0180858
DGE	High...Low.954	RPS14	Glioma	High - Low	1.03806	0.00236186	0.013255
DGE	High...Low.955	CELF2	Glioma	High - Low	0.640274	0.00612397	0.0240857
DGE	High...Low.960	U2AF1	Glioma	High - Low	0.823847	1.89e-06	0.00041229
DGE	High...Low.961	TAF5L	Glioma	High - Low	2.24364	3.49e-06	0.00056082
DGE	High...Low.962	DUT	Glioma	High - Low	0.67304	0.00636256	0.0246757
DGE	High...Low.964	RAB12	Glioma	High - Low	0.588249	0.00552146	0.0224234
DGE	High...Low.966	SPAG16	Glioma	High - Low	0.77159	0.00113067	0.00886383
DGE	High...Low.973	RPS24	Glioma	High - Low	1.0724	0.00037911	0.00482384
DGE	High...Low.975	RPS25	Glioma	High - Low	0.918457	0.00202733	0.0121511
DGE	High...Low.1055	PAIP2	Glioma	High - Low	0.429572	0.00250291	0.0137461
DGE	High...Low.976	RPS26	Glioma	High - Low	0.931695	0.00327168	0.0161177
DGE	High...Low.977	CCM2	Glioma	High - Low	0.813024	0.00145027	0.0099156
DGE	High...Low.979	KCTD21	Glioma	High - Low	1.15579	0.0102638	0.0338071
DGE	High...Low.985	AHDC1	Glioma	High - Low	1.03563	0.0085931	0.0300747
DGE	High...Low.991	METTL17	Glioma	High - Low	1.22729	0.0080566	0.0287034
DGE	High...Low.992	SLC10A7	Glioma	High - Low	1.47469	0.0114922	0.0363273
DGE	High...Low.993	RPS27	Glioma	High - Low	0.959252	0.00085279	0.00750523
DGE	High...Low.994	AP2B1	Glioma	High - Low	0.824346	1.91e-05	0.00118499
DGE	High...Low.1067	AMZ2	Glioma	High - Low	0.529277	0.0140419	0.0415108
DGE	High...Low.995	AP1G1	Glioma	High - Low	1.42007	0.00070708	0.00667465
DGE	High...Low.999	RPS28	Glioma	High - Low	1.05132	0.00098833	0.00822645
DGE	High...Low.1002	ZNF451	Glioma	High - Low	0.670407	0.00179998	0.0113384
DGE	High...Low.1005	CTNS	Glioma	High - Low	1.15859	0.0168794	0.0470817
DGE	High...Low.1074	ZNF404	Glioma	High - Low	-0.633436	0.013383	0.0402072
DGE	High...Low.1007	SRSF7	Glioma	High - Low	0.730321	0.00244153	0.0135224
DGE	High...Low.1009	ZNF205	Glioma	High - Low	1.75341	0.00290828	0.0150971
DGE	High...Low.1010	PLAA	Glioma	High - Low	0.954255	0.006321	0.02458
DGE	High...Low.1018	SEMA5B	Glioma	High - Low	1.88606	0.00518619	0.021459
DGE	High...Low.1020	ERGIC1	Glioma	High - Low	0.811907	7.4e-05	0.00218768
DGE	High...Low.1022	MCUR1	Glioma	High - Low	0.84197	0.00296752	0.0152547
DGE	High...Low.1025	ATAT1	Glioma	High - Low	2.06348	0.00081862	0.00735468
DGE	High...Low.1027	DDX59	Glioma	High - Low	1.86492	0.00234647	0.0132139
DGE	High...Low.1033	CSNK1G3	Glioma	High - Low	1.17551	0.00106413	0.00852996
DGE	High...Low.1035	MASP1	Glioma	High - Low	1.52099	0.0103574	0.0339787
DGE	High...Low.1036	RPS29	Glioma	High - Low	0.751017	0.00992569	0.0330595
DGE	High...Low.1042	ZNF226	Glioma	High - Low	1.4896	0.00664314	0.0252407
DGE	High...Low.1044	LCMT1	Glioma	High - Low	0.960721	0.00270736	0.0144643
DGE	High...Low.1045	HNRNPH2	Glioma	High - Low	0.952593	0.00104303	0.00846926
DGE	High...Low.1049	RRM1	Glioma	High - Low	1.89805	0.00039574	0.00491593
DGE	High...Low.1057	SAR1B	Glioma	High - Low	0.639956	0.0156201	0.0447613
DGE	High...Low.1059	CSTF3	Glioma	High - Low	0.856421	0.00021714	0.00358958
DGE	High...Low.1060	CSTF1	Glioma	High - Low	1.35715	0.0005577	0.00585562
DGE	High...Low.1061	TOM1L2	Glioma	High - Low	1.95838	0.00171641	0.0110161
DGE	High...Low.1062	SPECC1	Glioma	High - Low	0.791628	0.00644369	0.0248358
DGE	High...Low.1063	PPM1B	Glioma	High - Low	0.619572	0.00708747	0.0264151
DGE	High...Low.1065	PHF12	Glioma	High - Low	1.31396	0.00326791	0.0161177
DGE	High...Low.1066	RHOT1	Glioma	High - Low	0.895241	0.011177	0.0356752
DGE	High...Low.1069	RARA	Glioma	High - Low	1.76651	0.0008319	0.00740958
DGE	High...Low.1070	BBS9	Glioma	High - Low	1.88656	0.00109654	0.00869595
DGE	High...Low.1072	TRPT1	Glioma	High - Low	1.37167	0.00030976	0.00436571
DGE	High...Low.1073	NOP2	Glioma	High - Low	1.74278	0.00297699	0.0152854
DGE	High...Low.1075	ZNF704	Glioma	High - Low	0.972576	0.00039502	0.0049117
DGE	High...Low.1082	NHP2	Glioma	High - Low	0.762156	2.67e-05	0.00134814
DGE	High...Low.1094	RPL38	Glioma	High - Low	0.900074	0.00181804	0.0113671
DGE	High...Low.1097	EXOC4	Glioma	High - Low	1.06955	0.0007844	0.0071312
DGE	High...Low.1098	NRCAM	Glioma	High - Low	1.83229	5.87e-05	0.00192555
DGE	High...Low.1180	CHIC1	Glioma	High - Low	0.48941	0.0097479	0.0326417
DGE	High...Low.1183	GPX4	Glioma	High - Low	0.342296	0.0130636	0.0395197
DGE	High...Low.1102	FOXK1	Glioma	High - Low	0.934889	0.00235746	0.0132443
DGE	High...Low.1103	PXYLP1	Glioma	High - Low	1.58566	0.00823096	0.0291659
DGE	High...Low.1105	SUSD4	Glioma	High - Low	1.73694	0.00506341	0.0211064
DGE	High...Low.1108	EIF3B	Glioma	High - Low	1.56821	0.00087097	0.00759229
DGE	High...Low.1113	PDE4B	Glioma	High - Low	1.1192	0.00089602	0.00771817
DGE	High...Low.1116	SCML1	Glioma	High - Low	1.01291	0.00929496	0.0316677
DGE	High...Low.1117	AGPAT3	Glioma	High - Low	0.616791	0.0116534	0.0366861
DGE	High...Low.1217	TYSND1	Glioma	High - Low	0.52097	0.0178798	0.0489297
DGE	High...Low.1118	SIL1	Glioma	High - Low	0.838906	0.00567873	0.0228774
DGE	High...Low.1119	BTF3	Glioma	High - Low	0.891198	0.00036445	0.00471982
DGE	High...Low.1120	PARL	Glioma	High - Low	0.768949	6.14e-05	0.00198963
DGE	High...Low.1121	EEF1B2	Glioma	High - Low	0.997285	0.00497673	0.0208513
DGE	High...Low.1125	NCKAP5L	Glioma	High - Low	1.25194	0.00348613	0.0167624
DGE	High...Low.1128	SLC38A10	Glioma	High - Low	1.02289	0.00306124	0.0155351
DGE	High...Low.1134	CDC42SE1	Glioma	High - Low	0.923363	0.00016075	0.00317483
DGE	High...Low.1139	TTPAL	Glioma	High - Low	1.05856	0.00125625	0.00923426
DGE	High...Low.1140	ALG13	Glioma	High - Low	1.69291	0.00028518	0.00418589
DGE	High...Low.1146	SRSF5	Glioma	High - Low	0.588636	0.00675028	0.025529
DGE	High...Low.1152	GK5	Glioma	High - Low	1.4239	0.0148977	0.0434131
DGE	High...Low.1155	SEC14L1	Glioma	High - Low	0.794047	0.00758693	0.0276393
DGE	High...Low.1157	MAP9	Glioma	High - Low	1.31128	0.00090082	0.00774425
DGE	High...Low.1159	DPH2	Glioma	High - Low	1.83911	0.00042015	0.00508476
DGE	High...Low.1160	USP9X	Glioma	High - Low	0.712745	0.00085296	0.00750523
DGE	High...Low.1162	IAH1	Glioma	High - Low	0.635256	0.00786098	0.0282328
DGE	High...Low.1277	SMC2	Glioma	High - Low	0.50668	0.0127857	0.0389763
DGE	High...Low.1165	ZMYM5	Glioma	High - Low	1.67228	0.00175628	0.011185
DGE	High...Low.1166	SAPCD1	Glioma	High - Low	1.34559	0.00477405	0.0204004
DGE	High...Low.1170	SNAPC3	Glioma	High - Low	0.900752	0.00127184	0.00928995
DGE	High...Low.1171	ENTR1	Glioma	High - Low	1.05276	0.00272439	0.0145219
DGE	High...Low.1184	STRN4	Glioma	High - Low	0.675566	0.00036327	0.00470924
DGE	High...Low.1187	ZNF384	Glioma	High - Low	1.07443	0.00047626	0.00544391
DGE	High...Low.1192	TCERG1	Glioma	High - Low	1.30797	0.00076934	0.00703912
DGE	High...Low.1195	ARL16	Glioma	High - Low	1.13206	0.00194569	0.0118378
DGE	High...Low.1312	UBL5	Glioma	High - Low	0.534478	0.00354154	0.0169293
DGE	High...Low.1200	MOSPD3	Glioma	High - Low	2.37412	0.00014015	0.00297758
DGE	High...Low.1207	CHTF8	Glioma	High - Low	2.37795	6.83e-06	0.00073316
DGE	High...Low.1208	PEG10	Glioma	High - Low	2.19513	0.00223027	0.0128809
DGE	High...Low.1224	YARS2	Glioma	High - Low	1.6325	0.00040842	0.00501167
DGE	High...Low.1228	PHF11	Glioma	High - Low	1.56101	0.0111629	0.0356752
DGE	High...Low.1231	RUFY1	Glioma	High - Low	0.805716	0.00652429	0.0250427
DGE	High...Low.1233	SIDT2	Glioma	High - Low	0.672899	0.00769962	0.0278407
DGE	High...Low.1238	CRCP	Glioma	High - Low	0.989795	0.00173363	0.0110886
DGE	High...Low.1239	ACP1	Glioma	High - Low	0.583414	0.00203043	0.0121561
DGE	High...Low.1241	TTC23	Glioma	High - Low	1.53091	0.00126534	0.00927091
DGE	High...Low.1245	UEVLD	Glioma	High - Low	0.670065	0.00171856	0.0110246
DGE	High...Low.1246	KIAA0895L	Glioma	High - Low	1.31473	0.0002525	0.00393094
DGE	High...Low.1355	NFKB2	Glioma	High - Low	-1.2803	0.00082403	0.00736453
DGE	High...Low.1248	ABCE1	Glioma	High - Low	1.70235	8.69e-06	0.0008013
DGE	High...Low.1250	RO60	Glioma	High - Low	1.70019	0.00036312	0.00470924
DGE	High...Low.1252	PPP4R1	Glioma	High - Low	1.35915	0.00303788	0.0154887
DGE	High...Low.1254	CEP170	Glioma	High - Low	0.8596	0.00028034	0.00415211
DGE	High...Low.1262	TMEM80	Glioma	High - Low	1.05829	9.76e-05	0.00248669
DGE	High...Low.1263	SUMF2	Glioma	High - Low	0.661777	0.00690313	0.0259199
DGE	High...Low.1368	RTL8C	Glioma	High - Low	0.538061	0.00588873	0.0234849
DGE	High...Low.1275	NCBP2	Glioma	High - Low	0.949803	0.00208315	0.0123415
DGE	High...Low.1278	EIF4G2	Glioma	High - Low	0.696893	0.00016262	0.00318636
DGE	High...Low.1374	KTN1	Glioma	High - Low	0.460151	0.00597011	0.0237084
DGE	High...Low.1280	ENGASE	Glioma	High - Low	0.963888	0.00164627	0.0107022
DGE	High...Low.1284	KDM5A	Glioma	High - Low	0.746064	0.00229826	0.0130547
DGE	High...Low.1286	NGDN	Glioma	High - Low	0.720885	0.00952902	0.0321555
DGE	High...Low.1287	SHPRH	Glioma	High - Low	1.46847	0.00107854	0.00860532
DGE	High...Low.1290	SEC24B	Glioma	High - Low	1.79241	0.00082594	0.00736817
DGE	High...Low.1384	OCIAD1	Glioma	High - Low	0.487722	0.00941292	0.0319615
DGE	High...Low.1292	STAG2	Glioma	High - Low	0.955817	0.00198296	0.011981
DGE	High...Low.1299	ZNF557	Glioma	High - Low	1.36565	0.00127218	0.00928995
DGE	High...Low.1406	U2SURP	Glioma	High - Low	0.539693	0.00048573	0.00549037
DGE	High...Low.1322	TKT	Glioma	High - Low	0.990679	0.0111703	0.0356752
DGE	High...Low.1326	TOP2B	Glioma	High - Low	0.7448	0.000261	0.00400145
DGE	High...Low.1328	TUBG1	Glioma	High - Low	1.36119	0.00607964	0.0239635
DGE	High...Low.1334	LYRM9	Glioma	High - Low	1.12954	0.0166542	0.0466625
DGE	High...Low.1336	ZNF391	Glioma	High - Low	1.27956	0.00021701	0.00358958
DGE	High...Low.1338	QSER1	Glioma	High - Low	0.874795	0.00137053	0.00958469
DGE	High...Low.1339	METTL9	Glioma	High - Low	1.2475	0.00625882	0.0244325
DGE	High...Low.1429	GRXCR1	Glioma	High - Low	-1.01021	0.00497207	0.0208385
DGE	High...Low.1340	CDC14B	Glioma	High - Low	0.773939	0.00468809	0.0201845
DGE	High...Low.1344	ATG9A	Glioma	High - Low	0.601222	0.0175257	0.0482979
DGE	High...Low.1443	FAM163B	Glioma	High - Low	-1.5734	0.00813684	0.0289185
DGE	High...Low.1345	SPPL2B	Glioma	High - Low	1.49891	0.00816911	0.0289859
DGE	High...Low.1348	ZNF682	Glioma	High - Low	1.27577	0.0143593	0.0421916
DGE	High...Low.1352	BCLAF1	Glioma	High - Low	0.585256	0.0003825	0.00485274
DGE	High...Low.1356	FAM222B	Glioma	High - Low	1.24104	3.01e-05	0.00142848
DGE	High...Low.1357	SLC39A7	Glioma	High - Low	0.863874	0.00662668	0.0252039
DGE	High...Low.1358	JRK	Glioma	High - Low	1.31775	0.0111381	0.035638
DGE	High...Low.1362	APH1A	Glioma	High - Low	1.62503	0.00020501	0.00352259
DGE	High...Low.1364	ALG9	Glioma	High - Low	1.12437	0.0137009	0.040768
DGE	High...Low.1366	MIER1	Glioma	High - Low	0.712647	0.0124181	0.0382386
DGE	High...Low.1372	ASAH2B	Glioma	High - Low	1.36134	0.012349	0.0381119
DGE	High...Low.1373	DACT1	Glioma	High - Low	1.84769	0.00016625	0.00321031
DGE	High...Low.1376	TRAPPC6B	Glioma	High - Low	0.925479	0.0114102	0.0361116
DGE	High...Low.1377	HNRNPUL2	Glioma	High - Low	0.70598	0.00040985	0.00501567
DGE	High...Low.1477	STRN3	Glioma	High - Low	0.433569	0.0176881	0.0485431
DGE	High...Low.1379	TMTC4	Glioma	High - Low	1.38699	0.0176541	0.0484785
DGE	High...Low.1380	FNDC3A	Glioma	High - Low	0.9058	0.00063111	0.00627035
DGE	High...Low.1382	KIAA1191	Glioma	High - Low	0.753277	0.011606	0.0365909
DGE	High...Low.1389	CUL4B	Glioma	High - Low	1.39712	7.99e-05	0.00226389
DGE	High...Low.1404	ZNF433	Glioma	High - Low	1.76579	8.54e-05	0.00231632
DGE	High...Low.1409	UNK	Glioma	High - Low	0.974557	0.00045003	0.00527802
DGE	High...Low.1412	KDM6B	Glioma	High - Low	0.824264	0.0105983	0.0345388
DGE	High...Low.1415	FTO	Glioma	High - Low	0.648948	0.0165548	0.0464633
DGE	High...Low.1417	WHAMM	Glioma	High - Low	1.80155	0.00099755	0.00826142
DGE	High...Low.1420	KIF18B	Glioma	High - Low	1.58308	0.0107485	0.0348083
DGE	High...Low.1421	GPR108	Glioma	High - Low	0.985964	0.0102158	0.0337023
DGE	High...Low.1422	INTS1	Glioma	High - Low	1.07839	0.00142806	0.00981502
DGE	High...Low.1432	USP45	Glioma	High - Low	1.53622	0.00116666	0.0089537
DGE	High...Low.1434	ZNF275	Glioma	High - Low	1.59958	0.00491106	0.0206832
DGE	High...Low.1444	SETD5	Glioma	High - Low	1.16204	1.33e-05	0.00098741
DGE	High...Low.1446	C4orf51	Glioma	High - Low	1.62148	0.0129753	0.03938
DGE	High...Low.1447	UNC119B	Glioma	High - Low	1.61963	0.00181533	0.0113594
DGE	High...Low.1452	DGKG	Glioma	High - Low	1.94161	0.00811997	0.0288663
DGE	High...Low.1515	CTNNB1	Glioma	High - Low	0.568711	0.00021652	0.00358958
DGE	High...Low.1453	ZNF799	Glioma	High - Low	1.15593	0.00844857	0.0297058
DGE	High...Low.1455	DNLZ	Glioma	High - Low	1.24919	0.00165692	0.0107396
DGE	High...Low.1466	NKAPD1	Glioma	High - Low	1.17127	0.0155772	0.0446579
DGE	High...Low.1525	HTATIP2	Glioma	High - Low	-0.793833	0.00472921	0.0203015
DGE	High...Low.1467	GPD2	Glioma	High - Low	2.29	0.00046262	0.0053465
DGE	High...Low.1469	ZNF133	Glioma	High - Low	0.949722	0.003695	0.0173015
DGE	High...Low.1471	CEP57L1	Glioma	High - Low	0.691062	0.0138292	0.041058
DGE	High...Low.1538	GTF2H2C	Glioma	High - Low	0.579057	0.00754964	0.0275571
DGE	High...Low.1472	RABEP1	Glioma	High - Low	1.25883	0.00572307	0.0230065
DGE	High...Low.1474	NARF	Glioma	High - Low	1.02503	1.32e-05	0.00098741
DGE	High...Low.1475	RB1CC1	Glioma	High - Low	0.827544	0.00991039	0.0330338
DGE	High...Low.1478	GP6	Glioma	High - Low	1.5506	0.00046744	0.00538749
DGE	High...Low.1480	WBP1L	Glioma	High - Low	0.789594	0.0100343	0.0332906
DGE	High...Low.1481	ASRGL1	Glioma	High - Low	0.850162	0.0148495	0.0433305
DGE	High...Low.1482	ZNF655	Glioma	High - Low	1.11272	0.00013706	0.00293711
DGE	High...Low.1483	TCF4	Glioma	High - Low	1.15702	0.00093443	0.00792385
DGE	High...Low.1488	TOR2A	Glioma	High - Low	1.7023	0.00050759	0.00558946
DGE	High...Low.1489	MCC	Glioma	High - Low	1.5378	0.0173034	0.0479418
DGE	High...Low.1491	TMEM213	Glioma	High - Low	1.07663	0.00705152	0.0263411
DGE	High...Low.1494	NDUFAF8	Glioma	High - Low	0.949083	0.00096074	0.00806308
DGE	High...Low.1495	AAMP	Glioma	High - Low	0.764068	0.00011498	0.00271746
DGE	High...Low.1496	ABCA3	Glioma	High - Low	1.3644	0.0109234	0.0351151
DGE	High...Low.1497	ABCF1	Glioma	High - Low	1.71952	5.35e-05	0.00185819
DGE	High...Low.1502	MCRIP1	Glioma	High - Low	0.89255	1.65e-05	0.00111636
DGE	High...Low.1503	TXNRD1	Glioma	High - Low	0.962205	0.00327317	0.0161177
DGE	High...Low.1504	ASIC1	Glioma	High - Low	1.35191	0.00853032	0.0299109
DGE	High...Low.1586	REX1BD	Glioma	High - Low	0.556065	0.00024954	0.00389885
DGE	High...Low.1505	ACLY	Glioma	High - Low	1.58289	0.00011606	0.00273335
DGE	High...Low.1511	ACO2	Glioma	High - Low	0.905053	0.00942607	0.0319693
DGE	High...Low.1600	CLDN25	Glioma	High - Low	-0.820643	0.00644318	0.0248358
DGE	High...Low.1514	HNRNPF	Glioma	High - Low	0.735296	0.00286729	0.0149649
DGE	High...Low.1519	SMARCD2	Glioma	High - Low	1.91318	0.00242753	0.013462
DGE	High...Low.1520	GRSF1	Glioma	High - Low	1.02426	2.93e-05	0.00141858
DGE	High...Low.1524	PTPRJ	Glioma	High - Low	0.701952	0.0126852	0.0387603
DGE	High...Low.1527	USP5	Glioma	High - Low	0.722012	0.00064068	0.00631655
DGE	High...Low.1535	SEZ6	Glioma	High - Low	1.82397	0.00936561	0.0318256
DGE	High...Low.1536	RNF169	Glioma	High - Low	0.995312	0.00879183	0.030566
DGE	High...Low.1541	MAGED4	Glioma	High - Low	1.06198	0.00662775	0.0252039
DGE	High...Low.1640	WEE2	Glioma	High - Low	-0.722913	0.0125557	0.0384994
DGE	High...Low.1547	TENM4	Glioma	High - Low	1.5794	0.0006507	0.0063674
DGE	High...Low.1548	TMEM91	Glioma	High - Low	1.41937	0.0164131	0.0462044
DGE	High...Low.1550	ZNF862	Glioma	High - Low	1.65021	0.00276246	0.0146551
DGE	High...Low.1551	CCDC43	Glioma	High - Low	1.63354	0.00011365	0.00269772
DGE	High...Low.1552	ZNF506	Glioma	High - Low	1.82895	4.48e-05	0.00169343
DGE	High...Low.1554	TINF2	Glioma	High - Low	0.862293	0.00227384	0.0129497
DGE	High...Low.1556	SH3RF3	Glioma	High - Low	1.25851	0.0058333	0.0233482
DGE	High...Low.1560	COMMD7	Glioma	High - Low	0.938765	0.00515738	0.0213824
DGE	High...Low.1561	SGCE	Glioma	High - Low	1.67907	0.00222239	0.0128622
DGE	High...Low.1565	KAT6A	Glioma	High - Low	1.1512	0.0001235	0.00282295
DGE	High...Low.1569	CMTR2	Glioma	High - Low	0.914725	0.00922519	0.0315449
[truncated: 4,423 more rows]

## Sheet: Table 6
Table 6. Differentially enriched transcripts in 16S-positive cells and neighborhoods in BrM and glioma samples.
Tumor_type	contrast	ratio	SE	df	null	z.ratio	p.value	fold_change	modelest_cpc_1	modelest_cpc_2	counts_1	propnz_1	ncells_1	counts_2	propnz_2	ncells_2	term	target
BrM	16Spos_tumor / 16Sneg_tumor	2.01434	0.534219	Inf	1	2.64055	0.00827724	2.01434	0.0336446	0.0167025	19	0.103226	155	1072	0.0282218	35221	DE_tumor_bg	ABCA2
BrM	16Spos_tumor / 16Sneg_tumor	1.84338	0.474418	Inf	1	2.37643	0.0174812	1.84338	0.0332326	0.018028	19	0.0967742	155	1077	0.0277391	35221	DE_tumor_bg	ACE2
BrM	16Spos_tumor / 16Sneg_tumor	2.03225	0.729502	Inf	1	1.97553	0.048208	2.03225	0.0143001	0.00703661	9	0.0516129	155	523	0.0143948	35221	DE_tumor_bg	ADH1B
BrM	16Spos_tumor / 16Sneg_tumor	1.53048	0.290766	Inf	1	2.2401	0.0250845	1.53048	0.0578482	0.0377974	32	0.167742	155	2402	0.0609296	35221	DE_tumor_bg	AKT1S1
BrM	16Spos_tumor / 16Sneg_tumor	1.96875	0.65738	Inf	1	2.02869	0.0424895	1.96875	0.0172741	0.00877417	10	0.0645161	155	549	0.0151046	35221	DE_tumor_bg	AMOTL2
BrM	16Spos_tumor / 16Sneg_tumor	1.82712	0.461513	Inf	1	2.38624	0.0170217	1.82712	0.0391213	0.0214115	21	0.103226	155	1292	0.0336731	35221	DE_tumor_bg	ANAPC4
BrM	16Spos_tumor / 16Sneg_tumor	1.7435	0.384796	Inf	1	2.51873	0.0117779	1.7435	0.0480522	0.0275608	26	0.135484	155	1657	0.0420772	35221	DE_tumor_bg	APEH
BrM	16Spos_tumor / 16Sneg_tumor	1.74767	0.369718	Inf	1	2.63904	0.00831404	1.74767	0.0443254	0.0253625	28	0.154839	155	1596	0.0406292	35221	DE_tumor_bg	API5
BrM	16Spos_tumor / 16Sneg_tumor	1.70028	0.375899	Inf	1	2.40089	0.0163554	1.70028	0.0402258	0.0236584	29	0.122581	155	1073	0.0260356	35221	DE_tumor_bg	AR
BrM	16Spos_tumor / 16Sneg_tumor	2.2043	0.675342	Inf	1	2.57989	0.00988332	2.2043	0.025593	0.0116105	16	0.083871	155	928	0.0242753	35221	DE_tumor_bg	ARG2
BrM	16Spos_tumor / 16Sneg_tumor	1.55964	0.263402	Inf	1	2.6317	0.00849589	1.55964	0.0628362	0.0402888	50	0.206452	155	3610	0.0775958	35221	DE_tumor_bg	ARHGAP5
BrM	16Spos_tumor / 16Sneg_tumor	1.96751	0.443355	Inf	1	3.00336	0.00267018	1.96751	0.043129	0.0219206	27	0.148387	155	1629	0.0414809	35221	DE_tumor_bg	ATG4D
BrM	16Spos_tumor / 16Sneg_tumor	1.56437	0.35491	Inf	1	1.9724	0.0485645	1.56437	0.0436085	0.0278762	25	0.122581	155	1729	0.042787	35221	DE_tumor_bg	ATP5MJ
BrM	16Spos_tumor / 16Sneg_tumor	1.83938	0.478238	Inf	1	2.34396	0.0190801	1.83938	0.0313751	0.0170574	18	0.0903226	155	1032	0.0276823	35221	DE_tumor_bg	AZI2
BrM	16Spos_tumor / 16Sneg_tumor	1.90929	0.558422	Inf	1	2.21124	0.0270192	1.90929	0.0210471	0.0110235	14	0.0903226	155	887	0.0234803	35221	DE_tumor_bg	BCCIP
BrM	16Spos_tumor / 16Sneg_tumor	1.86041	0.557343	Inf	1	2.07221	0.0382454	1.86041	0.0187645	0.0100862	14	0.0774194	155	719	0.018824	35221	DE_tumor_bg	BCOR
BrM	16Spos_tumor / 16Sneg_tumor	2.26921	0.681362	Inf	1	2.72903	0.00635201	2.26921	0.0220562	0.00971977	14	0.083871	155	830	0.0222594	35221	DE_tumor_bg	BID
BrM	16Spos_tumor / 16Sneg_tumor	1.75577	0.402934	Inf	1	2.45286	0.0141727	1.75577	0.0438617	0.0249815	25	0.135484	155	1390	0.0352914	35221	DE_tumor_bg	BLZF1
BrM	16Spos_tumor / 16Sneg_tumor	1.78914	0.515881	Inf	1	2.01752	0.0436413	1.78914	0.0313387	0.0175161	19	0.083871	155	885	0.0229125	35221	DE_tumor_bg	CACNA1A
BrM	16Spos_tumor / 16Sneg_tumor	1.58495	0.314415	Inf	1	2.32162	0.0202536	1.58495	0.048694	0.0307228	30	0.167742	155	1761	0.0448028	35221	DE_tumor_bg	CAPN7
BrM	16Spos_tumor / 16Sneg_tumor	1.60168	0.329574	Inf	1	2.28924	0.0220655	1.60168	0.0602494	0.0376164	29	0.16129	155	2059	0.0525255	35221	DE_tumor_bg	CARM1
BrM	16Spos_tumor / 16Sneg_tumor	1.79692	0.480548	Inf	1	2.1915	0.0284153	1.79692	0.0335219	0.0186552	19	0.116129	155	1140	0.0292439	35221	DE_tumor_bg	CASP8
BrM	16Spos_tumor / 16Sneg_tumor	1.80978	0.491286	Inf	1	2.18521	0.0288735	1.80978	0.0284815	0.0157376	16	0.0903226	155	1000	0.0265751	35221	DE_tumor_bg	CBFB
BrM	16Spos_tumor / 16Sneg_tumor	1.79625	0.53211	Inf	1	1.97715	0.0480252	1.79625	0.0296017	0.0164798	15	0.0903226	155	978	0.025922	35221	DE_tumor_bg	CCR10
BrM	16Spos_tumor / 16Sneg_tumor	1.9872	0.662277	Inf	1	2.06055	0.0393455	1.9872	0.0128797	0.00648133	11	0.0516129	155	361	0.00965333	35221	DE_tumor_bg	CD200
BrM	16Spos_tumor / 16Sneg_tumor	2.05119	0.536778	Inf	1	2.74529	0.00604581	2.05119	0.0256233	0.012492	21	0.122581	155	703	0.0177451	35221	DE_tumor_bg	CDH18
BrM	16Spos_tumor / 16Sneg_tumor	1.91821	0.505373	Inf	1	2.47246	0.0134186	1.91821	0.019664	0.0102512	19	0.109677	155	889	0.0224014	35221	DE_tumor_bg	CDK17
BrM	16Spos_tumor / 16Sneg_tumor	1.684	0.409504	Inf	1	2.1432	0.032097	1.684	0.0441544	0.02622	23	0.109677	155	1392	0.0357741	35221	DE_tumor_bg	CEP70
BrM	16Spos_tumor / 16Sneg_tumor	2.54064	1.08604	Inf	1	2.18126	0.0291642	2.54064	0.00940481	0.00370175	7	0.0451613	155	313	0.00860282	35221	DE_tumor_bg	CHGA
BrM	16Spos_tumor / 16Sneg_tumor	1.97537	0.478935	Inf	1	2.8078	0.00498817	1.97537	0.0324025	0.0164032	21	0.116129	155	1135	0.0298118	35221	DE_tumor_bg	CHKA
BrM	16Spos_tumor / 16Sneg_tumor	1.65888	0.285963	Inf	1	2.93615	0.00332314	1.65888	0.0859007	0.0517823	51	0.232258	155	2964	0.0677721	35221	DE_tumor_bg	CKAP5
BrM	16Spos_tumor / 16Sneg_tumor	1.73896	0.487479	Inf	1	1.97373	0.048413	1.73896	0.0299041	0.0171965	17	0.0967742	155	950	0.0253258	35221	DE_tumor_bg	CLEC10A
BrM	16Spos_tumor / 16Sneg_tumor	1.51795	0.30465	Inf	1	2.07954	0.0375678	1.51795	0.0720423	0.0474603	32	0.180645	155	2404	0.0588853	35221	DE_tumor_bg	COPS7B
BrM	16Spos_tumor / 16Sneg_tumor	2.0204	0.464948	Inf	1	3.05611	0.0022423	2.0204	0.0376264	0.0186233	25	0.122581	155	1327	0.0345816	35221	DE_tumor_bg	CORT
BrM	16Spos_tumor / 16Sneg_tumor	1.909	0.389624	Inf	1	3.16799	0.00153499	1.909	0.0276476	0.0144827	31	0.174194	155	1806	0.043582	35221	DE_tumor_bg	CREB3L4
BrM	16Spos_tumor / 16Sneg_tumor	2.78297	1.40131	Inf	1	2.03269	0.0420838	2.78297	0.00526475	0.00189177	5	0.0258065	155	223	0.0061611	35221	DE_tumor_bg	CRHR1
BrM	16Spos_tumor / 16Sneg_tumor	1.77807	0.395388	Inf	1	2.58816	0.009649	1.77807	0.052805	0.029698	29	0.148387	155	1852	0.0461089	35221	DE_tumor_bg	CRNKL1
BrM	16Spos_tumor / 16Sneg_tumor	1.7047	0.463895	Inf	1	1.96008	0.049987	1.7047	0.0373839	0.0219299	18	0.0967742	155	1163	0.0301809	35221	DE_tumor_bg	CUL5
BrM	16Spos_tumor / 16Sneg_tumor	1.78996	0.42072	Inf	1	2.47694	0.0132515	1.78996	0.0316795	0.0176985	22	0.129032	155	1123	0.0294711	35221	DE_tumor_bg	DDT
BrM	16Spos_tumor / 16Sneg_tumor	1.59288	0.269067	Inf	1	2.75601	0.00585118	1.59288	0.0888561	0.0557834	46	0.206452	155	3024	0.0757503	35221	DE_tumor_bg	DISC1
BrM	16Spos_tumor / 16Sneg_tumor	1.62082	0.347575	Inf	1	2.25203	0.0243202	1.62082	0.045322	0.0279623	29	0.129032	155	1948	0.0482951	35221	DE_tumor_bg	DUSP6
BrM	16Spos_tumor / 16Sneg_tumor	1.5166	0.312243	Inf	1	2.02286	0.0430873	1.5166	0.0679792	0.0448233	28	0.148387	155	2378	0.0604185	35221	DE_tumor_bg	EDEM2
BrM	16Spos_tumor / 16Sneg_tumor	1.52142	0.305999	Inf	1	2.08648	0.0369354	1.52142	0.0545022	0.0358232	34	0.148387	155	2200	0.0528946	35221	DE_tumor_bg	EIF2AK3
BrM	16Spos_tumor / 16Sneg_tumor	2.44792	0.845316	Inf	1	2.59249	0.00952839	2.44792	0.0115854	0.00473277	9	0.0516129	155	369	0.0103347	35221	DE_tumor_bg	ELMO2
BrM	16Spos_tumor / 16Sneg_tumor	1.9043	0.48725	Inf	1	2.51736	0.0118238	1.9043	0.0380598	0.0199863	21	0.0967742	155	1178	0.0305216	35221	DE_tumor_bg	ELP3
BrM	16Spos_tumor / 16Sneg_tumor	1.88066	0.422688	Inf	1	2.81028	0.00494979	1.88066	0.0345946	0.0183949	21	0.116129	155	1215	0.0327362	35221	DE_tumor_bg	ERCC3
BrM	16Spos_tumor / 16Sneg_tumor	1.75742	0.461996	Inf	1	2.14485	0.0319652	1.75742	0.0397241	0.0226037	20	0.109677	155	1288	0.0334176	35221	DE_tumor_bg	ERCC8
BrM	16Spos_tumor / 16Sneg_tumor	2.11482	0.798337	Inf	1	1.98404	0.0472519	2.11482	0.0120244	0.00568579	8	0.0516129	155	417	0.0114136	35221	DE_tumor_bg	EXO1
BrM	16Spos_tumor / 16Sneg_tumor	1.54496	0.265996	Inf	1	2.52654	0.0115191	1.54496	0.086809	0.0561886	45	0.187097	155	2901	0.0679424	35221	DE_tumor_bg	FGD4
BrM	16Spos_tumor / 16Sneg_tumor	2.26017	0.782813	Inf	1	2.35438	0.0185536	2.26017	0.0171838	0.00760288	11	0.0580645	155	546	0.0147639	35221	DE_tumor_bg	FOLH1
BrM	16Spos_tumor / 16Sneg_tumor	1.96019	0.662517	Inf	1	1.99132	0.0464461	1.96019	0.0192043	0.00979717	10	0.0580645	155	690	0.0188524	35221	DE_tumor_bg	GAD1
BrM	16Spos_tumor / 16Sneg_tumor	2.41159	0.940475	Inf	1	2.25726	0.0239917	2.41159	0.013648	0.00565934	9	0.0451613	155	443	0.0120667	35221	DE_tumor_bg	GALR3
BrM	16Spos_tumor / 16Sneg_tumor	1.85785	0.537922	Inf	1	2.13931	0.0324102	1.85785	0.0368716	0.0198464	18	0.0903226	155	1182	0.03055	35221	DE_tumor_bg	GPER1
BrM	16Spos_tumor / 16Sneg_tumor	2.62399	1.1596	Inf	1	2.18296	0.0290387	2.62399	0.00952898	0.00363149	7	0.0387097	155	331	0.0090571	35221	DE_tumor_bg	GRIA2
BrM	16Spos_tumor / 16Sneg_tumor	1.80081	0.525415	Inf	1	2.01612	0.0437873	1.80081	0.0266647	0.0148071	16	0.0967742	155	927	0.0241333	35221	DE_tumor_bg	GSC
BrM	16Spos_tumor / 16Sneg_tumor	2.10526	0.522852	Inf	1	2.99749	0.0027221	2.10526	0.0402193	0.0191042	24	0.116129	155	1438	0.0374776	35221	DE_tumor_bg	HAND2
BrM	16Spos_tumor / 16Sneg_tumor	2.10497	0.560181	Inf	1	2.79682	0.00516085	2.10497	0.0324606	0.015421	22	0.116129	155	1126	0.0289032	35221	DE_tumor_bg	HCAR2
BrM	16Spos_tumor / 16Sneg_tumor	2.14321	0.583007	Inf	1	2.80233	0.00507356	2.14321	0.0264094	0.0123224	17	0.0967742	155	868	0.0230828	35221	DE_tumor_bg	HDAC4
BrM	16Spos_tumor / 16Sneg_tumor	1.77484	0.486504	Inf	1	2.09296	0.0363523	1.77484	0.0339537	0.0191306	16	0.083871	155	1316	0.033957	35221	DE_tumor_bg	HDAC9
BrM	16Spos_tumor / 16Sneg_tumor	2.26556	0.797426	Inf	1	2.32351	0.0201515	2.26556	0.0179974	0.0079439	12	0.0645161	155	610	0.0161835	35221	DE_tumor_bg	IKZF1
BrM	16Spos_tumor / 16Sneg_tumor	1.99396	0.663381	Inf	1	2.07433	0.0380483	1.99396	0.020349	0.0102053	12	0.0709677	155	655	0.0176315	35221	DE_tumor_bg	IL12RB2
BrM	16Spos_tumor / 16Sneg_tumor	2.12422	0.658494	Inf	1	2.43038	0.0150828	2.12422	0.0307332	0.014468	19	0.116129	155	910	0.0233951	35221	DE_tumor_bg	IL13RA2
BrM	16Spos_tumor / 16Sneg_tumor	1.76522	0.455913	Inf	1	2.20026	0.0277888	1.76522	0.029668	0.016807	19	0.0967742	155	1127	0.0289884	35221	DE_tumor_bg	ING5
BrM	16Spos_tumor / 16Sneg_tumor	1.91691	0.55009	Inf	1	2.26755	0.0233569	1.91691	0.0340198	0.0177473	19	0.0967742	155	1048	0.0270293	35221	DE_tumor_bg	INS
BrM	16Spos_tumor / 16Sneg_tumor	2.3107	0.890535	Inf	1	2.17322	0.0297635	2.3107	0.0119481	0.00517076	8	0.0516129	155	432	0.0118395	35221	DE_tumor_bg	IRAK2
BrM	16Spos_tumor / 16Sneg_tumor	1.89428	0.562868	Inf	1	2.14996	0.0315581	1.89428	0.0236596	0.01249	13	0.0709677	155	819	0.0221459	35221	DE_tumor_bg	ISG20
BrM	16Spos_tumor / 16Sneg_tumor	1.91909	0.440641	Inf	1	2.83895	0.00452625	1.91909	0.038157	0.0198829	25	0.129032	155	1320	0.0337867	35221	DE_tumor_bg	KANSL2
BrM	16Spos_tumor / 16Sneg_tumor	1.70521	0.426193	Inf	1	2.13531	0.0327359	1.70521	0.0333515	0.0195586	22	0.109677	155	1269	0.0320263	35221	DE_tumor_bg	KAT6B
BrM	16Spos_tumor / 16Sneg_tumor	3.01756	1.64704	Inf	1	2.02347	0.0430248	3.01756	0.00580996	0.00192538	5	0.0322581	155	209	0.00562165	35221	DE_tumor_bg	KIR3DL1
BrM	16Spos_tumor / 16Sneg_tumor	1.51266	0.21784	Inf	1	2.87388	0.00405467	1.51266	0.140974	0.0931959	77	0.290323	155	6386	0.127538	35221	DE_tumor_bg	LDLR
BrM	16Spos_tumor / 16Sneg_tumor	2.61679	0.727693	Inf	1	3.45918	0.000541829	2.61679	0.0170819	0.0065278	16	0.0774194	155	632	0.0171205	35221	DE_tumor_bg	LEO1
BrM	16Spos_tumor / 16Sneg_tumor	2.18149	0.706476	Inf	1	2.40855	0.016016	2.18149	0.0179248	0.00821677	12	0.0774194	155	591	0.015928	35221	DE_tumor_bg	LEPROT
BrM	16Spos_tumor / 16Sneg_tumor	1.69333	0.326719	Inf	1	2.72976	0.00633802	1.69333	0.0795241	0.0469633	47	0.206452	155	2900	0.0629454	35221	DE_tumor_bg	LIG1
BrM	16Spos_tumor / 16Sneg_tumor	2.09773	0.664766	Inf	1	2.33783	0.0193963	2.09773	0.0262516	0.0125143	15	0.0774194	155	785	0.0207831	35221	DE_tumor_bg	LINGO1
BrM	16Spos_tumor / 16Sneg_tumor	1.8899	0.46467	Inf	1	2.58885	0.00962961	1.8899	0.0339462	0.0179619	20	0.0903226	155	1188	0.0311746	35221	DE_tumor_bg	MAD2L1
BrM	16Spos_tumor / 16Sneg_tumor	1.51206	0.303968	Inf	1	2.05679	0.0397066	1.51206	0.0641861	0.0424494	29	0.154839	155	2442	0.0624343	35221	DE_tumor_bg	MAD2L2
BrM	16Spos_tumor / 16Sneg_tumor	2.13669	0.504255	Inf	1	3.21724	0.00129431	2.13669	0.0342924	0.0160492	22	0.103226	155	1266	0.0335879	35221	DE_tumor_bg	MCTP2
BrM	16Spos_tumor / 16Sneg_tumor	1.56358	0.287606	Inf	1	2.43002	0.0150978	1.56358	0.0614549	0.0393039	37	0.206452	155	2297	0.0562732	35221	DE_tumor_bg	MFN1
BrM	16Spos_tumor / 16Sneg_tumor	1.86922	0.484489	Inf	1	2.41333	0.0158073	1.86922	0.0354793	0.0189808	18	0.0967742	155	1145	0.029755	35221	DE_tumor_bg	MGST1
BrM	16Spos_tumor / 16Sneg_tumor	1.5287	0.301629	Inf	1	2.15102	0.031475	1.5287	0.0567749	0.0371393	51	0.154839	155	3264	0.0625763	35221	DE_tumor_bg	MIS18BP1
BrM	16Spos_tumor / 16Sneg_tumor	1.68363	0.326633	Inf	1	2.68527	0.00724709	1.68363	0.0688192	0.0408754	36	0.167742	155	2851	0.0683967	35221	DE_tumor_bg	MPC1
BrM	16Spos_tumor / 16Sneg_tumor	2.0997	0.586052	Inf	1	2.6577	0.0078677	2.0997	0.025386	0.0120903	16	0.0774194	155	850	0.0226853	35221	DE_tumor_bg	MTMR1
BrM	16Spos_tumor / 16Sneg_tumor	2.02441	0.618762	Inf	1	2.30747	0.0210286	2.02441	0.0235153	0.0116158	14	0.083871	155	806	0.0216064	35221	DE_tumor_bg	MYL4
BrM	16Spos_tumor / 16Sneg_tumor	2.12642	0.757007	Inf	1	2.1192	0.0340736	2.12642	0.0162927	0.00766207	11	0.0645161	155	575	0.0154737	35221	DE_tumor_bg	NAALAD2
BrM	16Spos_tumor / 16Sneg_tumor	1.6771	0.416305	Inf	1	2.08302	0.0372498	1.6771	0.0409431	0.024413	20	0.109677	155	1385	0.0362568	35221	DE_tumor_bg	NAPRT
BrM	16Spos_tumor / 16Sneg_tumor	2.6259	1.21826	Inf	1	2.08094	0.0374397	2.6259	0.00718933	0.00273785	6	0.0387097	155	243	0.00667216	35221	DE_tumor_bg	NAV3
BrM	16Spos_tumor / 16Sneg_tumor	1.89234	0.381889	Inf	1	3.16049	0.00157505	1.89234	0.0430429	0.0227459	31	0.154839	155	1815	0.0454842	35221	DE_tumor_bg	NCOR1
BrM	16Spos_tumor / 16Sneg_tumor	1.69478	0.271178	Inf	1	3.29704	0.000977107	1.69478	0.057559	0.0339625	63	0.2	155	3975	0.0824224	35221	DE_tumor_bg	NECTIN1
BrM	16Spos_tumor / 16Sneg_tumor	2.72132	0.820376	Inf	1	3.32087	0.000897364	2.72132	0.0229221	0.00842314	19	0.0451613	155	721	0.0190227	35221	DE_tumor_bg	NKD1
BrM	16Spos_tumor / 16Sneg_tumor	1.78214	0.478079	Inf	1	2.15394	0.0312446	1.78214	0.0237279	0.0133142	16	0.0967742	155	691	0.0184833	35221	DE_tumor_bg	NLRP2
BrM	16Spos_tumor / 16Sneg_tumor	2.42789	0.64485	Inf	1	3.33968	0.000838759	2.42789	0.0216385	0.00891247	19	0.103226	155	855	0.0226285	35221	DE_tumor_bg	NSG1
BrM	16Spos_tumor / 16Sneg_tumor	1.75938	0.445103	Inf	1	2.23315	0.0255392	1.75938	0.0488728	0.0277785	24	0.122581	155	1492	0.0367962	35221	DE_tumor_bg	NUMBL
BrM	16Spos_tumor / 16Sneg_tumor	1.73829	0.430601	Inf	1	2.23202	0.0256138	1.73829	0.0305803	0.0175922	19	0.116129	155	1143	0.0301525	35221	DE_tumor_bg	NUP153
BrM	16Spos_tumor / 16Sneg_tumor	1.90931	0.36412	Inf	1	3.39129	0.000695635	1.90931	0.0771057	0.040384	41	0.206452	155	2298	0.0555918	35221	DE_tumor_bg	OSBPL3
BrM	16Spos_tumor / 16Sneg_tumor	1.84909	0.520727	Inf	1	2.18276	0.0290538	1.84909	0.0251935	0.0136249	15	0.0774194	155	837	0.0228841	35221	DE_tumor_bg	OXTR
BrM	16Spos_tumor / 16Sneg_tumor	2.00613	0.641857	Inf	1	2.176	0.029555	2.00613	0.0238917	0.0119094	14	0.0903226	155	742	0.0195906	35221	DE_tumor_bg	PAX4
BrM	16Spos_tumor / 16Sneg_tumor	1.6802	0.27517	Inf	1	3.16852	0.00153215	1.6802	0.0835226	0.0497098	52	0.2	155	3045	0.0715482	35221	DE_tumor_bg	PDS5A
BrM	16Spos_tumor / 16Sneg_tumor	1.5069	0.213704	Inf	1	2.89144	0.00383483	1.5069	0.15085	0.100106	67	0.316129	155	4844	0.109792	35221	DE_tumor_bg	PFKL
BrM	16Spos_tumor / 16Sneg_tumor	3.12818	1.24884	Inf	1	2.8567	0.00428075	3.12818	0.00763012	0.00243915	7	0.0451613	155	280	0.00777945	35221	DE_tumor_bg	PHLPP1
BrM	16Spos_tumor / 16Sneg_tumor	1.76927	0.507513	Inf	1	1.98909	0.0466916	1.76927	0.0262936	0.0148613	15	0.083871	155	877	0.0237358	35221	DE_tumor_bg	PIK3CD
BrM	16Spos_tumor / 16Sneg_tumor	1.69629	0.408496	Inf	1	2.19438	0.0282085	1.69629	0.0417165	0.0245928	21	0.122581	155	1445	0.0380739	35221	DE_tumor_bg	PITPNM2
BrM	16Spos_tumor / 16Sneg_tumor	1.65013	0.329471	Inf	1	2.5085	0.0121245	1.65013	0.0632413	0.038325	33	0.180645	155	2205	0.0551376	35221	DE_tumor_bg	PLEKHA3
BrM	16Spos_tumor / 16Sneg_tumor	1.64964	0.29733	Inf	1	2.77718	0.0054832	1.64964	0.0632694	0.0383535	42	0.212903	155	2938	0.0676585	35221	DE_tumor_bg	PLXNA2
BrM	16Spos_tumor / 16Sneg_tumor	1.68766	0.370348	Inf	1	2.38484	0.0170864	1.68766	0.0406073	0.0240613	28	0.154839	155	1950	0.0476136	35221	DE_tumor_bg	PODXL2
BrM	16Spos_tumor / 16Sneg_tumor	2.1295	0.502528	Inf	1	3.20314	0.0013594	2.1295	0.0355498	0.016694	24	0.135484	155	1181	0.031061	35221	DE_tumor_bg	POLR2J
BrM	16Spos_tumor / 16Sneg_tumor	1.87985	0.510612	Inf	1	2.32377	0.020138	1.87985	0.032324	0.017195	18	0.0967742	155	1058	0.0275972	35221	DE_tumor_bg	POT1
BrM	16Spos_tumor / 16Sneg_tumor	1.61955	0.298394	Inf	1	2.61687	0.00887389	1.61955	0.0531677	0.0328287	43	0.141935	155	2710	0.0605037	35221	DE_tumor_bg	PPP6R3
BrM	16Spos_tumor / 16Sneg_tumor	2.68217	0.736705	Inf	1	3.59207	0.000328057	2.68217	0.0158733	0.00591808	16	0.0967742	155	523	0.0141393	35221	DE_tumor_bg	PPT2
BrM	16Spos_tumor / 16Sneg_tumor	1.73964	0.428402	Inf	1	2.24835	0.0245537	1.73964	0.0330513	0.018999	19	0.109677	155	1163	0.0311462	35221	DE_tumor_bg	PRKX
BrM	16Spos_tumor / 16Sneg_tumor	1.55288	0.273621	Inf	1	2.49776	0.012498	1.55288	0.0672705	0.0433198	39	0.187097	155	3045	0.0736209	35221	DE_tumor_bg	PRPF6
BrM	16Spos_tumor / 16Sneg_tumor	1.71833	0.315498	Inf	1	2.94843	0.00319388	1.71833	0.0667586	0.0388508	37	0.187097	155	2257	0.0563016	35221	DE_tumor_bg	PSMB7
BrM	16Spos_tumor / 16Sneg_tumor	1.9446	0.639849	Inf	1	2.02122	0.0432567	1.9446	0.0208492	0.0107215	11	0.0709677	155	707	0.0192783	35221	DE_tumor_bg	PTPRN2
BrM	16Spos_tumor / 16Sneg_tumor	1.83209	0.333303	Inf	1	3.32806	0.000874536	1.83209	0.0775674	0.0423382	49	0.193548	155	3166	0.07081	35221	DE_tumor_bg	RAD9A
BrM	16Spos_tumor / 16Sneg_tumor	1.91206	0.479156	Inf	1	2.58654	0.0096944	1.91206	0.020762	0.0108585	19	0.109677	155	1114	0.0284205	35221	DE_tumor_bg	RAP2B
BrM	16Spos_tumor / 16Sneg_tumor	1.95795	0.654264	Inf	1	2.01072	0.0443554	1.95795	0.0198411	0.0101336	11	0.0709677	155	699	0.0187956	35221	DE_tumor_bg	RASGRF2
BrM	16Spos_tumor / 16Sneg_tumor	1.62679	0.360543	Inf	1	2.19559	0.0281212	1.62679	0.0519278	0.0319205	27	0.148387	155	1789	0.0448596	35221	DE_tumor_bg	RNF41
BrM	16Spos_tumor / 16Sneg_tumor	2.36222	0.560447	Inf	1	3.62314	0.00029105	2.36222	0.0326075	0.0138037	24	0.116129	155	1079	0.0285625	35221	DE_tumor_bg	SAMD8
BrM	16Spos_tumor / 16Sneg_tumor	2.23781	0.794851	Inf	1	2.26778	0.0233425	2.23781	0.0114233	0.00510469	9	0.0580645	155	380	0.0104767	35221	DE_tumor_bg	SESN2
BrM	16Spos_tumor / 16Sneg_tumor	2.37544	0.868303	Inf	1	2.3669	0.017938	2.37544	0.0112687	0.00474385	9	0.0580645	155	351	0.00962494	35221	DE_tumor_bg	SLC2A4
BrM	16Spos_tumor / 16Sneg_tumor	2.22158	0.896847	Inf	1	1.97727	0.0480109	2.22158	0.00930241	0.00418729	7	0.0451613	155	366	0.0101076	35221	DE_tumor_bg	SLC8A1
BrM	16Spos_tumor / 16Sneg_tumor	1.67716	0.327108	Inf	1	2.6513	0.00801834	1.67716	0.0725413	0.0432525	40	0.187097	155	2323	0.0551943	35221	DE_tumor_bg	SMC4
BrM	16Spos_tumor / 16Sneg_tumor	1.53423	0.293164	Inf	1	2.24004	0.0250881	1.53423	0.0664289	0.0432977	32	0.174194	155	3060	0.0764317	35221	DE_tumor_bg	STARD10
BrM	16Spos_tumor / 16Sneg_tumor	1.51044	0.275404	Inf	1	2.26181	0.0237093	1.51044	0.0626929	0.0415063	38	0.174194	155	2750	0.0657278	35221	DE_tumor_bg	SVIL
BrM	16Spos_tumor / 16Sneg_tumor	1.87336	0.467182	Inf	1	2.51715	0.0118307	1.87336	0.0276591	0.0147645	21	0.109677	155	1058	0.0274552	35221	DE_tumor_bg	SYNGR1
BrM	16Spos_tumor / 16Sneg_tumor	2.37099	0.908185	Inf	1	2.25383	0.0242068	2.37099	0.0122754	0.00517733	10	0.0516129	155	556	0.0145652	35221	DE_tumor_bg	SYT14
BrM	16Spos_tumor / 16Sneg_tumor	1.82606	0.399576	Inf	1	2.75189	0.00592526	1.82606	0.0371289	0.0203327	24	0.116129	155	1546	0.0404872	35221	DE_tumor_bg	TFB1M
BrM	16Spos_tumor / 16Sneg_tumor	2.01555	0.660723	Inf	1	2.1381	0.0325087	2.01555	0.016295	0.00808461	11	0.0645161	155	674	0.0179438	35221	DE_tumor_bg	THOC1
BrM	16Spos_tumor / 16Sneg_tumor	1.52175	0.252508	Inf	1	2.53031	0.0113961	1.52175	0.0961039	0.0631535	73	0.245161	155	5631	0.101616	35221	DE_tumor_bg	TPCN2
BrM	16Spos_tumor / 16Sneg_tumor	1.80375	0.488748	Inf	1	2.17693	0.0294858	1.80375	0.0342137	0.0189681	18	0.0903226	155	1055	0.0279095	35221	DE_tumor_bg	TPPP
BrM	16Spos_tumor / 16Sneg_tumor	1.82805	0.526968	Inf	1	2.09267	0.036379	1.82805	0.0307323	0.0168115	17	0.103226	155	960	0.0247296	35221	DE_tumor_bg	TRAF6
BrM	16Spos_tumor / 16Sneg_tumor	2.49156	0.64291	Inf	1	3.53793	0.000403281	2.49156	0.0262002	0.0105156	21	0.116129	155	756	0.0200733	35221	DE_tumor_bg	TRIM21
BrM	16Spos_tumor / 16Sneg_tumor	1.50899	0.228009	Inf	1	2.72295	0.00647027	1.50899	0.112573	0.0746014	64	0.258065	155	4512	0.096079	35221	DE_tumor_bg	TRIM27
BrM	16Spos_tumor / 16Sneg_tumor	1.71624	0.321806	Inf	1	2.88061	0.00396907	1.71624	0.080682	0.047011	39	0.2	155	2425	0.0591692	35221	DE_tumor_bg	TRIO
BrM	16Spos_tumor / 16Sneg_tumor	1.79733	0.466083	Inf	1	2.26093	0.0237638	1.79733	0.0302026	0.0168041	19	0.103226	155	1142	0.0294711	35221	DE_tumor_bg	TXNRD2
BrM	16Spos_tumor / 16Sneg_tumor	1.76955	0.399701	Inf	1	2.52671	0.0115138	1.76955	0.0433017	0.0244704	26	0.141935	155	1402	0.0356038	35221	DE_tumor_bg	UBE3C
BrM	16Spos_tumor / 16Sneg_tumor	2.1599	0.589689	Inf	1	2.82057	0.00479378	2.1599	0.0289967	0.013425	20	0.109677	155	1088	0.0274552	35221	DE_tumor_bg	UBE3D
BrM	16Spos_tumor / 16Sneg_tumor	1.63373	0.335903	Inf	1	2.38742	0.0169672	1.63373	0.0553963	0.0339079	29	0.16129	155	2250	0.0560177	35221	DE_tumor_bg	UQCR11
BrM	16Spos_tumor / 16Sneg_tumor	1.65332	0.239069	Inf	1	3.47708	0.000506908	1.65332	0.101624	0.061467	62	0.303226	155	3715	0.0870787	35221	DE_tumor_bg	VCP
BrM	16Spos_tumor / 16Sneg_tumor	1.72474	0.443402	Inf	1	2.12022	0.0339879	1.72474	0.0373759	0.0216705	19	0.0967742	155	1179	0.0308907	35221	DE_tumor_bg	WAPL
BrM	16Spos_tumor / 16Sneg_tumor	1.70783	0.429841	Inf	1	2.12653	0.0334594	1.70783	0.0315545	0.0184764	18	0.0903226	155	1049	0.0282502	35221	DE_tumor_bg	XRN1
BrM	16Spos_tumor / 16Sneg_tumor	1.64898	0.339084	Inf	1	2.4323	0.0150033	1.64898	0.0559435	0.0339261	31	0.154839	155	2219	0.0546265	35221	DE_tumor_bg	ZNF598
BrM	16S+ Neighborhood / 16S- Neighborhood	1.63112	0.0756195	Inf	1	10.5536	4.88833e-26	1.63112	3.56175	2.18362	12238	0.638318	2093	18416	0.570937	8134	Neighborhood_intra_bg	A1BG
BrM	16S+ Neighborhood / 16S- Neighborhood	1.65593	0.256695	Inf	1	3.2536	0.00113953	1.65593	0.0165104	0.00997048	81	0.0363115	2093	103	0.0121711	8134	Neighborhood_intra_bg	AHCTF1
BrM	16S+ Neighborhood / 16S- Neighborhood	1.5689	0.155091	Inf	1	4.55601	5.21339e-06	1.5689	0.0325608	0.0207539	311	0.106068	2093	274	0.0301205	8134	Neighborhood_intra_bg	ARFGEF3
BrM	16S+ Neighborhood / 16S- Neighborhood	1.79106	0.149606	Inf	1	6.97725	3.0101e-12	1.79106	0.0407615	0.0227583	462	0.152891	2093	302	0.0329481	8134	Neighborhood_intra_bg	ATP6V0B
BrM	16S+ Neighborhood / 16S- Neighborhood	1.63624	0.167848	Inf	1	4.80008	1.586e-06	1.63624	0.0351182	0.0214628	275	0.104634	2093	235	0.0259405	8134	Neighborhood_intra_bg	AXIN1
BrM	16S+ Neighborhood / 16S- Neighborhood	1.52196	0.172279	Inf	1	3.71038	0.000206945	1.52196	0.0283011	0.0185952	222	0.0826565	2093	193	0.0224982	8134	Neighborhood_intra_bg	B3GALNT1
BrM	16S+ Neighborhood / 16S- Neighborhood	1.7331	0.531831	Inf	1	1.79203	0.0731279	1.7331	0.00513148	0.00296086	24	0.0114668	2093	30	0.00344234	8134	Neighborhood_intra_bg	BMP3
BrM	16S+ Neighborhood / 16S- Neighborhood	1.52646	0.111418	Inf	1	5.79454	6.85073e-09	1.52646	0.0448503	0.029382	580	0.173435	2093	377	0.0361446	8134	Neighborhood_intra_bg	BMP7
BrM	16S+ Neighborhood / 16S- Neighborhood	1.56375	0.128463	Inf	1	5.44225	5.26124e-08	1.56375	0.0518208	0.0331388	541	0.151457	2093	396	0.0383575	8134	Neighborhood_intra_bg	BTG1
BrM	16S+ Neighborhood / 16S- Neighborhood	1.55602	0.197985	Inf	1	3.47484	0.000511167	1.55602	0.0262287	0.0168563	150	0.061634	2093	172	0.0197935	8134	Neighborhood_intra_bg	CCT2
BrM	16S+ Neighborhood / 16S- Neighborhood	1.6117	0.145779	Inf	1	5.27677	1.31484e-07	1.6117	0.0434053	0.0269314	357	0.128524	2093	311	0.0341775	8134	Neighborhood_intra_bg	CD164
BrM	16S+ Neighborhood / 16S- Neighborhood	1.77053	0.388578	Inf	1	2.60298	0.00924162	1.77053	0.0117148	0.00661657	103	0.0229336	2093	99	0.0102041	8134	Neighborhood_intra_bg	CHI3L1
BrM	16S+ Neighborhood / 16S- Neighborhood	1.82233	0.425513	Inf	1	2.57009	0.0101672	1.82233	0.00653475	0.00358594	35	0.0167224	2093	40	0.00479469	8134	Neighborhood_intra_bg	COX10
BrM	16S+ Neighborhood / 16S- Neighborhood	1.51683	0.208245	Inf	1	3.03464	0.0024082	1.51683	0.0221855	0.0146262	139	0.0587673	2093	136	0.0154905	8134	Neighborhood_intra_bg	CPNE3
BrM	16S+ Neighborhood / 16S- Neighborhood	1.51864	0.307047	Inf	1	2.06652	0.0387797	1.51864	0.0101382	0.00667584	47	0.0215002	2093	65	0.00749939	8134	Neighborhood_intra_bg	CUL2
BrM	16S+ Neighborhood / 16S- Neighborhood	1.83525	0.244151	Inf	1	4.56407	5.0171e-06	1.83525	0.0230053	0.0125353	147	0.0602007	2093	158	0.0180723	8134	Neighborhood_intra_bg	DLG1
BrM	16S+ Neighborhood / 16S- Neighborhood	1.81832	0.233684	Inf	1	4.65241	3.28076e-06	1.81832	0.0219979	0.0120979	117	0.0520784	2093	135	0.0159823	8134	Neighborhood_intra_bg	DNAJB11
BrM	16S+ Neighborhood / 16S- Neighborhood	1.50129	0.246363	Inf	1	2.47608	0.0132835	1.50129	0.0141025	0.00939355	87	0.039656	2093	94	0.0110647	8134	Neighborhood_intra_bg	EIF4E
BrM	16S+ Neighborhood / 16S- Neighborhood	1.54624	0.0586097	Inf	1	11.498	1.35084e-30	1.54624	0.52566	0.33996	5530	0.49355	2093	4601	0.235923	8134	Neighborhood_intra_bg	ENO1
BrM	16S+ Neighborhood / 16S- Neighborhood	2.39351	0.354306	Inf	1	5.8959	3.7265e-09	2.39351	0.0122031	0.00509841	187	0.0673674	2093	83	0.00897467	8134	Neighborhood_intra_bg	EPHA7
BrM	16S+ Neighborhood / 16S- Neighborhood	2.00447	0.446791	Inf	1	3.11974	0.00181008	2.00447	0.00713967	0.00356187	41	0.017678	2093	49	0.0060241	8134	Neighborhood_intra_bg	EPS15
BrM	16S+ Neighborhood / 16S- Neighborhood	1.63092	0.352684	Inf	1	2.26194	0.0237012	1.63092	0.00857355	0.00525689	43	0.0186335	2093	53	0.00639292	8134	Neighborhood_intra_bg	ETFDH
BrM	16S+ Neighborhood / 16S- Neighborhood	1.50726	0.161528	Inf	1	3.82857	0.000128889	1.50726	0.0445412	0.0295511	317	0.0931677	2093	286	0.0306122	8134	Neighborhood_intra_bg	FADS2
BrM	16S+ Neighborhood / 16S- Neighborhood	1.61193	0.0934723	Inf	1	8.2333	1.82122e-16	1.61193	0.151353	0.0938954	1239	0.258481	2093	1289	0.109909	8134	Neighborhood_intra_bg	FASN
BrM	16S+ Neighborhood / 16S- Neighborhood	1.61317	0.212259	Inf	1	3.63436	0.000278673	1.61317	0.0226446	0.0140373	139	0.0611562	2093	178	0.0202852	8134	Neighborhood_intra_bg	FBXO9
BrM	16S+ Neighborhood / 16S- Neighborhood	1.53657	0.264729	Inf	1	2.49325	0.012658	1.53657	0.0146143	0.009511	85	0.0358337	2093	91	0.0105729	8134	Neighborhood_intra_bg	FGFR2
BrM	16S+ Neighborhood / 16S- Neighborhood	1.5089	0.104871	Inf	1	5.91904	3.2382e-09	1.5089	0.0640204	0.0424285	620	0.187291	2093	475	0.0474551	8134	Neighborhood_intra_bg	FOXA1
BrM	16S+ Neighborhood / 16S- Neighborhood	1.79288	0.217756	Inf	1	4.80683	1.5334e-06	1.79288	0.0277634	0.0154854	168	0.0692785	2093	210	0.0242193	8134	Neighborhood_intra_bg	G6PD
BrM	16S+ Neighborhood / 16S- Neighborhood	1.50176	0.302815	Inf	1	2.01665	0.0437318	1.50176	0.00484386	0.00322546	45	0.0200669	2093	61	0.00749939	8134	Neighborhood_intra_bg	GNAL
BrM	16S+ Neighborhood / 16S- Neighborhood	1.60524	0.0847041	Inf	1	8.96913	2.98872e-19	1.60524	0.135003	0.084101	1280	0.284281	2093	963	0.089132	8134	Neighborhood_intra_bg	GNAS
BrM	16S+ Neighborhood / 16S- Neighborhood	1.58678	0.117193	Inf	1	6.25153	4.06447e-10	1.58678	0.0939196	0.0591887	570	0.176302	2093	622	0.0631915	8134	Neighborhood_intra_bg	H4C3
BrM	16S+ Neighborhood / 16S- Neighborhood	1.57088	0.157876	Inf	1	4.49383	6.99531e-06	1.57088	0.0432631	0.0275407	217	0.0855232	2093	273	0.0315958	8134	Neighborhood_intra_bg	HSPA9
BrM	16S+ Neighborhood / 16S- Neighborhood	1.69821	0.101771	Inf	1	8.83682	9.84851e-19	1.69821	0.436603	0.257096	1813	0.329193	2093	2163	0.181706	8134	Neighborhood_intra_bg	IL22RA2
BrM	16S+ Neighborhood / 16S- Neighborhood	1.60078	0.35093	Inf	1	2.14616	0.0318598	1.60078	0.0087395	0.00545952	43	0.0186335	2093	60	0.00700762	8134	Neighborhood_intra_bg	LPAR6
BrM	16S+ Neighborhood / 16S- Neighborhood	1.7111	0.230764	Inf	1	3.98283	6.81005e-05	1.7111	0.0218338	0.0127601	114	0.0449116	2093	136	0.0161052	8134	Neighborhood_intra_bg	MAML1
BrM	16S+ Neighborhood / 16S- Neighborhood	2.08183	0.120163	Inf	1	12.7036	5.64507e-37	2.08183	0.512449	0.246153	2336	0.354993	2093	2722	0.218466	8134	Neighborhood_intra_bg	OXR1
BrM	16S+ Neighborhood / 16S- Neighborhood	1.51848	0.108509	Inf	1	5.84548	5.051e-09	1.51848	0.0685046	0.0451139	589	0.183946	2093	484	0.0495451	8134	Neighborhood_intra_bg	PRDX1
BrM	16S+ Neighborhood / 16S- Neighborhood	1.51474	0.198399	Inf	1	3.17027	0.00152295	1.51474	0.025789	0.0170254	124	0.0525561	2093	164	0.0191788	8134	Neighborhood_intra_bg	PREP
BrM	16S+ Neighborhood / 16S- Neighborhood	1.68407	0.0780613	Inf	1	11.2445	2.46405e-29	1.68407	0.190361	0.113036	2668	0.362637	2093	1625	0.0960167	8134	Neighborhood_intra_bg	PTPRF
BrM	16S+ Neighborhood / 16S- Neighborhood	1.64832	0.162319	Inf	1	5.07492	3.87658e-07	1.64832	0.043667	0.0264919	325	0.107023	2093	341	0.0362675	8134	Neighborhood_intra_bg	SCD
BrM	16S+ Neighborhood / 16S- Neighborhood	1.53477	0.430374	Inf	1	1.52766	0.126597	1.53477	0.00407518	0.00265524	26	0.0124224	2093	40	0.00467175	8134	Neighborhood_intra_bg	SLC18A2
BrM	16S+ Neighborhood / 16S- Neighborhood	1.6622	0.253959	Inf	1	3.32584	0.000881522	1.6622	0.0157596	0.00948118	125	0.050645	2093	108	0.0121711	8134	Neighborhood_intra_bg	SLC26A2
BrM	16S+ Neighborhood / 16S- Neighborhood	1.56704	0.12131	Inf	1	5.80243	6.53616e-09	1.56704	0.0686663	0.0438191	492	0.156235	2093	461	0.0494222	8134	Neighborhood_intra_bg	SREBF1
BrM	16S+ Neighborhood / 16S- Neighborhood	1.51371	0.3367	Inf	1	1.86377	0.0623546	1.51371	0.0122352	0.0080829	47	0.0215002	2093	75	0.00848291	8134	Neighborhood_intra_bg	SRR
BrM	16S+ Neighborhood / 16S- Neighborhood	1.59244	0.227841	Inf	1	3.25189	0.00114641	1.59244	0.0234693	0.0147379	118	0.0487339	2093	140	0.0164741	8134	Neighborhood_intra_bg	STAG1
BrM	16S+ Neighborhood / 16S- Neighborhood	1.517	0.239125	Inf	1	2.64372	0.00820001	1.517	0.0161456	0.0106432	95	0.0401338	2093	108	0.0131547	8134	Neighborhood_intra_bg	TAF11
BrM	16S+ Neighborhood / 16S- Neighborhood	1.54458	0.0537515	Inf	1	12.4929	8.16219e-36	1.54458	0.774947	0.50172	4379	0.559484	2093	4875	0.27342	8134	Neighborhood_intra_bg	TMSB10
BrM	16S+ Neighborhood / 16S- Neighborhood	1.53694	0.188268	Inf	1	3.50866	0.000450364	1.53694	0.0285547	0.0185789	141	0.0606785	2093	181	0.0211458	8134	Neighborhood_intra_bg	UBA5
BrM	16S+ Neighborhood / 16S- Neighborhood	1.55867	0.301647	Inf	1	2.29339	0.0218258	1.55867	0.00870639	0.00558577	68	0.0301003	2093	70	0.00811409	8134	Neighborhood_intra_bg	UBE2G1
Glioma	16Spos_tumor / 16Sneg_tumor	2.57189	0.963893	Inf	1	2.52053	0.0117179	2.57189	0.0297241	0.0115573	9	0.117647	68	193	0.0274432	6559	DE_tumor_bg	ANG
Glioma	16Spos_tumor / 16Sneg_tumor	2.19333	0.711444	Inf	1	2.4214	0.0154608	2.19333	0.0464759	0.0211896	12	0.161765	68	292	0.0413173	6559	DE_tumor_bg	BMP2
Glioma	16Spos_tumor / 16Sneg_tumor	3.67234	2.18884	Inf	1	2.18247	0.0290746	3.67234	0.00713727	0.00194352	3	0.0441176	68	46	0.00701326	6559	DE_tumor_bg	BMP8A
Glioma	16Spos_tumor / 16Sneg_tumor	2.52527	1.03238	Inf	1	2.26592	0.0234562	2.52527	0.0235146	0.0093117	7	0.0882353	68	160	0.0236317	6559	DE_tumor_bg	MMP3
Glioma	16Spos_tumor / 16Sneg_tumor	2.38821	1.03447	Inf	1	2.00976	0.0444563	2.38821	0.0221745	0.009285	6	0.0882353	68	144	0.0210398	6559	DE_tumor_bg	MMP9
Glioma	16Spos_tumor / 16Sneg_tumor	1.73412	0.450836	Inf	1	2.11746	0.0342212	1.73412	0.100975	0.0582287	19	0.220588	68	740	0.0977283	6559	DE_tumor_bg	PDGFRA
Glioma	16Spos_tumor / 16Sneg_tumor	2.35349	0.844879	Inf	1	2.38419	0.0171166	2.35349	0.0369716	0.0157092	10	0.117647	68	239	0.0339991	6559	DE_tumor_bg	PIGF
Glioma	16Spos_tumor / 16Sneg_tumor	2.47481	0.957605	Inf	1	2.34186	0.0191878	2.47481	0.0237283	0.00958794	7	0.102941	68	154	0.0230218	6559	DE_tumor_bg	IFNA4/10/17
Glioma	16Spos_tumor / 16Sneg_tumor	2.89695	1.55287	Inf	1	1.98431	0.0472216	2.89695	0.013066	0.00451026	5	0.0735294	68	95	0.0134167	6559	DE_tumor_bg	NFKBIZ
Glioma	16Spos_tumor / 16Sneg_tumor	2.86873	1.42599	Inf	1	2.12013	0.0339955	2.86873	0.0157419	0.00548742	5	0.0735294	68	102	0.0147888	6559	DE_tumor_bg	NLRC3
Glioma	16Spos_tumor / 16Sneg_tumor	2.50517	0.99413	Inf	1	2.31422	0.0206555	2.50517	0.0298306	0.0119076	9	0.0882353	68	194	0.0272907	6559	DE_tumor_bg	OASL
Glioma	16Spos_tumor / 16Sneg_tumor	2.5106	1.05572	Inf	1	2.18909	0.02859	2.5106	0.0231404	0.00921707	7	0.0735294	68	150	0.0219546	6559	DE_tumor_bg	FCN1
Glioma	16Spos_tumor / 16Sneg_tumor	2.87128	1.54398	Inf	1	1.96149	0.0498222	2.87128	0.0110268	0.00384039	4	0.0588235	68	76	0.0112822	6559	DE_tumor_bg	ANXA1
Glioma	16Spos_tumor / 16Sneg_tumor	2.36402	0.856887	Inf	1	2.37361	0.017615	2.36402	0.0355872	0.0150537	10	0.132353	68	223	0.0317122	6559	DE_tumor_bg	BTN3A1
Glioma	16Spos_tumor / 16Sneg_tumor	3.26115	1.75906	Inf	1	2.19148	0.0284172	3.26115	0.00951828	0.00291869	4	0.0588235	68	75	0.0111297	6559	DE_tumor_bg	CCL23
Glioma	16Spos_tumor / 16Sneg_tumor	3.49582	1.61365	Inf	1	2.7114	0.00669994	3.49582	0.012242	0.00350191	5	0.0735294	68	79	0.0120445	6559	DE_tumor_bg	CRP
Glioma	16Spos_tumor / 16Sneg_tumor	4.62035	2.54627	Inf	1	2.77713	0.00548417	4.62035	0.00599877	0.00129834	4	0.0588235	68	51	0.00762311	6559	DE_tumor_bg	IL17RE
Glioma	16Spos_tumor / 16Sneg_tumor	2.35888	0.98337	Inf	1	2.05859	0.0395333	2.35888	0.0217642	0.00922651	6	0.0882353	68	142	0.0214972	6559	DE_tumor_bg	SMO
Glioma	16Spos_tumor / 16Sneg_tumor	3.80025	1.65337	Inf	1	3.06862	0.00215048	3.80025	0.0172781	0.00454657	7	0.0735294	68	108	0.0160085	6559	DE_tumor_bg	TNFRSF18
Glioma	16Spos_tumor / 16Sneg_tumor	2.34254	0.935328	Inf	1	2.13193	0.0330128	2.34254	0.0299807	0.0127984	8	0.102941	68	195	0.0275957	6559	DE_tumor_bg	TRAF3
Glioma	16Spos_tumor / 16Sneg_tumor	2.13934	0.758318	Inf	1	2.14549	0.0319135	2.13934	0.0416247	0.0194568	10	0.132353	68	265	0.0378106	6559	DE_tumor_bg	BCL2L11
Glioma	16Spos_tumor / 16Sneg_tumor	2.31945	0.836057	Inf	1	2.33409	0.0195911	2.31945	0.0343902	0.0148269	9	0.117647	68	219	0.0318646	6559	DE_tumor_bg	BECN1
Glioma	16Spos_tumor / 16Sneg_tumor	3.14944	1.38462	Inf	1	2.60946	0.00906853	3.14944	0.0164261	0.00521557	6	0.0882353	68	106	0.0157036	6559	DE_tumor_bg	CHMP2B
Glioma	16Spos_tumor / 16Sneg_tumor	2.01653	0.688212	Inf	1	2.0551	0.0398693	2.01653	0.0429091	0.0212787	10	0.147059	68	277	0.0397927	6559	DE_tumor_bg	DDRGK1
Glioma	16Spos_tumor / 16Sneg_tumor	2.28672	0.780144	Inf	1	2.4244	0.0153336	2.28672	0.0495968	0.0216891	13	0.176471	68	321	0.0431468	6559	DE_tumor_bg	EIF2AK1
Glioma	16Spos_tumor / 16Sneg_tumor	3.13551	1.26713	Inf	1	2.82785	0.00468623	3.13551	0.0232068	0.00740127	9	0.132353	68	151	0.0208873	6559	DE_tumor_bg	HSF1
Glioma	16Spos_tumor / 16Sneg_tumor	2.92638	1.29355	Inf	1	2.42916	0.0151338	2.92638	0.0192854	0.0065902	7	0.102941	68	124	0.0176856	6559	DE_tumor_bg	PIK3C3
Glioma	16Spos_tumor / 16Sneg_tumor	2.26479	0.907522	Inf	1	2.04008	0.041342	2.26479	0.0255295	0.0112724	8	0.0882353	68	173	0.0248513	6559	DE_tumor_bg	PPIF
Glioma	16Spos_tumor / 16Sneg_tumor	2.67258	0.995536	Inf	1	2.63905	0.00831397	2.67258	0.0288668	0.0108011	9	0.102941	68	180	0.0262235	6559	DE_tumor_bg	RB1CC1
Glioma	16Spos_tumor / 16Sneg_tumor	2.74969	0.909433	Inf	1	3.05826	0.00222628	2.74969	0.0346398	0.0125977	11	0.161765	68	223	0.0321695	6559	DE_tumor_bg	TAX1BP1
Glioma	16Spos_tumor / 16Sneg_tumor	2.23285	0.842595	Inf	1	2.12867	0.0332816	2.23285	0.0396306	0.0177489	10	0.147059	68	250	0.0344565	6559	DE_tumor_bg	HDAC11
Glioma	16Spos_tumor / 16Sneg_tumor	2.99809	0.995889	Inf	1	3.30543	0.000948312	2.99809	0.0317461	0.0105888	11	0.147059	68	197	0.0286629	6559	DE_tumor_bg	KDM5A
Glioma	16Spos_tumor / 16Sneg_tumor	3.10239	1.20491	Inf	1	2.91511	0.00355568	3.10239	0.0195728	0.00630896	7	0.102941	68	126	0.0190578	6559	DE_tumor_bg	KDM5C
Glioma	16Spos_tumor / 16Sneg_tumor	2.77512	1.31818	Inf	1	2.14883	0.0316478	2.77512	0.0184291	0.00664084	6	0.0735294	68	121	0.0173807	6559	DE_tumor_bg	NSD3
Glioma	16Spos_tumor / 16Sneg_tumor	5.04721	2.22472	Inf	1	3.67264	0.000240057	5.04721	0.0125498	0.00248647	7	0.102941	68	82	0.0118921	6559	DE_tumor_bg	APOB
Glioma	16Spos_tumor / 16Sneg_tumor	2.63218	0.897826	Inf	1	2.83736	0.00454878	2.63218	0.0354386	0.0134636	11	0.102941	68	227	0.0330843	6559	DE_tumor_bg	ETFA
Glioma	16Spos_tumor / 16Sneg_tumor	2.69971	1.22529	Inf	1	2.18821	0.0286544	2.69971	0.0197646	0.00732104	6	0.0735294	68	127	0.0187529	6559	DE_tumor_bg	HADH
Glioma	16Spos_tumor / 16Sneg_tumor	1.80002	0.45893	Inf	1	2.30547	0.0211402	1.80002	0.10162	0.056455	22	0.25	68	665	0.0850739	6559	DE_tumor_bg	PLA2G10
Glioma	16Spos_tumor / 16Sneg_tumor	2.32478	0.939616	Inf	1	2.08727	0.0368633	2.32478	0.0296117	0.0127375	8	0.102941	68	192	0.0271383	6559	DE_tumor_bg	PLA2G6
Glioma	16Spos_tumor / 16Sneg_tumor	2.97631	1.35846	Inf	1	2.38963	0.0168656	2.97631	0.0158438	0.00532332	6	0.0735294	68	110	0.016161	6559	DE_tumor_bg	SRD5A2
Glioma	16Spos_tumor / 16Sneg_tumor	2.56912	0.950661	Inf	1	2.54995	0.010774	2.56912	0.0259982	0.0101195	8	0.117647	68	170	0.0248513	6559	DE_tumor_bg	PFKFB2
Glioma	16Spos_tumor / 16Sneg_tumor	2.91983	0.889001	Inf	1	3.51931	0.000432667	2.91983	0.0475085	0.016271	15	0.161765	68	307	0.0432993	6559	DE_tumor_bg	ABCB10
Glioma	16Spos_tumor / 16Sneg_tumor	4.27091	2.01182	Inf	1	3.0821	0.00205548	4.27091	0.0151039	0.00353645	7	0.0882353	68	98	0.0140265	6559	DE_tumor_bg	ABI3BP
Glioma	16Spos_tumor / 16Sneg_tumor	2.23907	0.83004	Inf	1	2.17438	0.0296765	2.23907	0.0341313	0.0152435	9	0.117647	68	222	0.0314072	6559	DE_tumor_bg	ADCY9
Glioma	16Spos_tumor / 16Sneg_tumor	2.08077	0.750841	Inf	1	2.0306	0.0422956	2.08077	0.0376236	0.0180816	10	0.117647	68	249	0.0347614	6559	DE_tumor_bg	ADNP2
Glioma	16Spos_tumor / 16Sneg_tumor	2.36699	0.744729	Inf	1	2.7385	0.0061721	2.36699	0.0504687	0.0213219	14	0.176471	68	327	0.0449764	6559	DE_tumor_bg	ADRA2B
Glioma	16Spos_tumor / 16Sneg_tumor	3.17483	1.65561	Inf	1	2.21534	0.0267369	3.17483	0.01085	0.00341751	4	0.0588235	68	70	0.0105199	6559	DE_tumor_bg	AGL
Glioma	16Spos_tumor / 16Sneg_tumor	2.39791	1.06831	Inf	1	1.9631	0.0496341	2.39791	0.022552	0.00940485	6	0.0735294	68	146	0.0213447	6559	DE_tumor_bg	AMPH
Glioma	16Spos_tumor / 16Sneg_tumor	2.5023	1.0533	Inf	1	2.179	0.0293313	2.5023	0.0239682	0.00957844	7	0.102941	68	155	0.0222595	6559	DE_tumor_bg	ANAPC7
Glioma	16Spos_tumor / 16Sneg_tumor	2.75696	1.16794	Inf	1	2.39389	0.016671	2.75696	0.0207791	0.00753697	7	0.102941	68	137	0.0196676	6559	DE_tumor_bg	ANK1
Glioma	16Spos_tumor / 16Sneg_tumor	2.41856	0.994164	Inf	1	2.14854	0.0316706	2.41856	0.0252348	0.0104338	7	0.102941	68	161	0.0233267	6559	DE_tumor_bg	ARG2
Glioma	16Spos_tumor / 16Sneg_tumor	3.87609	1.38681	Inf	1	3.7867	0.000152661	3.87609	0.0213912	0.00551877	10	0.117647	68	139	0.0204299	6559	DE_tumor_bg	ARL5B
Glioma	16Spos_tumor / 16Sneg_tumor	2.40073	0.876875	Inf	1	2.39771	0.0164981	2.40073	0.0404813	0.0168621	10	0.132353	68	271	0.038268	6559	DE_tumor_bg	BCHE
Glioma	16Spos_tumor / 16Sneg_tumor	1.67758	0.427151	Inf	1	2.03184	0.0421697	1.67758	0.109674	0.0653762	20	0.220588	68	728	0.094984	6559	DE_tumor_bg	BCR
Glioma	16Spos_tumor / 16Sneg_tumor	2.38637	1.00435	Inf	1	2.06661	0.0387712	2.38637	0.0287464	0.0120461	8	0.102941	68	185	0.026071	6559	DE_tumor_bg	CACNA1S
Glioma	16Spos_tumor / 16Sneg_tumor	3.134	1.21749	Inf	1	2.94047	0.00327718	3.134	0.029218	0.00932293	10	0.117647	68	189	0.0266809	6559	DE_tumor_bg	CACNB2
Glioma	16Spos_tumor / 16Sneg_tumor	3.77346	1.74518	Inf	1	2.87141	0.00408648	3.77346	0.0109353	0.00289796	5	0.0735294	68	73	0.0109773	6559	DE_tumor_bg	CAMK1
Glioma	16Spos_tumor / 16Sneg_tumor	3.44644	1.29856	Inf	1	3.28398	0.00102353	3.44644	0.019423	0.00563568	8	0.117647	68	127	0.0187529	6559	DE_tumor_bg	CARMIL1
Glioma	16Spos_tumor / 16Sneg_tumor	3.49236	1.81009	Inf	1	2.41285	0.0158284	3.49236	0.00921973	0.00263997	4	0.0588235	68	59	0.00899527	6559	DE_tumor_bg	CCDC122
Glioma	16Spos_tumor / 16Sneg_tumor	2.39453	0.818275	Inf	1	2.55523	0.0106119	2.39453	0.0299122	0.0124919	9	0.117647	68	198	0.0292728	6559	DE_tumor_bg	CDC27
Glioma	16Spos_tumor / 16Sneg_tumor	2.60496	0.91937	Inf	1	2.71276	0.00667249	2.60496	0.034583	0.0132758	11	0.147059	68	220	0.0307974	6559	DE_tumor_bg	CDH2
Glioma	16Spos_tumor / 16Sneg_tumor	2.3361	0.967068	Inf	1	2.04963	0.0404003	2.3361	0.0284972	0.0121986	8	0.102941	68	184	0.026071	6559	DE_tumor_bg	CEBPE
Glioma	16Spos_tumor / 16Sneg_tumor	3.01181	1.20747	Inf	1	2.75007	0.00595823	3.01181	0.027905	0.00926521	9	0.102941	68	180	0.0257661	6559	DE_tumor_bg	CEP135
Glioma	16Spos_tumor / 16Sneg_tumor	3.15015	1.45206	Inf	1	2.48932	0.0127987	3.15015	0.014704	0.00466773	6	0.0735294	68	95	0.0140265	6559	DE_tumor_bg	CEP192
Glioma	16Spos_tumor / 16Sneg_tumor	3.29891	1.24156	Inf	1	3.17144	0.00151684	3.29891	0.0266213	0.00806972	10	0.147059	68	171	0.0242415	6559	DE_tumor_bg	CEP63
Glioma	16Spos_tumor / 16Sneg_tumor	2.99096	1.25045	Inf	1	2.62058	0.0087781	2.99096	0.0204715	0.00684446	7	0.102941	68	135	0.0196676	6559	DE_tumor_bg	CLEC2D
Glioma	16Spos_tumor / 16Sneg_tumor	2.66782	1.04938	Inf	1	2.49463	0.0126087	2.66782	0.030032	0.0112571	9	0.117647	68	203	0.0286629	6559	DE_tumor_bg	COBL
Glioma	16Spos_tumor / 16Sneg_tumor	2.06646	0.733021	Inf	1	2.04622	0.040735	2.06646	0.03835	0.0185583	9	0.132353	68	249	0.0358286	6559	DE_tumor_bg	COPS6
Glioma	16Spos_tumor / 16Sneg_tumor	2.28222	0.86843	Inf	1	2.16847	0.0301231	2.28222	0.0333404	0.0146088	9	0.102941	68	215	0.0306449	6559	DE_tumor_bg	CRTC3
Glioma	16Spos_tumor / 16Sneg_tumor	2.25662	0.829253	Inf	1	2.21475	0.0267774	2.25662	0.0365396	0.0161922	10	0.132353	68	238	0.0330843	6559	DE_tumor_bg	CSK
Glioma	16Spos_tumor / 16Sneg_tumor	2.49611	1.06193	Inf	1	2.15012	0.0315457	2.49611	0.0210746	0.008443	6	0.0882353	68	136	0.0202775	6559	DE_tumor_bg	DCP2
Glioma	16Spos_tumor / 16Sneg_tumor	2.4041	1.00936	Inf	1	2.08925	0.0366851	2.4041	0.0259005	0.0107735	7	0.0882353	68	165	0.0242415	6559	DE_tumor_bg	DDX23
Glioma	16Spos_tumor / 16Sneg_tumor	2.51012	0.758817	Inf	1	3.0444	0.00233142	2.51012	0.0505069	0.0201213	15	0.161765	68	314	0.0442141	6559	DE_tumor_bg	DDX41
Glioma	16Spos_tumor / 16Sneg_tumor	2.42033	0.948754	Inf	1	2.25488	0.0241406	2.42033	0.024722	0.0102143	7	0.0882353	68	160	0.0237841	6559	DE_tumor_bg	DOCK1
Glioma	16Spos_tumor / 16Sneg_tumor	2.89019	1.52705	Inf	1	2.00871	0.0445676	2.89019	0.0111533	0.00385903	4	0.0441176	68	73	0.0109773	6559	DE_tumor_bg	DSC3
Glioma	16Spos_tumor / 16Sneg_tumor	3.28385	1.65643	Inf	1	2.3572	0.0184132	3.28385	0.012703	0.00386833	5	0.0735294	68	81	0.0118921	6559	DE_tumor_bg	EDEM3
Glioma	16Spos_tumor / 16Sneg_tumor	2.43873	0.856556	Inf	1	2.53815	0.0111441	2.43873	0.0310397	0.0127278	9	0.132353	68	197	0.0288154	6559	DE_tumor_bg	EIF4E
Glioma	16Spos_tumor / 16Sneg_tumor	2.69743	0.86731	Inf	1	3.08617	0.00202755	2.69743	0.0413619	0.0153338	13	0.161765	68	267	0.0373533	6559	DE_tumor_bg	EPS15L1
Glioma	16Spos_tumor / 16Sneg_tumor	2.30167	0.939517	Inf	1	2.04228	0.0411236	2.30167	0.0255728	0.0111105	7	0.102941	68	165	0.024089	6559	DE_tumor_bg	EXOG
Glioma	16Spos_tumor / 16Sneg_tumor	2.36315	0.979559	Inf	1	2.07472	0.0380129	2.36315	0.0325348	0.0137675	9	0.0882353	68	210	0.0291203	6559	DE_tumor_bg	FAM177A1
Glioma	16Spos_tumor / 16Sneg_tumor	3.02382	1.24147	Inf	1	2.69513	0.00703621	3.02382	0.0188805	0.00624393	7	0.102941	68	118	0.0173807	6559	DE_tumor_bg	FBXL13
Glioma	16Spos_tumor / 16Sneg_tumor	2.87361	1.50605	Inf	1	2.01408	0.0440012	2.87361	0.0162838	0.00566666	5	0.0441176	68	105	0.0153987	6559	DE_tumor_bg	FBXO6
Glioma	16Spos_tumor / 16Sneg_tumor	2.75639	0.952096	Inf	1	2.93539	0.00333133	2.75639	0.0283614	0.0102893	9	0.117647	68	183	0.0271383	6559	DE_tumor_bg	FGF23
Glioma	16Spos_tumor / 16Sneg_tumor	2.69233	0.951178	Inf	1	2.80337	0.00505724	2.69233	0.035024	0.0130088	11	0.117647	68	225	0.0321695	6559	DE_tumor_bg	FLNA
Glioma	16Spos_tumor / 16Sneg_tumor	2.59301	1.08714	Inf	1	2.27263	0.0230487	2.59301	0.0246166	0.00949344	7	0.0882353	68	160	0.0233267	6559	DE_tumor_bg	GABRA2
Glioma	16Spos_tumor / 16Sneg_tumor	2.29175	0.902343	Inf	1	2.10627	0.0351805	2.29175	0.0349611	0.0152552	10	0.147059	68	250	0.0333892	6559	DE_tumor_bg	GALR1
Glioma	16Spos_tumor / 16Sneg_tumor	3.05792	1.28684	Inf	1	2.65607	0.00790561	3.05792	0.0166909	0.00545823	6	0.0882353	68	108	0.016161	6559	DE_tumor_bg	GAN
Glioma	16Spos_tumor / 16Sneg_tumor	3.26766	1.37479	Inf	1	2.81436	0.0048874	3.26766	0.0179108	0.00548122	7	0.0882353	68	118	0.0172282	6559	DE_tumor_bg	GAPVD1
Glioma	16Spos_tumor / 16Sneg_tumor	2.53591	0.949188	Inf	1	2.48612	0.0129144	2.53591	0.0285093	0.0112422	9	0.132353	68	194	0.0277481	6559	DE_tumor_bg	GDF6
Glioma	16Spos_tumor / 16Sneg_tumor	3.73962	1.94591	Inf	1	2.53481	0.0112509	3.73962	0.0114479	0.00306125	5	0.0588235	68	74	0.0109773	6559	DE_tumor_bg	GPAT3
Glioma	16Spos_tumor / 16Sneg_tumor	2.13457	0.748297	Inf	1	2.16301	0.0305402	2.13457	0.0400368	0.0187563	10	0.132353	68	260	0.0368959	6559	DE_tumor_bg	GPER1
Glioma	16Spos_tumor / 16Sneg_tumor	2.37945	0.953706	Inf	1	2.16279	0.0305574	2.37945	0.0255302	0.0107295	7	0.0882353	68	167	0.0246989	6559	DE_tumor_bg	GPHN
Glioma	16Spos_tumor / 16Sneg_tumor	2.44165	1.06779	Inf	1	2.04123	0.0412283	2.44165	0.0250777	0.0102708	7	0.0735294	68	161	0.0233267	6559	DE_tumor_bg	GSKIP
Glioma	16Spos_tumor / 16Sneg_tumor	2.74922	1.40902	Inf	1	1.97323	0.048469	2.74922	0.012565	0.00457037	4	0.0588235	68	81	0.0123494	6559	DE_tumor_bg	HHAT
Glioma	16Spos_tumor / 16Sneg_tumor	3.48582	1.29845	Inf	1	3.35228	0.000801491	3.48582	0.0196709	0.00564311	8	0.117647	68	127	0.0189053	6559	DE_tumor_bg	HVCN1
Glioma	16Spos_tumor / 16Sneg_tumor	3.03205	1.61577	Inf	1	2.08153	0.0373854	3.03205	0.0111502	0.00367743	4	0.0588235	68	75	0.0111297	6559	DE_tumor_bg	IAPP
Glioma	16Spos_tumor / 16Sneg_tumor	2.62268	1.01582	Inf	1	2.48941	0.0127956	2.62268	0.0284064	0.0108311	9	0.0882353	68	185	0.0262235	6559	DE_tumor_bg	IGLC1/2
Glioma	16Spos_tumor / 16Sneg_tumor	2.68532	1.03924	Inf	1	2.5524	0.0106983	2.68532	0.0227232	0.00846199	7	0.102941	68	147	0.022107	6559	DE_tumor_bg	IGLV7-43
Glioma	16Spos_tumor / 16Sneg_tumor	4.82878	3.24319	Inf	1	2.34441	0.0190574	4.82878	0.00436191	0.000903315	3	0.0294118	68	31	0.00472633	6559	DE_tumor_bg	IL21
Glioma	16Spos_tumor / 16Sneg_tumor	3.00835	1.17843	Inf	1	2.81168	0.00492832	3.00835	0.0284874	0.00946943	11	0.102941	68	185	0.0254612	6559	DE_tumor_bg	ITGA3
Glioma	16Spos_tumor / 16Sneg_tumor	2.42827	0.799136	Inf	1	2.69579	0.0070222	2.42827	0.0413748	0.0170388	12	0.132353	68	269	0.0381156	6559	DE_tumor_bg	ITGA8
Glioma	16Spos_tumor / 16Sneg_tumor	2.67845	0.920413	Inf	1	2.8671	0.00414249	2.67845	0.0291132	0.0108694	9	0.117647	68	182	0.0272907	6559	DE_tumor_bg	KLHL42
Glioma	16Spos_tumor / 16Sneg_tumor	3.11234	1.65828	Inf	1	2.13092	0.0330957	3.11234	0.0137616	0.00442163	5	0.0735294	68	90	0.0128068	6559	DE_tumor_bg	KLK3
Glioma	16Spos_tumor / 16Sneg_tumor	2.19886	0.839414	Inf	1	2.06403	0.0390153	2.19886	0.0324402	0.0147532	8	0.102941	68	210	0.0304925	6559	DE_tumor_bg	LANCL2
Glioma	16Spos_tumor / 16Sneg_tumor	2.37556	1.04769	Inf	1	1.96185	0.0497802	2.37556	0.0223707	0.00941705	6	0.0882353	68	148	0.0216496	6559	DE_tumor_bg	LGI2
Glioma	16Spos_tumor / 16Sneg_tumor	2.5557	1.10056	Inf	1	2.17896	0.0293346	2.5557	0.0204309	0.00799424	6	0.0882353	68	138	0.0202775	6559	DE_tumor_bg	LRRC3B
Glioma	16Spos_tumor / 16Sneg_tumor	2.18054	0.811668	Inf	1	2.09432	0.0362318	2.18054	0.0350896	0.0160921	9	0.102941	68	222	0.0318646	6559	DE_tumor_bg	LRRN3
Glioma	16Spos_tumor / 16Sneg_tumor	2.66805	1.15762	Inf	1	2.26177	0.0237116	2.66805	0.0284239	0.0106535	8	0.102941	68	182	0.0254612	6559	DE_tumor_bg	LTBP1
Glioma	16Spos_tumor / 16Sneg_tumor	2.24062	0.836861	Inf	1	2.16001	0.030772	2.24062	0.0298717	0.0133319	8	0.0882353	68	196	0.0288154	6559	DE_tumor_bg	LY6D
Glioma	16Spos_tumor / 16Sneg_tumor	2.04878	0.596253	Inf	1	2.4645	0.0137203	2.04878	0.066417	0.0324179	17	0.147059	68	430	0.058698	6559	DE_tumor_bg	MAPK10
Glioma	16Spos_tumor / 16Sneg_tumor	3.02295	0.879128	Inf	1	3.80387	0.000142453	3.02295	0.0567256	0.018765	19	0.235294	68	362	0.048483	6559	DE_tumor_bg	MAPK12
Glioma	16Spos_tumor / 16Sneg_tumor	1.91035	0.569581	Inf	1	2.17096	0.029934	1.91035	0.0652544	0.0341584	14	0.176471	68	415	0.0577832	6559	DE_tumor_bg	MAPT
Glioma	16Spos_tumor / 16Sneg_tumor	2.64492	0.84671	Inf	1	3.0383	0.00237913	2.64492	0.0466727	0.0176462	14	0.176471	68	301	0.0416222	6559	DE_tumor_bg	MPV17
Glioma	16Spos_tumor / 16Sneg_tumor	2.2543	0.861011	Inf	1	2.12817	0.0333232	2.2543	0.0388769	0.0172457	11	0.102941	68	253	0.0341515	6559	DE_tumor_bg	MTMR12
Glioma	16Spos_tumor / 16Sneg_tumor	2.44506	0.843647	Inf	1	2.59119	0.00956434	2.44506	0.0348184	0.0142403	10	0.132353	68	227	0.0326269	6559	DE_tumor_bg	MVP
Glioma	16Spos_tumor / 16Sneg_tumor	2.52134	0.976212	Inf	1	2.38853	0.016916	2.52134	0.0320777	0.0127225	9	0.102941	68	208	0.0295777	6559	DE_tumor_bg	NBN
Glioma	16Spos_tumor / 16Sneg_tumor	2.19588	0.835276	Inf	1	2.06788	0.0386515	2.19588	0.0371607	0.0169229	9	0.132353	68	235	0.0330843	6559	DE_tumor_bg	NDUFV1
Glioma	16Spos_tumor / 16Sneg_tumor	3.55244	1.14789	Inf	1	3.92302	8.74451e-05	3.55244	0.0306655	0.00863222	13	0.161765	68	194	0.0280531	6559	DE_tumor_bg	NDUFV2
Glioma	16Spos_tumor / 16Sneg_tumor	2.5991	0.980288	Inf	1	2.53249	0.0113257	2.5991	0.0270391	0.0104033	8	0.0882353	68	175	0.0259186	6559	DE_tumor_bg	NFYC
Glioma	16Spos_tumor / 16Sneg_tumor	2.32518	0.968946	Inf	1	2.02487	0.0428811	2.32518	0.0223033	0.00959207	6	0.0882353	68	144	0.0216496	6559	DE_tumor_bg	OGT
Glioma	16Spos_tumor / 16Sneg_tumor	3.79915	1.81989	Inf	1	2.78645	0.00532893	3.79915	0.0109012	0.00286938	5	0.0441176	68	71	0.0108248	6559	DE_tumor_bg	P2RY10
Glioma	16Spos_tumor / 16Sneg_tumor	2.33176	0.848883	Inf	1	2.32556	0.0200421	2.33176	0.0371988	0.0159531	10	0.132353	68	241	0.0338466	6559	DE_tumor_bg	PDAP1
Glioma	16Spos_tumor / 16Sneg_tumor	2.09935	0.636964	Inf	1	2.44431	0.0145131	2.09935	0.0535098	0.0254888	13	0.176471	68	347	0.0489404	6559	DE_tumor_bg	PDPK1
Glioma	16Spos_tumor / 16Sneg_tumor	1.68323	0.445611	Inf	1	1.96692	0.0491927	1.68323	0.0808999	0.0480623	17	0.205882	68	548	0.074859	6559	DE_tumor_bg	PEBP1
Glioma	16Spos_tumor / 16Sneg_tumor	3.47339	1.90099	Inf	1	2.27503	0.022904	3.47339	0.0105495	0.00303724	4	0.0588235	68	68	0.0100625	6559	DE_tumor_bg	PIK3R5
Glioma	16Spos_tumor / 16Sneg_tumor	3.06945	1.50198	Inf	1	2.2919	0.0219115	3.06945	0.0144545	0.00470913	5	0.0735294	68	93	0.0137216	6559	DE_tumor_bg	POLR2B
Glioma	16Spos_tumor / 16Sneg_tumor	2.77479	1.33346	Inf	1	2.12371	0.0336945	2.77479	0.015777	0.00568584	5	0.0735294	68	102	0.0150938	6559	DE_tumor_bg	PRC1
Glioma	16Spos_tumor / 16Sneg_tumor	3.18489	1.36689	Inf	1	2.69914	0.00695192	3.18489	0.0189471	0.00594906	7	0.102941	68	122	0.0176856	6559	DE_tumor_bg	PRKAA1
Glioma	16Spos_tumor / 16Sneg_tumor	2.41345	0.963419	Inf	1	2.20712	0.0273059	2.41345	0.0252399	0.010458	7	0.102941	68	163	0.0239366	6559	DE_tumor_bg	PRKACG
Glioma	16Spos_tumor / 16Sneg_tumor	2.72372	1.30332	Inf	1	2.09402	0.0362582	2.72372	0.020485	0.00752097	6	0.0882353	68	134	0.0189053	6559	DE_tumor_bg	PRKCI
Glioma	16Spos_tumor / 16Sneg_tumor	2.83202	1.45636	Inf	1	2.02431	0.0429387	2.83202	0.0123596	0.00436423	4	0.0588235	68	80	0.0120445	6559	DE_tumor_bg	PRSS16
Glioma	16Spos_tumor / 16Sneg_tumor	2.74896	1.27477	Inf	1	2.18063	0.0292107	2.74896	0.0175469	0.00638309	6	0.0735294	68	112	0.0163135	6559	DE_tumor_bg	PSMA8
Glioma	16Spos_tumor / 16Sneg_tumor	2.63872	1.27038	Inf	1	2.01541	0.0438618	2.63872	0.0165572	0.0062747	5	0.0735294	68	107	0.0157036	6559	DE_tumor_bg	PYY
Glioma	16Spos_tumor / 16Sneg_tumor	3.53148	1.39929	Inf	1	3.18428	0.00145116	3.53148	0.0172487	0.00488427	7	0.102941	68	111	0.0164659	6559	DE_tumor_bg	RBL1
Glioma	16Spos_tumor / 16Sneg_tumor	2.51804	1.1271	Inf	1	2.06312	0.0391009	2.51804	0.022667	0.00900186	7	0.0735294	68	141	0.020125	6559	DE_tumor_bg	RBM14
Glioma	16Spos_tumor / 16Sneg_tumor	2.12767	0.733897	Inf	1	2.18893	0.0286017	2.12767	0.0367733	0.0172834	9	0.117647	68	239	0.0349139	6559	DE_tumor_bg	RBM8A
Glioma	16Spos_tumor / 16Sneg_tumor	2.38473	0.972574	Inf	1	2.13097	0.0330913	2.38473	0.0284045	0.011911	8	0.0735294	68	185	0.0265284	6559	DE_tumor_bg	RBP4
Glioma	16Spos_tumor / 16Sneg_tumor	2.87789	1.35641	Inf	1	2.24274	0.0249133	2.87789	0.01523	0.00529209	5	0.0735294	68	98	0.0146364	6559	DE_tumor_bg	RELN
Glioma	16Spos_tumor / 16Sneg_tumor	2.80674	0.997278	Inf	1	2.90452	0.00367816	2.80674	0.0295474	0.0105273	10	0.117647	68	186	0.0268334	6559	DE_tumor_bg	RFX1
Glioma	16Spos_tumor / 16Sneg_tumor	2.08235	0.691157	Inf	1	2.20991	0.0271113	2.08235	0.0422034	0.0202672	10	0.147059	68	266	0.0387254	6559	DE_tumor_bg	RGS12
Glioma	16Spos_tumor / 16Sneg_tumor	2.59236	1.05735	Inf	1	2.33546	0.0195197	2.59236	0.0238004	0.00918099	7	0.0882353	68	152	0.0225644	6559	DE_tumor_bg	RNF144A
Glioma	16Spos_tumor / 16Sneg_tumor	2.50686	1.00099	Inf	1	2.30161	0.021357	2.50686	0.0284665	0.0113554	8	0.102941	68	187	0.0271383	6559	DE_tumor_bg	SATB1
Glioma	16Spos_tumor / 16Sneg_tumor	2.50492	1.01233	Inf	1	2.27215	0.0230774	2.50492	0.0249314	0.00995296	7	0.0882353	68	159	0.0234792	6559	DE_tumor_bg	SEC24B
Glioma	16Spos_tumor / 16Sneg_tumor	2.23754	0.671208	Inf	1	2.6848	0.00725724	2.23754	0.0447063	0.0199801	14	0.132353	68	294	0.0416222	6559	DE_tumor_bg	SEMA5A
Glioma	16Spos_tumor / 16Sneg_tumor	2.38174	1.02323	Inf	1	2.02002	0.0433812	2.38174	0.0215693	0.00905608	6	0.0882353	68	141	0.0208873	6559	DE_tumor_bg	SENP2
Glioma	16Spos_tumor / 16Sneg_tumor	3.10033	1.46013	Inf	1	2.40256	0.0162808	3.10033	0.0170534	0.00550053	6	0.0588235	68	110	0.016161	6559	DE_tumor_bg	SF3A3
Glioma	16Spos_tumor / 16Sneg_tumor	2.39754	1.03954	Inf	1	2.01677	0.0437195	2.39754	0.0248786	0.0103767	7	0.0882353	68	160	0.0230218	6559	DE_tumor_bg	SLC25A12
Glioma	16Spos_tumor / 16Sneg_tumor	2.6486	1.23012	Inf	1	2.0972	0.0359755	2.6486	0.0216166	0.0081615	6	0.0735294	68	140	0.0202775	6559	DE_tumor_bg	SLC39A8
Glioma	16Spos_tumor / 16Sneg_tumor	2.50648	1.12827	Inf	1	2.04131	0.0412201	2.50648	0.0199123	0.00794431	6	0.0882353	68	126	0.0182955	6559	DE_tumor_bg	SMAD7
Glioma	16Spos_tumor / 16Sneg_tumor	2.37697	0.974791	Inf	1	2.11127	0.0347493	2.37697	0.0289226	0.0121678	8	0.117647	68	186	0.0262235	6559	DE_tumor_bg	SMTNL2
Glioma	16Spos_tumor / 16Sneg_tumor	2.52212	1.11651	Inf	1	2.08974	0.0366411	2.52212	0.0211349	0.00837981	6	0.0735294	68	137	0.020125	6559	DE_tumor_bg	SNF8
Glioma	16Spos_tumor / 16Sneg_tumor	2.35671	0.897206	Inf	1	2.25181	0.0243345	2.35671	0.0317348	0.0134657	10	0.117647	68	211	0.0291203	6559	DE_tumor_bg	SOCS6
Glioma	16Spos_tumor / 16Sneg_tumor	2.0239	0.662548	Inf	1	2.15367	0.0312661	2.0239	0.0522216	0.0258024	12	0.161765	68	339	0.0468059	6559	DE_tumor_bg	SPAG9
Glioma	16Spos_tumor / 16Sneg_tumor	1.84706	0.563497	Inf	1	2.01128	0.0442957	1.84706	0.0687526	0.0372227	14	0.161765	68	502	0.0681506	6559	DE_tumor_bg	SPOCK1
Glioma	16Spos_tumor / 16Sneg_tumor	2.40469	0.818517	Inf	1	2.57775	0.00994457	2.40469	0.0407451	0.016944	11	0.132353	68	263	0.0370483	6559	DE_tumor_bg	SPPL2B
Glioma	16Spos_tumor / 16Sneg_tumor	1.99695	0.668234	Inf	1	2.06683	0.0387499	1.99695	0.0500654	0.025071	11	0.132353	68	317	0.0446714	6559	DE_tumor_bg	SREBF1
Glioma	16Spos_tumor / 16Sneg_tumor	2.21218	0.85634	Inf	1	2.05109	0.0402581	2.21218	0.0301058	0.0136091	8	0.117647	68	195	0.0280531	6559	DE_tumor_bg	STAM
Glioma	16Spos_tumor / 16Sneg_tumor	1.91104	0.569343	Inf	1	2.17386	0.0297153	1.91104	0.0596047	0.0311897	13	0.147059	68	383	0.054734	6559	DE_tumor_bg	STT3A
Glioma	16Spos_tumor / 16Sneg_tumor	2.83245	1.35749	Inf	1	2.17239	0.0298265	2.83245	0.025129	0.00887183	8	0.0735294	68	162	0.0219546	6559	DE_tumor_bg	SUMO1
Glioma	16Spos_tumor / 16Sneg_tumor	2.09818	0.736365	Inf	1	2.11159	0.0347218	2.09818	0.0464677	0.0221467	11	0.147059	68	295	0.0407074	6559	DE_tumor_bg	SURF4
Glioma	16Spos_tumor / 16Sneg_tumor	3.24655	1.18571	Inf	1	3.22433	0.00126267	3.24655	0.0280321	0.00863442	11	0.132353	68	175	0.0251563	6559	DE_tumor_bg	SYT14
Glioma	16Spos_tumor / 16Sneg_tumor	2.41065	1.02822	Inf	1	2.0629	0.039122	2.41065	0.0251936	0.010451	7	0.0882353	68	160	0.0230218	6559	DE_tumor_bg	TBC1D8
Glioma	16Spos_tumor / 16Sneg_tumor	3.87164	2.36202	Inf	1	2.21885	0.0264972	3.87164	0.00366413	0.000946403	4	0.0441176	68	52	0.00762311	6559	DE_tumor_bg	TMSB4Y
Glioma	16Spos_tumor / 16Sneg_tumor	3.18711	1.54813	Inf	1	2.38625	0.0170213	3.18711	0.0131795	0.00413524	5	0.0735294	68	85	0.0125019	6559	DE_tumor_bg	TNFSF11
Glioma	16Spos_tumor / 16Sneg_tumor	2.15485	0.770485	Inf	1	2.14711	0.0317844	2.15485	0.0470886	0.0218524	11	0.132353	68	305	0.0417747	6559	DE_tumor_bg	TPCN2
Glioma	16Spos_tumor / 16Sneg_tumor	2.60853	0.915503	Inf	1	2.73186	0.00629779	2.60853	0.0342755	0.0131398	10	0.117647	68	221	0.0318646	6559	DE_tumor_bg	TRIP6
Glioma	16Spos_tumor / 16Sneg_tumor	3.02287	0.986347	Inf	1	3.39021	0.000698387	3.02287	0.0284202	0.00940173	10	0.132353	68	184	0.0272907	6559	DE_tumor_bg	TRPV1
Glioma	16Spos_tumor / 16Sneg_tumor	2.82016	1.04875	Inf	1	2.78799	0.00530354	2.82016	0.0312379	0.0110767	10	0.132353	68	203	0.0285104	6559	DE_tumor_bg	TSPO2
Glioma	16Spos_tumor / 16Sneg_tumor	2.15551	0.790686	Inf	1	2.09374	0.0362833	2.15551	0.0367998	0.0170725	9	0.132353	68	237	0.0341515	6559	DE_tumor_bg	TUBA1C
Glioma	16Spos_tumor / 16Sneg_tumor	3.42372	1.10618	Inf	1	3.80923	0.000139403	3.42372	0.0307312	0.00897596	12	0.161765	68	198	0.0286629	6559	DE_tumor_bg	UBAP1
Glioma	16Spos_tumor / 16Sneg_tumor	2.20134	0.843426	Inf	1	2.05946	0.0394499	2.20134	0.0334695	0.0152041	9	0.117647	68	210	0.0295777	6559	DE_tumor_bg	UBE2O
Glioma	16Spos_tumor / 16Sneg_tumor	2.99963	1.44141	Inf	1	2.286	0.0222542	2.99963	0.0151595	0.0050538	6	0.0735294	68	101	0.0144839	6559	DE_tumor_bg	UNC5D
Glioma	16Spos_tumor / 16Sneg_tumor	2.60621	1.17252	Inf	1	2.12916	0.0332407	2.60621	0.0192361	0.00738087	7	0.0588235	68	127	0.0186004	6559	DE_tumor_bg	VIP
Glioma	16Spos_tumor / 16Sneg_tumor	2.01918	0.667286	Inf	1	2.12631	0.0334773	2.01918	0.0573742	0.0284146	12	0.147059	68	383	0.0530569	6559	DE_tumor_bg	VIPR2
Glioma	16Spos_tumor / 16Sneg_tumor	2.35469	0.952602	Inf	1	2.11692	0.0342662	2.35469	0.0236166	0.0100296	7	0.102941	68	161	0.0234792	6559	DE_tumor_bg	VPS35
Glioma	16Spos_tumor / 16Sneg_tumor	3.31327	1.344	Inf	1	2.95317	0.00314525	3.31327	0.0179129	0.00540642	7	0.0882353	68	115	0.0172282	6559	DE_tumor_bg	VTA1
Glioma	16Spos_tumor / 16Sneg_tumor	3.92678	1.36505	Inf	1	3.93474	8.32866e-05	3.92678	0.0203221	0.00517524	9	0.132353	68	130	0.0193627	6559	DE_tumor_bg	ZAP70
Glioma	16Spos_tumor / 16Sneg_tumor	2.02923	0.655005	Inf	1	2.19235	0.0283545	2.02923	0.0428623	0.0211225	10	0.147059	68	277	0.0407074	6559	DE_tumor_bg	ZFYVE27
Glioma	16Spos_tumor / 16Sneg_tumor	3.48521	1.49608	Inf	1	2.90853	0.00363131	3.48521	0.0146793	0.00421187	6	0.0735294	68	95	0.0143315	6559	DE_tumor_bg	ZNF622
Glioma	16Spos_tumor / 16Sneg_tumor	3.93796	1.99416	Inf	1	2.70671	0.00679534	3.93796	0.0161614	0.00410401	7	0.0735294	68	101	0.0143315	6559	DE_tumor_bg	ZNF804A
Glioma	16Spos_tumor / 16Sneg_tumor	3.59414	2.29823	Inf	1	2.00066	0.0454286	3.59414	0.0114686	0.00319092	4	0.0588235	68	74	0.0105199	6559	DE_tumor_bg	ZNRF2
Glioma	16Spos_tumor / 16Sneg_tumor	2.2075	0.822728	Inf	1	2.12467	0.033614	2.2075	0.0442815	0.0200596	11	0.117647	68	288	0.0388779	6559	DE_tumor_bg	ZP3
Glioma	16S+ Neighborhood / 16S- Neighborhood	4.50434	3.43524	Inf	1	1.97343	0.0484464	4.50434	0.011799	0.00261947	18	0.0218878	731	2	0.00406504	492	neighborhood_intra_label	AMOT
Glioma	16S+ Neighborhood / 16S- Neighborhood	2.16948	0.782394	Inf	1	2.14755	0.0317493	2.16948	0.0392033	0.0180704	46	0.0574555	731	10	0.0162602	492	neighborhood_intra_label	PDGFRB
Glioma	16S+ Neighborhood / 16S- Neighborhood	3.82099	2.41303	Inf	1	2.12267	0.0337811	3.82099	0.0166784	0.00436494	23	0.0287278	731	3	0.00609756	492	neighborhood_intra_label	ATG3
Glioma	16S+ Neighborhood / 16S- Neighborhood	2.23676	0.90142	Inf	1	1.99758	0.045762	2.23676	0.031779	0.0142076	37	0.0465116	731	8	0.0162602	492	neighborhood_intra_label	BAG1
Glioma	16S+ Neighborhood / 16S- Neighborhood	2.87059	1.14919	Inf	1	2.63411	0.00843593	2.87059	0.0388429	0.0135313	47	0.0519836	731	9	0.0162602	492	neighborhood_intra_label	HSPB6
Glioma	16S+ Neighborhood / 16S- Neighborhood	3.82062	2.06064	Inf	1	2.48525	0.0129462	3.82062	0.0208369	0.00545381	31	0.0396717	731	4	0.00813008	492	neighborhood_intra_label	IER5
Glioma	16S+ Neighborhood / 16S- Neighborhood	2.40614	1.00026	Inf	1	2.11211	0.034677	2.40614	0.0270744	0.0112522	34	0.0437756	731	7	0.0142276	492	neighborhood_intra_label	KLHL20
Glioma	16S+ Neighborhood / 16S- Neighborhood	5.22396	3.9734	Inf	1	2.17359	0.0297359	5.22396	0.00158763	0.000303914	20	0.0246238	731	2	0.00406504	492	neighborhood_intra_label	PMAIP1
Glioma	16S+ Neighborhood / 16S- Neighborhood	7.71967	7.98547	Inf	1	1.97574	0.0481837	7.71967	0.00810178	0.0010495	15	0.0205198	731	1	0.00203252	492	neighborhood_intra_label	CCL14
Glioma	16S+ Neighborhood / 16S- Neighborhood	3.03749	1.65475	Inf	1	2.03944	0.0414065	3.03749	0.0189	0.00622225	26	0.0328317	731	4	0.00813008	492	neighborhood_intra_label	CSF2RB
Glioma	16S+ Neighborhood / 16S- Neighborhood	2.09757	0.769668	Inf	1	2.01883	0.0435044	2.09757	0.0366933	0.0174933	40	0.0492476	731	10	0.0203252	492	neighborhood_intra_label	CTLA4
Glioma	16S+ Neighborhood / 16S- Neighborhood	2.96488	1.60953	Inf	1	2.00203	0.045281	2.96488	0.019384	0.00653788	26	0.0355677	731	4	0.00813008	492	neighborhood_intra_label	CXCR6
Glioma	16S+ Neighborhood / 16S- Neighborhood	3.90216	2.43495	Inf	1	2.18194	0.0291141	3.90216	0.0155054	0.00397353	22	0.0287278	731	3	0.00609756	492	neighborhood_intra_label	FCN1
Glioma	16S+ Neighborhood / 16S- Neighborhood	3.40377	1.83018	Inf	1	2.27804	0.0227242	3.40377	0.0203439	0.00597686	27	0.0355677	731	4	0.00813008	492	neighborhood_intra_label	IL9
Glioma	16S+ Neighborhood / 16S- Neighborhood	5.56505	4.13877	Inf	1	2.30804	0.0209969	5.56505	0.0113121	0.0020327	21	0.0287278	731	2	0.00406504	492	neighborhood_intra_label	NCR3
Glioma	16S+ Neighborhood / 16S- Neighborhood	5.86161	4.41773	Inf	1	2.34641	0.0189552	5.86161	0.0139201	0.0023748	23	0.0287278	731	2	0.00406504	492	neighborhood_intra_label	NFKB2
Glioma	16S+ Neighborhood / 16S- Neighborhood	3.94054	2.46105	Inf	1	2.1957	0.0281131	3.94054	0.0169391	0.00429868	24	0.0314637	731	3	0.00609756	492	neighborhood_intra_label	RIGI
Glioma	16S+ Neighborhood / 16S- Neighborhood	3.18264	1.72668	Inf	1	2.13391	0.0328501	3.18264	0.019413	0.00609965	25	0.0328317	731	4	0.00813008	492	neighborhood_intra_label	SLAMF7
Glioma	16S+ Neighborhood / 16S- Neighborhood	3.5608	2.24121	Inf	1	2.01773	0.043619	3.5608	0.0152754	0.00428988	21	0.0259918	731	3	0.00609756	492	neighborhood_intra_label	TNIP1
Glioma	16S+ Neighborhood / 16S- Neighborhood	2.37409	0.989474	Inf	1	2.07451	0.038032	2.37409	0.0286463	0.0120662	33	0.0437756	731	7	0.0142276	492	neighborhood_intra_label	ACAA1
Glioma	16S+ Neighborhood / 16S- Neighborhood	2.13613	0.762505	Inf	1	2.12629	0.0334792	2.13613	0.036249	0.0169695	43	0.0574555	731	10	0.0203252	492	neighborhood_intra_label	CPT1A
Glioma	16S+ Neighborhood / 16S- Neighborhood	4.01073	2.51848	Inf	1	2.21197	0.0269687	4.01073	0.0174627	0.00435398	28	0.0341997	731	3	0.00609756	492	neighborhood_intra_label	GPCPD1
Glioma	16S+ Neighborhood / 16S- Neighborhood	2.08404	0.698941	Inf	1	2.18949	0.0285612	2.08404	0.0420453	0.0201749	48	0.0642955	731	11	0.0223577	492	neighborhood_intra_label	NPC2
Glioma	16S+ Neighborhood / 16S- Neighborhood	2.12152	0.794127	Inf	1	2.00933	0.0445021	2.12152	0.0349371	0.016468	38	0.0519836	731	9	0.0182927	492	neighborhood_intra_label	PAFAH1B2
Glioma	16S+ Neighborhood / 16S- Neighborhood	1.5855	0.349332	Inf	1	2.09188	0.0364497	1.5855	0.102024	0.0643483	101	0.117647	731	31	0.0569106	492	neighborhood_intra_label	SCARB2
Glioma	16S+ Neighborhood / 16S- Neighborhood	3.98573	2.47202	Inf	1	2.22941	0.0257865	3.98573	0.0163693	0.00410697	23	0.0300958	731	3	0.00609756	492	neighborhood_intra_label	STAR
Glioma	16S+ Neighborhood / 16S- Neighborhood	3.39169	1.74146	Inf	1	2.37867	0.017375	3.39169	0.0250776	0.00739386	34	0.0396717	731	5	0.00813008	492	neighborhood_intra_label	PDK4
Glioma	16S+ Neighborhood / 16S- Neighborhood	1.5744	0.364153	Inf	1	1.96231	0.0497268	1.5744	0.0904829	0.0574714	87	0.0998632	731	28	0.0528455	492	neighborhood_intra_label	PDPR
Glioma	16S+ Neighborhood / 16S- Neighborhood	5.48602	4.08505	Inf	1	2.28597	0.022256	5.48602	0.0138955	0.0025329	23	0.0300958	731	2	0.00406504	492	neighborhood_intra_label	SIRT1
Glioma	16S+ Neighborhood / 16S- Neighborhood	3.75547	2.3472	Inf	1	2.11711	0.0342507	3.75547	0.0148794	0.00396207	21	0.0273598	731	3	0.00609756	492	neighborhood_intra_label	KDM2A
Glioma	16S+ Neighborhood / 16S- Neighborhood	2.52993	0.945994	Inf	1	2.48231	0.0130533	2.52993	0.0430029	0.0169977	49	0.0588235	731	10	0.0182927	492	neighborhood_intra_label	ACAP3
Glioma	16S+ Neighborhood / 16S- Neighborhood	2.72971	1.17987	Inf	1	2.32327	0.0201645	2.72971	0.0305298	0.0111843	38	0.0465116	731	7	0.0121951	492	neighborhood_intra_label	AKAP1
Glioma	16S+ Neighborhood / 16S- Neighborhood	3.70101	1.98818	Inf	1	2.43597	0.0148518	3.70101	0.0224555	0.00606739	36	0.0465116	731	4	0.00813008	492	neighborhood_intra_label	AP1G2
Glioma	16S+ Neighborhood / 16S- Neighborhood	2.36278	0.835065	Inf	1	2.43288	0.0149791	2.36278	0.0420643	0.0178029	50	0.0588235	731	11	0.0203252	492	neighborhood_intra_label	ARC
Glioma	16S+ Neighborhood / 16S- Neighborhood	2.12445	0.758684	Inf	1	2.10998	0.0348605	2.12445	0.0385119	0.0181279	42	0.0547196	731	10	0.0203252	492	neighborhood_intra_label	ATG4B
Glioma	16S+ Neighborhood / 16S- Neighborhood	3.43228	1.90848	Inf	1	2.21787	0.026564	3.43228	0.0203387	0.00592573	27	0.0328317	731	4	0.00813008	492	neighborhood_intra_label	ATXN3
Glioma	16S+ Neighborhood / 16S- Neighborhood	2.76303	1.01321	Inf	1	2.77154	0.00557922	2.76303	0.039529	0.0143064	48	0.0642955	731	9	0.0162602	492	neighborhood_intra_label	BMPR1A
Glioma	16S+ Neighborhood / 16S- Neighborhood	2.73547	1.25403	Inf	1	2.1951	0.0281564	2.73547	0.0267595	0.00978241	33	0.0396717	731	6	0.0121951	492	neighborhood_intra_label	CAMKK1
Glioma	16S+ Neighborhood / 16S- Neighborhood	4.2909	2.10741	Inf	1	2.96557	0.0030212	4.2909	0.0279053	0.00650337	41	0.0492476	731	5	0.00813008	492	neighborhood_intra_label	CARM1
Glioma	16S+ Neighborhood / 16S- Neighborhood	3.05544	1.49559	Inf	1	2.28185	0.0224983	3.05544	0.0225802	0.00739017	31	0.0410397	731	5	0.0101626	492	neighborhood_intra_label	CCDC59
Glioma	16S+ Neighborhood / 16S- Neighborhood	2.03731	0.723247	Inf	1	2.00458	0.0450077	2.03731	0.0375643	0.0184382	41	0.0547196	731	10	0.0203252	492	neighborhood_intra_label	CCNK
Glioma	16S+ Neighborhood / 16S- Neighborhood	7.91677	8.17663	Inf	1	2.00323	0.0451527	7.91677	0.000956987	0.000120881	15	0.0205198	731	1	0.00203252	492	neighborhood_intra_label	CDC14A
Glioma	16S+ Neighborhood / 16S- Neighborhood	3.16421	1.43257	Inf	1	2.54429	0.01095	3.16421	0.0282445	0.00892622	36	0.0451436	731	6	0.0121951	492	neighborhood_intra_label	CDC23
Glioma	16S+ Neighborhood / 16S- Neighborhood	2.47192	0.865225	Inf	1	2.58555	0.00972227	2.47192	0.0417351	0.0168836	49	0.0642955	731	10	0.0203252	492	neighborhood_intra_label	CORO1C
Glioma	16S+ Neighborhood / 16S- Neighborhood	2.26426	0.696215	Inf	1	2.65789	0.00786304	2.26426	0.0570599	0.0252002	65	0.0779754	731	14	0.0243902	492	neighborhood_intra_label	CPT1B
Glioma	16S+ Neighborhood / 16S- Neighborhood	2.34321	0.880794	Inf	1	2.26533	0.0234923	2.34321	0.0375541	0.0160268	43	0.0533516	731	9	0.0182927	492	neighborhood_intra_label	DHX8
Glioma	16S+ Neighborhood / 16S- Neighborhood	2.27098	0.818959	Inf	1	2.27445	0.0229388	2.27098	0.0393083	0.017309	44	0.0560876	731	10	0.0182927	492	neighborhood_intra_label	DUSP8
Glioma	16S+ Neighborhood / 16S- Neighborhood	3.07423	1.50308	Inf	1	2.29697	0.0216204	3.07423	0.0223755	0.00727839	29	0.0369357	731	5	0.0101626	492	neighborhood_intra_label	DYRK1A
Glioma	16S+ Neighborhood / 16S- Neighborhood	2.90973	1.41679	Inf	1	2.19353	0.0282689	2.90973	0.0236138	0.00811546	30	0.0396717	731	5	0.0101626	492	neighborhood_intra_label	EIF4E
Glioma	16S+ Neighborhood / 16S- Neighborhood	2.07267	0.705451	Inf	1	2.14138	0.032243	2.07267	0.0409068	0.0197363	44	0.0574555	731	11	0.0223577	492	neighborhood_intra_label	ERBB3
Glioma	16S+ Neighborhood / 16S- Neighborhood	2.30411	0.924869	Inf	1	2.07947	0.0375744	2.30411	0.0304299	0.0132068	34	0.0437756	731	8	0.0162602	492	neighborhood_intra_label	ERMP1
Glioma	16S+ Neighborhood / 16S- Neighborhood	1.73105	0.435015	Inf	1	2.18355	0.0289951	1.73105	0.0748737	0.0432533	75	0.0916553	731	22	0.0386179	492	neighborhood_intra_label	EVL
Glioma	16S+ Neighborhood / 16S- Neighborhood	1.85767	0.576832	Inf	1	1.99451	0.0460967	1.85767	0.0399012	0.0214792	44	0.0560876	731	14	0.0284553	492	neighborhood_intra_label	EWSR1
Glioma	16S+ Neighborhood / 16S- Neighborhood	2.72369	1.23264	Inf	1	2.21403	0.0268265	2.72369	0.026678	0.00979478	33	0.0410397	731	6	0.0121951	492	neighborhood_intra_label	FOXA1
Glioma	16S+ Neighborhood / 16S- Neighborhood	2.74229	1.15363	Inf	1	2.39802	0.0164842	2.74229	0.0300506	0.0109582	37	0.0465116	731	7	0.0142276	492	neighborhood_intra_label	GNG4
Glioma	16S+ Neighborhood / 16S- Neighborhood	5.0169	3.85775	Inf	1	2.09741	0.0359569	5.0169	0.0121895	0.0024297	19	0.0232558	731	2	0.00406504	492	neighborhood_intra_label	HAUS2
Glioma	16S+ Neighborhood / 16S- Neighborhood	3.00588	1.45335	Inf	1	2.27624	0.0228318	3.00588	0.0241127	0.00802187	31	0.0410397	731	5	0.0101626	492	neighborhood_intra_label	HERC2
Glioma	16S+ Neighborhood / 16S- Neighborhood	2.68913	1.3074	Inf	1	2.03467	0.0418844	2.68913	0.0221829	0.0082491	28	0.0383037	731	5	0.0101626	492	neighborhood_intra_label	INPP4A
Glioma	16S+ Neighborhood / 16S- Neighborhood	2.209	0.881142	Inf	1	1.98688	0.0469357	2.209	0.0318818	0.0144327	36	0.0451436	731	8	0.0162602	492	neighborhood_intra_label	LAMB1
Glioma	16S+ Neighborhood / 16S- Neighborhood	2.41105	1.02891	Inf	1	2.06225	0.039184	2.41105	0.0224957	0.00933025	31	0.0396717	731	7	0.0142276	492	neighborhood_intra_label	LCMT1
Glioma	16S+ Neighborhood / 16S- Neighborhood	2.91672	1.59255	Inf	1	1.96051	0.0499356	2.91672	0.0181927	0.0062374	24	0.0300958	731	4	0.00813008	492	neighborhood_intra_label	LNX1
Glioma	16S+ Neighborhood / 16S- Neighborhood	1.76559	0.479767	Inf	1	2.09207	0.0364322	1.76559	0.046926	0.0265781	55	0.0656635	731	22	0.0386179	492	neighborhood_intra_label	LPL
Glioma	16S+ Neighborhood / 16S- Neighborhood	4.09754	1.95324	Inf	1	2.95874	0.00308903	4.09754	0.0271929	0.0066364	39	0.0519836	731	5	0.0101626	492	neighborhood_intra_label	LRP6
Glioma	16S+ Neighborhood / 16S- Neighborhood	2.03197	0.683566	Inf	1	2.1076	0.0350659	2.03197	0.041392	0.0203704	45	0.0601915	731	11	0.0203252	492	neighborhood_intra_label	MEA1
Glioma	16S+ Neighborhood / 16S- Neighborhood	3.78509	1.80923	Inf	1	2.78472	0.00535738	3.78509	0.026737	0.00706378	37	0.0492476	731	5	0.0101626	492	neighborhood_intra_label	MEF2A
Glioma	16S+ Neighborhood / 16S- Neighborhood	2.46437	1.1128	Inf	1	1.99739	0.0457828	2.46437	0.0245769	0.00997289	29	0.0383037	731	6	0.0121951	492	neighborhood_intra_label	MIS12
Glioma	16S+ Neighborhood / 16S- Neighborhood	3.59017	2.00253	Inf	1	2.29157	0.0219304	3.59017	0.019715	0.00549139	27	0.0328317	731	4	0.00813008	492	neighborhood_intra_label	MLF1
Glioma	16S+ Neighborhood / 16S- Neighborhood	2.3062	0.917797	Inf	1	2.09966	0.0357585	2.3062	0.0329345	0.0142809	38	0.0465116	731	8	0.0162602	492	neighborhood_intra_label	NAGA
Glioma	16S+ Neighborhood / 16S- Neighborhood	2.96471	1.5516	Inf	1	2.07656	0.037842	2.96471	0.0244375	0.00824278	33	0.0369357	731	5	0.00813008	492	neighborhood_intra_label	NANOG
Glioma	16S+ Neighborhood / 16S- Neighborhood	4.83368	3.62082	Inf	1	2.10339	0.0354318	4.83368	0.0124145	0.00256833	19	0.0246238	731	2	0.00406504	492	neighborhood_intra_label	NCR3LG1
Glioma	16S+ Neighborhood / 16S- Neighborhood	1.74876	0.470917	Inf	1	2.07551	0.0379397	1.74876	0.0626846	0.0358452	63	0.0766074	731	19	0.0386179	492	neighborhood_intra_label	NDUFA11
Glioma	16S+ Neighborhood / 16S- Neighborhood	1.83959	0.489514	Inf	1	2.29064	0.0219842	1.83959	0.0702561	0.0381913	72	0.0848153	731	21	0.0365854	492	neighborhood_intra_label	NDUFB8
Glioma	16S+ Neighborhood / 16S- Neighborhood	2.51111	1.09457	Inf	1	2.11228	0.0346621	2.51111	0.0291635	0.0116138	34	0.0424077	731	7	0.0121951	492	neighborhood_intra_label	NOL3
Glioma	16S+ Neighborhood / 16S- Neighborhood	9.04169	9.3545	Inf	1	2.12822	0.0333191	9.04169	0.00842075	0.000931324	18	0.0232558	731	1	0.00203252	492	neighborhood_intra_label	NPLOC4
Glioma	16S+ Neighborhood / 16S- Neighborhood	3.10497	1.52451	Inf	1	2.30759	0.0210222	3.10497	0.0229873	0.00740337	29	0.0383037	731	5	0.0101626	492	neighborhood_intra_label	NPY
Glioma	16S+ Neighborhood / 16S- Neighborhood	1.75266	0.471301	Inf	1	2.08672	0.0369138	1.75266	0.0646692	0.0368979	66	0.0793434	731	19	0.0365854	492	neighborhood_intra_label	PNMA1
Glioma	16S+ Neighborhood / 16S- Neighborhood	2.34005	0.802624	Inf	1	2.47869	0.0131867	2.34005	0.0455213	0.0194531	53	0.0642955	731	11	0.0203252	492	neighborhood_intra_label	POLR2C
Glioma	16S+ Neighborhood / 16S- Neighborhood	4.53852	3.40092	Inf	1	2.01856	0.043533	4.53852	0.0125935	0.0027748	20	0.0273598	731	2	0.00406504	492	neighborhood_intra_label	PPARG
Glioma	16S+ Neighborhood / 16S- Neighborhood	3.09492	1.66434	Inf	1	2.10085	0.0356545	3.09492	0.0195232	0.00630815	28	0.0383037	731	4	0.00813008	492	neighborhood_intra_label	PPP1R11
Glioma	16S+ Neighborhood / 16S- Neighborhood	2.2553	0.894737	Inf	1	2.04998	0.0403664	2.2553	0.0282253	0.0125151	34	0.0437756	731	8	0.0162602	492	neighborhood_intra_label	PRDX3
Glioma	16S+ Neighborhood / 16S- Neighborhood	2.91858	1.43633	Inf	1	2.17644	0.0295224	2.91858	0.0212757	0.00728974	27	0.0355677	731	5	0.0101626	492	neighborhood_intra_label	PRKD1
Glioma	16S+ Neighborhood / 16S- Neighborhood	3.25615	1.77834	Inf	1	2.16158	0.0306503	3.25615	0.0199913	0.00613956	26	0.0341997	731	4	0.00813008	492	neighborhood_intra_label	PTPN6
Glioma	16S+ Neighborhood / 16S- Neighborhood	3.15396	1.72318	Inf	1	2.1024	0.0355182	3.15396	0.0194245	0.00615878	26	0.0328317	731	4	0.00813008	492	neighborhood_intra_label	PXN
Glioma	16S+ Neighborhood / 16S- Neighborhood	2.54995	1.11802	Inf	1	2.13498	0.0327628	2.54995	0.0276291	0.0108351	35	0.0410397	731	7	0.0121951	492	neighborhood_intra_label	RNF5
Glioma	16S+ Neighborhood / 16S- Neighborhood	7.07333	5.22888	Inf	1	2.64641	0.00813502	7.07333	0.013989	0.0019777	25	0.0328317	731	2	0.00406504	492	neighborhood_intra_label	SATB1
Glioma	16S+ Neighborhood / 16S- Neighborhood	1.63113	0.392126	Inf	1	2.03525	0.0418262	1.63113	0.0820027	0.0502734	83	0.0943912	731	25	0.0487805	492	neighborhood_intra_label	SDHC
Glioma	16S+ Neighborhood / 16S- Neighborhood	3.31928	1.33344	Inf	1	2.98649	0.00282201	3.31928	0.0402034	0.0121121	54	0.0601915	731	8	0.0162602	492	neighborhood_intra_label	SIRT7
Glioma	16S+ Neighborhood / 16S- Neighborhood	2.40443	0.93553	Inf	1	2.25481	0.0241453	2.40443	0.0320811	0.0133425	38	0.0492476	731	8	0.0162602	492	neighborhood_intra_label	SLC6A3
Glioma	16S+ Neighborhood / 16S- Neighborhood	2.81844	0.986988	Inf	1	2.95893	0.00308705	2.81844	0.0459455	0.0163017	56	0.0711354	731	10	0.0203252	492	neighborhood_intra_label	SPECC1
Glioma	16S+ Neighborhood / 16S- Neighborhood	4.39336	3.28026	Inf	1	1.98234	0.0474415	4.39336	0.0121193	0.00275855	19	0.0259918	731	2	0.00406504	492	neighborhood_intra_label	TCF7
Glioma	16S+ Neighborhood / 16S- Neighborhood	2.62271	1.12723	Inf	1	2.24341	0.0248705	2.62271	0.030484	0.0116231	37	0.0451436	731	7	0.0142276	492	neighborhood_intra_label	TFDP1
Glioma	16S+ Neighborhood / 16S- Neighborhood	2.29424	0.919767	Inf	1	2.07132	0.0383286	2.29424	0.0317364	0.0138331	36	0.0451436	731	8	0.0162602	492	neighborhood_intra_label	THRAP3
Glioma	16S+ Neighborhood / 16S- Neighborhood	2.81883	1.28837	Inf	1	2.26736	0.0233684	2.81883	0.0278194	0.00986916	35	0.0424077	731	6	0.0121951	492	neighborhood_intra_label	TRIB3
Glioma	16S+ Neighborhood / 16S- Neighborhood	2.91511	1.5795	Inf	1	1.97462	0.0483117	2.91511	0.00136647	0.000468754	23	0.0300958	731	4	0.00813008	492	neighborhood_intra_label	TRIM4
Glioma	16S+ Neighborhood / 16S- Neighborhood	2.94531	1.25681	Inf	1	2.53147	0.0113585	2.94531	0.0220621	0.00749059	32	0.0410397	731	7	0.0142276	492	neighborhood_intra_label	TRPM3
Glioma	16S+ Neighborhood / 16S- Neighborhood	2.82093	1.25494	Inf	1	2.33118	0.0197438	2.82093	0.0282059	0.0099988	35	0.0478796	731	6	0.0121951	492	neighborhood_intra_label	TSC2
Glioma	16S+ Neighborhood / 16S- Neighborhood	3.04943	1.69219	Inf	1	2.00922	0.0445137	3.04943	0.0180725	0.00592651	23	0.0300958	731	4	0.00609756	492	neighborhood_intra_label	UBE2A
Glioma	16S+ Neighborhood / 16S- Neighborhood	4.0373	2.60775	Inf	1	2.16062	0.0307247	4.0373	0.018036	0.00446736	28	0.0328317	731	3	0.00406504	492	neighborhood_intra_label	UBE2E2
Glioma	16S+ Neighborhood / 16S- Neighborhood	10.148	10.46	Inf	1	2.24815	0.0245669	10.148	0.00990726	0.000976281	22	0.0273598	731	1	0.00203252	492	neighborhood_intra_label	UBE2Q1
Glioma	16S+ Neighborhood / 16S- Neighborhood	2.62432	0.97579	Inf	1	2.59481	0.00946423	2.62432	0.0391799	0.0149296	47	0.0588235	731	9	0.0182927	492	neighborhood_intra_label	UBE3B
Glioma	16S+ Neighborhood / 16S- Neighborhood	2.67425	0.979106	Inf	1	2.6867	0.00721607	2.67425	0.0433445	0.0162081	52	0.0615595	731	10	0.0182927	492	neighborhood_intra_label	UBE4A
Glioma	16S+ Neighborhood / 16S- Neighborhood	2.32421	0.98087	Inf	1	1.99843	0.0456702	2.32421	0.0278646	0.0119888	32	0.0410397	731	7	0.0142276	492	neighborhood_intra_label	WASHC3
Glioma	16S+ Neighborhood / 16S- Neighborhood	1.92558	0.585112	Inf	1	2.15634	0.0310571	1.92558	0.0497686	0.025846	52	0.0670315	731	14	0.0284553	492	neighborhood_intra_label	WBP2
Glioma	16S+ Neighborhood / 16S- Neighborhood	1.71425	0.409285	Inf	1	2.25744	0.0239804	1.71425	0.0739235	0.043123	81	0.0971272	731	25	0.0487805	492	neighborhood_intra_label	YWHAE

## Sheet: Table 7 
Table 7. Differentially abundant oral and gut bacterial taxa in brain tumor patients compared to healthy individuals (Human Microbiome Project, HMP).
Species	log2fc	qval	groupings	sample_type	method
[truncated: 221 more rows]

## Sheet: Table 8
Table 8. Bacterial taxa identified through shotgun metagenomic sequencing in matched brain metastasis and primary tumor samples.
[truncated: 9 more rows]

[truncated: 4 more sheets: Table 9, Table 10, Table 11, Table 12]
